# Supplementary material for: Identification of baseline gene expression signatures predicting therapeutic responses to three biologic agents in rheumatoid arthritis: a retrospective observational study
Source: Arthritis Res Ther. 2016 Jul 19;18:159. doi: 10.1186/s13075-016-1052-8 (PMC4952232; doi:10.1186/s13075-016-1052-8)
Supplement: Additional file 4: — Comparisons of baseline characteristics between REM and NON-REM. (XLSX 17 kb) [file 13075_2016_1052_MOESM4_ESM.xlsx]

## Sheet: Additional file 3
Additional file 3 Comparisons of baseline characteristics between REM and NON-REM.
			ALL (n=209)			IFX (n=140)			TCZ (n=38)			ABT (n=31)
			REM	NON-REM	p-Value1	REM	NON-REM	p-Value1	REM	NON-REM	p-Value1	REM	NON-REM	p-Value1
	Number	n	57	152	-	42	98	-	8	30	-	7	24	-
	Female	n (%)	42 (73.7%)	130 (85.5%)	0.06554	29 (69.0%)	84 (85.7%)	0.03395	7 (87.5%)	27 (90.0%)	1.00000	6 (85.7%)	19 (79.2%)	1.00000
	Age, yrs	median (IQR)	58.0 (42.0, 64.0)	60.0 (47.0, 67.0)	0.12664	58.0 (45.0, 62.0)	56.5 (46.0, 65.0)	0.46667	51.0 (38.5, 65.3)	56.0 (49.0, 64.0)	0.41203	61.0 (58.0, 68.0)	69.0 (63.0, 74.0)	0.19419
	Disease duration, yrs	median (IQR)	2.4 (1.0, 6.1)	4.3 (1.1, 12.6)	0.04258	2.8 (1.5, 6.1)	3.6 (1.0, 12.1)	0.69236	2.3 (1.0, 4.7)	5.3 (1.7, 9.5)	0.07750	0.4 (0.4, 0.5)	8.1 (1.1, 16.9)	0.00267
	Concomitant drug use
	Steroid use	n (%)	16 (28.1%)	64 (42.1%)	0.07873	13 (31.0%)	43 (43.9%)	0.18872	3 (37.5%)	11 (36.7%)	1.00000	0 (0%)	10 (41.7%)	0.06607
	Steroid dose, mg/day	median (IQR)	0 (0, 1.3)	0 (0, 5.0)	0.05947	0 (0, 2.2)	0 (0, 5.0)	0.12838	0 (0, 3.0)	0 (0, 3.8)	0.90287	0 (0, 0)	0 (0, 3.5)	0.07073
	MTX dose, mg/week	median (IQR)	8.0 (8.0, 10.0)	8.0 (8.0, 8.0)	0.43683	8.0 (8.0, 10.0)	8.0 (8.0, 10.0)	0.51593	8.0 (7.5, 8.0)	8.0 (6.0, 8.0)	0.92115	8.0 (6.0, 8.0)	8.0 (6.0, 8.0)	0.88581
	csDMARDs use (except MTX)2	n (%)	11 (19.3%)	18 (11.8%)	0.18090	11 (26.2%)	9 (9.2%)	0.01556	0 (0%)	5 (16.7%)	0.56322	0 (0%)	4 (16.7%)	0.54972
	Serological markers
	Rheumatoid factor positivity	n (%)	39 (68.4%)	115 (77.2%)3	0.21219	28 (66.7%)	75 (77.3%)4	0.20958	5 (62.5%)	23 (76.7%)	0.41121	6 (85.7%)	17 (77.3%)5	1.00000
	Rheumatoid factor titer	median (IQR)	43 (12, 116)	58 (21, 113)3	0.51076	40 (11, 109)	54 (21, 118)4	0.42407	48 (14, 200)	57 (24, 107)	0.88143	77 (33, 116)	78 (21, 104)5	0.87131
	ACPA positivity	n (%)	26 (83.9%)6	59 (86.8%)7	0.75925	16 (80.0%)8	35 (87.5%)9	0.46439	4 (100%)10	9 (100%)11	-	6 (85.7%)	15 (78.9%)12	1.00000
	ACPA antibody titer	median (IQR)	78.7 (10.1, 100)6	86.3 (14.6, 100)7	0.59035	89.4 (22.9, 100)8	100 (13.3, 100)9	0.61095	83.6 (52.8, 100)10	83 (42.9, 100)11	0.94126	74.2 (10.0, 100)	50 (11.8, 123)12	0.89811
	Tender joint count 28	median (IQR)	5.0 (2.0, 7.0)	6.0 (3.0, 9.0)	0.08692	4.5 (2.0, 7.0)	6.0 (2.0, 9.0)	0.07295	4.5 (3.0, 6.3)	6.0 (3.0, 9.0)	0.37976	8.0 (5.5, 8.5)	5.0 (3.0, 7.3)	0.35658
	Swollen joint count 28	median (IQR)	5.0 (2.0, 8.0)	7.0 (4.0, 11.0)	0.00440	5.0 (2.0, 8.0)	7.0 (4.0, 12.0)	0.01123	4.5 (3.0, 5.5)	6.5 (5.0, 8.8)	0.08933	8.0 (2.5, 8.0)	4.5 (3.0, 9.5)	0.61603
	PtGA, mm	median (IQR)	41 (22, 60)	59 (33, 72)	0.00246	36 (18, 54)	59 (32, 73)	0.00408	42 (22, 57)	55 (34, 70)	0.24736	53 (35, 71)	64 (42, 74)	0.68588
	PhGA, mm	median (IQR)	40 (25, 52)	46 (32, 62)	0.02948	40 (25, 52)	46 (32, 68)	0.03292	39 (29, 58)	45 (36, 60)	0.61631	47 (31, 50)	42 (31, 58)	0.66885
	CRP, mg/dl	median (IQR)	0.9 (0.4, 1.8)	0.9 (0.4, 2.7)	0.39163	1.0 (0.4, 2.1)	1.0 (0.4, 2.9)	0.34287	0.4 (0.2, 1.6)	0.8 (0.2, 2.6)	0.34609	0.9 (0.6, 1.5)	0.8 (0.3, 2.0)	0.63342
	ESR, mm/h	median (IQR)	40 (22, 53)	44 (25, 70)	0.14816	40 (23, 53)	49 (28, 73)	0.05880	23 (14, 46)	40 (24, 65)	0.18589	67 (34, 75)	36 (21, 70)	0.27865
	DAS28-ESR	median (IQR)	4.7 (4.0, 5.6)	5.4 (4.7, 6.3)	0.00187	4.6 (3.9, 5.5)	5.5 (4.6, 6.3)	0.00277	4.6 (3.6, 5.0)	5.3 (4.8, 5.9)	0.04538	5.9 (4.6, 6.4)	5.4 (4.7, 6.0)	0.66060
	SDAI score	median (IQR)	18.1 (13.2, 26.6)	24.9 (17.2, 32.4)	0.00149	17.7 (12.8, 26.0)	26.5 (17.3, 36.7)	0.00403	17.7 (15.1, 20.9)	23.6 (18.1, 28.9)	0.05498	28.3 (14.8, 30.4)	22.4 (16.9, 31.5)	0.72901
	CDAI score	median (IQR)	17.2 (11.9, 25.0)	23.6 (16.2, 29.9)	0.00181	16.4 (11.5, 24.4)	25.1 (15.6, 32.0)	0.00383	17.4 (13.5, 20.2)	22.0 (17.0, 26.1)	0.07448	27.0 (13.9, 29.4)	21.7 (15.7, 28.2)	0.91495
	1 Wilcoxon's rank sum test was used for numerical variables to evaluate the differences between REM and NON-REM. For categorical variables, Fisher's exact test was used. p-Value < 0.05 was considered statistically significant. 2 Including salazosulfapyridine, bucillamin, tacrolimus, D-penicillamine, actarit, azathioprine. 3 Available for 149 out of 152. 4 Available for 97 out of 98. 5 Available f…
