# Supplementary material for: Identification of baseline gene expression signatures predicting therapeutic responses to three biologic agents in rheumatoid arthritis: a retrospective observational study
Source: Arthritis Res Ther. 2016 Jul 19;18:159. doi: 10.1186/s13075-016-1052-8 (PMC4952232; doi:10.1186/s13075-016-1052-8)
Supplement: Additional file 6: — Ranked gene list by GSEA (IFX analysis). (XLSX 902 kb) [file 13075_2016_1052_MOESM6_ESM.xlsx]

## Sheet: Additional file 6
Additional file 6 Ranked gene list by GSEA (IFX analysis).
Rank metric score: Score used to position the gene in the ranked list (signal to noise ratio). If the value is greater than 0, it means that expression of the gene in NON-REM is higher than in REM. If the value is less than 0, it means that expression of the gene in NON-REM is lower than in REM.
Yes: Contribute to the leading-edge subset within the gene set
No: Not contribute to the leading-edge subset within the gene set
				Gene sets up-regurated in patients without remission
	Gene Symbol	Rank metric score	Gene Title	Inflammasomes
	DNAH3	0.321034	Homo sapiens dynein, axonemal, heavy chain 3 (DNAH3), mRNA [NM_017539]	-
	ST8SIA5	0.301957	Homo sapiens ST8 alpha-N-acetyl-neuraminide alpha-2,8-sialyltransferase 5 (ST8SIA5), mRNA [NM_013305]	-
	HIST1H1T	0.282716	Homo sapiens histone cluster 1, H1t (HIST1H1T), mRNA [NM_005323]	-
	ISLR2	0.263285	Homo sapiens immunoglobulin superfamily containing leucine-rich repeat 2 (ISLR2), transcript variant 2, mRNA [NM_020851]	-
	NLRP9	0.256781	Homo sapiens NLR family, pyrin domain containing 9 (NLRP9), mRNA [NM_176820]	-
	TRIM6	0.251821	Homo sapiens tripartite motif containing 6 (TRIM6), transcript variant 1, mRNA [NM_001003818]	-
	ADIRF	0.245738	Homo sapiens adipogenesis regulatory factor (ADIRF), mRNA [NM_006829]	-
	FLVCR2	0.243277	Homo sapiens feline leukemia virus subgroup C cellular receptor family, member 2 (FLVCR2), transcript variant 1, mRNA [NM_017791]	-
	LOC100130193	0.238443	Homo sapiens cDNA FLJ38783 fis, clone LIVER2001191. [AK096102]	-
	TSSK4	0.234083	Homo sapiens testis-specific serine kinase 4 (TSSK4), transcript variant 2, mRNA [NM_174944]	-
	STBD1	0.234074	Homo sapiens starch binding domain 1 (STBD1), mRNA [NM_003943]	-
	FRZB	0.229634	Homo sapiens frizzled-related protein (FRZB), mRNA [NM_001463]	-
	PTPN5	0.228563	Homo sapiens protein tyrosine phosphatase, non-receptor type 5 (striatum-enriched) (PTPN5), transcript variant 1, mRNA [NM_006906]	-
	CA12	0.225763	Homo sapiens carbonic anhydrase XII (CA12), transcript variant 1, mRNA [NM_001218]	-
	C1QB	0.222584	Homo sapiens complement component 1, q subcomponent, B chain (C1QB), mRNA [NM_000491]	-
	SH3TC2	0.220512	Homo sapiens SH3 domain and tetratricopeptide repeats 2 (SH3TC2), mRNA [NM_024577]	-
	WFDC2	0.218108	Homo sapiens WAP four-disulfide core domain 2 (WFDC2), mRNA [NM_006103]	-
	USP41	0.217914	ubiquitin specific peptidase 41 [Source:HGNC Symbol;Acc:20070] [ENST00000454608]	-
	DSC2	0.215667	Homo sapiens desmocollin 2 (DSC2), transcript variant Dsc2a, mRNA [NM_024422]	-
	EPHB2	0.215272	Homo sapiens EPH receptor B2 (EPHB2), transcript variant 2, mRNA [NM_004442]	-
	SLC26A8	0.214581	Homo sapiens solute carrier family 26 (anion exchanger), member 8 (SLC26A8), transcript variant 1, mRNA [NM_052961]	-
	NLRP6	0.214311	Homo sapiens NLR family, pyrin domain containing 6 (NLRP6), transcript variant 1, mRNA [NM_138329]	-
	LOC100653515	0.213851	Homo sapiens differential display clone 8 (LOC100653515), transcript variant 1, mRNA [NM_001243541]	-
	SLC1A3	0.213582	Homo sapiens solute carrier family 1 (glial high affinity glutamate transporter), member 3 (SLC1A3), transcript variant GLAST, mRNA [NM_004172]	-
	TCN2	0.207946	Homo sapiens transcobalamin II (TCN2), transcript variant 1, mRNA [NM_000355]	-
	FAM20A	0.207798	Homo sapiens family with sequence similarity 20, member A (FAM20A), transcript variant 1, mRNA [NM_017565]	-
	LIPH	0.207246	Homo sapiens lipase, member H (LIPH), mRNA [NM_139248]	-
	SERPING1	0.20606	Homo sapiens serpin peptidase inhibitor, clade G (C1 inhibitor), member 1 (SERPING1), transcript variant 1, mRNA [NM_000062]	-
	HPR	0.205182	Homo sapiens haptoglobin-related protein (HPR), mRNA [NM_020995]	-
	LRP5	0.205147	Homo sapiens low density lipoprotein receptor-related protein 5 (LRP5), transcript variant 1, mRNA [NM_002335]	-
	MYO7A	0.205021	Homo sapiens myosin VIIA (MYO7A), transcript variant 1, mRNA [NM_000260]	-
	ZNF366	0.202383	Homo sapiens zinc finger protein 366 (ZNF366), mRNA [NM_152625]	-
	RSAD2	0.200863	Homo sapiens radical S-adenosyl methionine domain containing 2 (RSAD2), mRNA [NM_080657]	-
	RSPH9	0.199308	Homo sapiens radial spoke head 9 homolog (Chlamydomonas) (RSPH9), transcript variant 1, mRNA [NM_152732]	-
	PCDHB9	0.197273	Homo sapiens protocadherin beta 9 (PCDHB9), mRNA [NM_019119]	-
	CDKN2B	0.197233	Homo sapiens cyclin-dependent kinase inhibitor 2B (p15, inhibits CDK4) (CDKN2B), transcript variant 2, mRNA [NM_078487]	-
	XIST	0.197164	Homo sapiens X inactive specific transcript (non-protein coding) (XIST), long non-coding RNA [NR_001564]	-
	SRGAP1	0.195152	SLIT-ROBO Rho GTPase activating protein 1 [Source:HGNC Symbol;Acc:17382] [ENST00000537556]	-
	ARG2	0.194914	Homo sapiens arginase 2 (ARG2), mRNA [NM_001172]	-
	SIGLEC1	0.194278	Homo sapiens sialic acid binding Ig-like lectin 1, sialoadhesin (SIGLEC1), mRNA [NM_023068]	-
	HOMER2	0.193293	Homo sapiens homer homolog 2 (Drosophila) (HOMER2), transcript variant 2, mRNA [NM_199330]	-
	SEPT4	0.19247	Homo sapiens septin 4 (SEPT4), transcript variant 1, mRNA [NM_004574]	-
	LINC01011	0.192125	Homo sapiens long intergenic non-protein coding RNA 1011 (LINC01011), transcript variant 1, long non-coding RNA [NR_026855]	-
	SYTL4	0.191766	Homo sapiens synaptotagmin-like 4 (SYTL4), transcript variant 1, mRNA [NM_080737]	-
	LOC100507191	0.190921	PREDICTED: Homo sapiens uncharacterized LOC100507191 (LOC100507191), misc_RNA [XR_158920]	-
	P2RY1	0.190758	Homo sapiens purinergic receptor P2Y, G-protein coupled, 1 (P2RY1), mRNA [NM_002563]	-
	LOC100240734	0.187206	Homo sapiens uncharacterized LOC100240734 (LOC100240734), long non-coding RNA [NR_026657]	-
	LOC399900	0.187169	PREDICTED: Homo sapiens uncharacterized LOC399900 (LOC399900), misc_RNA [XR_111182]	-
	GPR141	0.185613	Homo sapiens G protein-coupled receptor 141 (GPR141), mRNA [NM_181791]	-
	PRLHR	0.184876	Homo sapiens prolactin releasing hormone receptor (PRLHR), mRNA [NM_004248]	-
	REM2	0.184366	Homo sapiens RAS (RAD and GEM)-like GTP binding 2 (REM2), mRNA [NM_173527]	-
	XLOC_L2_002049	0.184228	BROAD Institute lincRNA (XLOC_l2_002049), lincRNA [TCONS_l2_00003697]	-
	LOC344887	0.183849	Homo sapiens NmrA-like family domain containing 1 pseudogene (LOC344887), non-coding RNA [NR_033752]	-
	SERPINA3	0.180472	Homo sapiens serpin peptidase inhibitor, clade A (alpha-1 antiproteinase, antitrypsin), member 3 (SERPINA3), mRNA [NM_001085]	-
	LCN8	0.180238	lipocalin 8 [Source:HGNC Symbol;Acc:27038] [ENST00000482893]	-
	KIR2DS1	0.18023	Homo sapiens killer cell immunoglobulin-like receptor, two domains, short cytoplasmic tail, 1 (KIR2DS1), mRNA [NM_014512]	-
	PDE5A	0.179419	Homo sapiens phosphodiesterase 5A, cGMP-specific (PDE5A), transcript variant 1, mRNA [NM_001083]	-
	IFI27	0.178348	Homo sapiens interferon, alpha-inducible protein 27 (IFI27), transcript variant 2, mRNA [NM_005532]	-
	GAS6	0.178297	Homo sapiens growth arrest-specific 6 (GAS6), transcript variant 1, mRNA [NM_000820]	-
	FAM132B	0.178011	Homo sapiens family with sequence similarity 132, member B (FAM132B), mRNA [NM_001291832]	-
	DST	0.177518	dystonin [Source:HGNC Symbol;Acc:1090] [ENST00000487754]	-
	RPH3A	0.177051	Homo sapiens rabphilin 3A homolog (mouse) (RPH3A), transcript variant 1, mRNA [NM_001143854]	-
	IFI44L	0.176678	Homo sapiens interferon-induced protein 44-like (IFI44L), mRNA [NM_006820]	-
	AREG	0.176485	Homo sapiens amphiregulin (AREG), mRNA [NM_001657]	-
	SYCE3	0.175957	Homo sapiens synaptonemal complex central element protein 3 (SYCE3), mRNA [NM_001123225]	-
	CCDC147-AS1	0.174302	Homo sapiens CCDC147 antisense RNA 1 (head to head) (CCDC147-AS1), long non-coding RNA [NR_108036]	-
	IL10	0.173944	Homo sapiens interleukin 10 (IL10), mRNA [NM_000572]	-
	B4GALNT3	0.173518	beta-1,4-N-acetyl-galactosaminyl transferase 3 [Source:HGNC Symbol;Acc:24137] [ENST00000535402]	-
	GRAMD1B	0.173295	Homo sapiens GRAM domain containing 1B (GRAMD1B), transcript variant 1, mRNA [NM_001286563]	-
	OAS2	0.172646	Homo sapiens 2'-5'-oligoadenylate synthetase 2, 69/71kDa (OAS2), transcript variant 1, mRNA [NM_016817]	-
	TNFAIP8L3	0.172533	Homo sapiens tumor necrosis factor, alpha-induced protein 8-like 3 (TNFAIP8L3), mRNA [NM_207381]	-
	SLC27A2	0.172326	Homo sapiens solute carrier family 27 (fatty acid transporter), member 2 (SLC27A2), transcript variant 1, mRNA [NM_003645]	-
	CTAGE10P	0.171972	Homo sapiens CTAGE family, member 10, pseudogene (CTAGE10P), non-coding RNA [NR_003268]	-
	PCSK6	0.171513	Homo sapiens proprotein convertase subtilisin/kexin type 6 (PCSK6), transcript variant 6, mRNA [NM_138325]	-
	C2ORF61	0.169571	Homo sapiens chromosome 2 open reading frame 61 (C2orf61), transcript variant 2, mRNA [NM_173649]	-
	PRUNE2	0.169491	Homo sapiens prune homolog 2 (Drosophila) (PRUNE2), mRNA [NM_015225]	-
	C9ORF131	0.169178	Homo sapiens mRNA for FLJ00273 protein. [AK090398]	-
	JAM3	0.168673	Homo sapiens junctional adhesion molecule 3 (JAM3), transcript variant 1, mRNA [NM_032801]	-
	FLJ36840	0.168658	Homo sapiens cDNA FLJ36840 fis, clone ASTRO2011461. [AK094159]	-
	LINC01260	0.168346	Homo sapiens long intergenic non-protein coding RNA 1260 (LINC01260), long non-coding RNA [NR_034104]	-
	WNT5B	0.167244	Homo sapiens wingless-type MMTV integration site family, member 5B (WNT5B), transcript variant 2, mRNA [NM_030775]	-
	CNN1	0.166616	Homo sapiens calponin 1, basic, smooth muscle (CNN1), mRNA [NM_001299]	-
	EPHB3	0.166529	Homo sapiens EPH receptor B3 (EPHB3), mRNA [NM_004443]	-
	SPTBN5	0.165517	Homo sapiens spectrin, beta, non-erythrocytic 5 (SPTBN5), mRNA [NM_016642]	-
	PDZD3	0.165146	Homo sapiens PDZ domain containing 3 (PDZD3), transcript variant 2, mRNA [NM_024791]	-
	PDE6G	0.164775	Homo sapiens phosphodiesterase 6G, cGMP-specific, rod, gamma (PDE6G), transcript variant 1, mRNA [NM_002602]	-
	ANKRD22	0.163124	Homo sapiens ankyrin repeat domain 22 (ANKRD22), mRNA [NM_144590]	-
	TNFSF8	0.162744	Homo sapiens tumor necrosis factor (ligand) superfamily, member 8 (TNFSF8), transcript variant 1, mRNA [NM_001244]	-
	ANP32C	0.162324	Homo sapiens acidic (leucine-rich) nuclear phosphoprotein 32 family, member C (ANP32C), mRNA [NM_012403]	-
	ACTR3C	0.161172	Homo sapiens ARP3 actin-related protein 3 homolog C (yeast) (ACTR3C), transcript variant 1, mRNA [NM_001164458]	-
	LOC100129917	0.161164	Homo sapiens uncharacterized LOC100129917 (LOC100129917), transcript variant 1, long non-coding RNA [NR_036511]	-
	PNPLA1	0.160064	Homo sapiens patatin-like phospholipase domain containing 1 (PNPLA1), transcript variant 3, mRNA [NM_001145717]	-
	ETV7	0.159259	Homo sapiens ets variant 7 (ETV7), transcript variant 1, mRNA [NM_016135]	-
	SRGAP2B	0.159215	Homo sapiens SLIT-ROBO Rho GTPase activating protein 2B (SRGAP2B), mRNA [NM_001271870]	-
	MAML3	0.158108	mastermind-like 3 (Drosophila) [Source:HGNC Symbol;Acc:16272] [ENST00000398940]	-
	SLC6A12	0.158075	Homo sapiens solute carrier family 6 (neurotransmitter transporter), member 12 (SLC6A12), transcript variant 1, mRNA [NM_003044]	-
	TRPC2	0.157733	Homo sapiens transient receptor potential cation channel, subfamily C, member 2, pseudogene (TRPC2), non-coding RNA [NR_002720]	-
	PITX3	0.156979	Homo sapiens paired-like homeodomain 3 (PITX3), mRNA [NM_005029]	-
	BCL2L14	0.15681	Homo sapiens BCL2-like 14 (apoptosis facilitator) (BCL2L14), transcript variant 2, mRNA [NM_030766]	-
	SLC30A3	0.156513	Homo sapiens solute carrier family 30 (zinc transporter), member 3 (SLC30A3), mRNA [NM_003459]	-
	MFAP3L	0.156112	Homo sapiens microfibrillar-associated protein 3-like (MFAP3L), transcript variant 1, mRNA [NM_021647]	-
	NEXN-AS1	0.15587	Homo sapiens NEXN antisense RNA 1 (NEXN-AS1), long non-coding RNA [NR_103535]	-
	HIST1H2AA	0.155561	Homo sapiens histone cluster 1, H2aa (HIST1H2AA), mRNA [NM_170745]	-
	FAM72D	0.155396	Homo sapiens family with sequence similarity 72, member D (FAM72D), mRNA [NM_207418]	-
	AP5B1	0.154028	Homo sapiens adaptor-related protein complex 5, beta 1 subunit (AP5B1), mRNA [NM_138368]	-
	CPT1C	0.15363	Homo sapiens carnitine palmitoyltransferase 1C (CPT1C), transcript variant 2, mRNA [NM_152359]	-
	FRRS1L	0.153121	Homo sapiens ferric-chelate reductase 1-like (FRRS1L), mRNA [NM_014334]	-
	IFIT3	0.152653	Homo sapiens interferon-induced protein with tetratricopeptide repeats 3 (IFIT3), transcript variant 1, mRNA [NM_001549]	-
	KLHL35	0.151972	Homo sapiens kelch-like family member 35 (KLHL35), mRNA [NM_001039548]	-
	VEGFC	0.151659	Homo sapiens vascular endothelial growth factor C (VEGFC), mRNA [NM_005429]	-
	ZNF132	0.151414	Homo sapiens zinc finger protein 132 (ZNF132), mRNA [NM_003433]	-
	LAMP3	0.15134	Homo sapiens lysosomal-associated membrane protein 3 (LAMP3), mRNA [NM_014398]	-
	FSTL1	0.151221	Homo sapiens follistatin-like 1 (FSTL1), mRNA [NM_007085]	-
	NR6A1	0.151197	Homo sapiens nuclear receptor subfamily 6, group A, member 1 (NR6A1), transcript variant 1, mRNA [NM_033334]	-
	TTC26	0.151162	Homo sapiens tetratricopeptide repeat domain 26 (TTC26), transcript variant 1, mRNA [NM_024926]	-
	OLFML1	0.151028	Homo sapiens olfactomedin-like 1 (OLFML1), mRNA [NM_198474]	-
	IFNAR2	0.150557	Homo sapiens interferon (alpha, beta and omega) receptor 2 (IFNAR2), transcript variant 1, mRNA [NM_207585]	-
	HOXA9	0.150539	Homo sapiens homeobox A9 (HOXA9), mRNA [NM_152739]	-
	PRDM5	0.150339	Homo sapiens PR domain containing 5 (PRDM5), mRNA [NM_018699]	-
	TRAFD1	0.150224	Homo sapiens TRAF-type zinc finger domain containing 1 (TRAFD1), transcript variant 2, mRNA [NM_006700]	-
	STS	0.150047	Homo sapiens steroid sulfatase (microsomal), isozyme S (STS), mRNA [NM_000351]	-
	KLF5	0.150041	Homo sapiens Kruppel-like factor 5 (intestinal) (KLF5), transcript variant 1, mRNA [NM_001730]	-
	DBIL5P2	0.149773	Homo sapiens diazepam binding inhibitor-like 5 pseudogene 2 (DBIL5P2), non-coding RNA [NR_036635]	-
	PLA2G2A	0.149051	Homo sapiens phospholipase A2, group IIA (platelets, synovial fluid) (PLA2G2A), transcript variant 1, mRNA [NM_000300]	-
	TMEM56	0.148988	Homo sapiens transmembrane protein 56 (TMEM56), transcript variant 2, mRNA [NM_152487]	-
	MAOB	0.148976	Homo sapiens monoamine oxidase B (MAOB), mRNA [NM_000898]	-
	BAGE4	0.148925	Homo sapiens B melanoma antigen family, member 4 (BAGE4), mRNA [NM_181704]	-
	LOC220077	0.148254	Homo sapiens docking protein 1-like protein mRNA, partial cds. [AF229166]	-
	SPX	0.148116	chromosome 12 open reading frame 39 [Source:HGNC Symbol;Acc:28139] [ENST00000256969]	-
	UBASH3B	0.147819	Homo sapiens ubiquitin associated and SH3 domain containing B (UBASH3B), mRNA [NM_032873]	-
	LOC101928424	0.146962	PREDICTED: Homo sapiens uncharacterized LOC101928424 (LOC101928424), transcript variant X1, ncRNA [XR_252953]	-
	LOC100129406	0.146289	Homo sapiens cDNA FLJ35472 fis, clone SMINT2007062. [AK092791]	-
	TP53AIP1	0.145833	Homo sapiens tumor protein p53 regulated apoptosis inducing protein 1 (TP53AIP1), transcript variant 2, mRNA [NM_001195195]	-
	KCNE1	0.145669	Homo sapiens potassium voltage-gated channel, Isk-related family, member 1 (KCNE1), transcript variant 2, mRNA [NM_000219]	-
	CAB39L	0.145085	Homo sapiens calcium binding protein 39-like (CAB39L), transcript variant 5, mRNA [NM_030925]	-
	GPNMB	0.144714	Homo sapiens glycoprotein (transmembrane) nmb (GPNMB), transcript variant 1, mRNA [NM_001005340]	-
	LOC101929422	0.143943	PREDICTED: Homo sapiens uncharacterized LOC101929422 (LOC101929422), ncRNA [XR_245820]	-
	EGF	0.143822	Homo sapiens epidermal growth factor (EGF), transcript variant 1, mRNA [NM_001963]	-
	PDCD4-AS1	0.14356	Homo sapiens PDCD4 antisense RNA 1 (PDCD4-AS1), long non-coding RNA [NR_026932]	-
	FOLR3	0.143396	Homo sapiens folate receptor 3 (gamma) (FOLR3), mRNA [NM_000804]	-
	PGC	0.143154	Homo sapiens progastricsin (pepsinogen C) (PGC), transcript variant 1, mRNA [NM_002630]	-
	OLAH	0.14286	Homo sapiens oleoyl-ACP hydrolase (OLAH), transcript variant 2, mRNA [NM_001039702]	-
	OAS1	0.142727	Homo sapiens 2'-5'-oligoadenylate synthetase 1, 40/46kDa (OAS1), transcript variant 2, mRNA [NM_002534]	-
	IGFBP2	0.142456	Homo sapiens insulin-like growth factor binding protein 2, 36kDa (IGFBP2), mRNA [NM_000597]	-
	IFI44	0.141657	Homo sapiens interferon-induced protein 44 (IFI44), mRNA [NM_006417]	-
	DOCK4	0.14123	Homo sapiens dedicator of cytokinesis 4 (DOCK4), mRNA [NM_014705]	-
	DNAH17	0.14075	Homo sapiens dynein, axonemal, heavy chain 17 (DNAH17), mRNA [NM_173628]	-
	MS4A4A	0.140619	Homo sapiens membrane-spanning 4-domains, subfamily A, member 4A (MS4A4A), transcript variant 2, mRNA [NM_024021]	-
	C5ORF55	0.140511	Homo sapiens chromosome 5 open reading frame 55 (C5orf55), mRNA [NM_138464]	-
	ACVRL1	0.140461	Homo sapiens activin A receptor type II-like 1 (ACVRL1), transcript variant 1, mRNA [NM_000020]	-
	LOC440895	0.140177	PREDICTED: Homo sapiens glycosylphosphatidylinositol anchor attachment 1 protein-like (LOC102725211), mRNA [XM_006726397]	-
	MYL9	0.139707	Homo sapiens myosin, light chain 9, regulatory (MYL9), transcript variant 2, mRNA [NM_181526]	-
	CTD-2151A2.1	0.139316	Homo sapiens uncharacterized LOC102724855 (CTD-2151A2.1), long non-coding RNA [NR_110562]	-
	KIAA1671	0.139289	Homo sapiens KIAA1671 (KIAA1671), mRNA [NM_001145206]	-
	PIR	0.139197	Homo sapiens pirin (iron-binding nuclear protein) (PIR), transcript variant 1, mRNA [NM_003662]	-
	DMXL2	0.138699	Homo sapiens Dmx-like 2 (DMXL2), transcript variant 2, mRNA [NM_015263]	-
	LOC100129516	0.138665	PREDICTED: Homo sapiens uncharacterized LOC100129516 (LOC100129516), misc_RNA [XR_159429]	-
	NTSR1	0.137818	Homo sapiens neurotensin receptor 1 (high affinity) (NTSR1), mRNA [NM_002531]	-
	LANCL3	0.137559	Homo sapiens LanC lantibiotic synthetase component C-like 3 (bacterial) (LANCL3), transcript variant 1, mRNA [NM_198511]	-
	MXRA7	0.137308	Homo sapiens matrix-remodelling associated 7 (MXRA7), transcript variant 1, mRNA [NM_001008528]	-
	TAS2R60	0.137269	Homo sapiens taste receptor, type 2, member 60 (TAS2R60), mRNA [NM_177437]	-
	CLEC4C	0.137269	Homo sapiens C-type lectin domain family 4, member C (CLEC4C), transcript variant 1, mRNA [NM_130441]	-
	PARD3	0.13724	Homo sapiens par-3 family cell polarity regulator (PARD3), transcript variant 1, mRNA [NM_019619]	-
	DES	0.136531	Homo sapiens desmin (DES), mRNA [NM_001927]	-
	PPBPP2	0.136373	Homo sapiens pro-platelet basic protein pseudogene 2 (PPBPP2), non-coding RNA [NR_026769]	-
	ASS1	0.135811	Homo sapiens argininosuccinate synthase 1 (ASS1), transcript variant 1, mRNA [NM_000050]	-
	CDC42BPA	0.135523	Homo sapiens CDC42 binding protein kinase alpha (DMPK-like) (CDC42BPA), transcript variant A, mRNA [NM_014826]	-
	FLT3	0.135429	Homo sapiens fms-related tyrosine kinase 3 (FLT3), mRNA [NM_004119]	-
	SYNM	0.134928	Homo sapiens synemin, intermediate filament protein (SYNM), transcript variant A, mRNA [NM_145728]	-
	LINC00162	0.134797	Homo sapiens long intergenic non-protein coding RNA 162 (LINC00162), long non-coding RNA [NR_024089]	-
	KDM1B	0.134752	Homo sapiens lysine (K)-specific demethylase 1B (KDM1B), mRNA [NM_153042]	-
	FITM1	0.134495	Homo sapiens fat storage-inducing transmembrane protein 1 (FITM1), mRNA [NM_203402]	-
	MDGA1	0.134468	Homo sapiens MAM domain containing glycosylphosphatidylinositol anchor 1 (MDGA1), mRNA [NM_153487]	-
	ARNTL2	0.134255	Homo sapiens aryl hydrocarbon receptor nuclear translocator-like 2 (ARNTL2), transcript variant 1, mRNA [NM_020183]	-
	TNNT1	0.133961	Homo sapiens troponin T type 1 (skeletal, slow) (TNNT1), transcript variant 4, mRNA [NM_001291774]	-
	CCDC170	0.133762	Homo sapiens coiled-coil domain containing 170 (CCDC170), mRNA [NM_025059]	-
	LOC643355	0.133371	Homo sapiens uncharacterized LOC643355 (LOC643355), mRNA [NM_001270945]	-
	RAB13	0.132797	Homo sapiens RAB13, member RAS oncogene family (RAB13), transcript variant 1, mRNA [NM_002870]	-
	SPRR2C	0.132619	Homo sapiens small proline-rich protein 2C (pseudogene) (SPRR2C), non-coding RNA [NR_003062]	-
	HPN	0.132511	Homo sapiens hepsin (HPN), transcript variant 1, mRNA [NM_182983]	-
	SEMA3C	0.132241	Homo sapiens sema domain, immunoglobulin domain (Ig), short basic domain, secreted, (semaphorin) 3C (SEMA3C), mRNA [NM_006379]	-
	C1QA	0.132221	Homo sapiens complement component 1, q subcomponent, A chain (C1QA), mRNA [NM_015991]	-
	TEC	0.13153	Homo sapiens tec protein tyrosine kinase (TEC), mRNA [NM_003215]	-
	ARHGAP6	0.130745	Homo sapiens Rho GTPase activating protein 6 (ARHGAP6), transcript variant 1, mRNA [NM_013427]	-
	OR4C3	0.130718	Homo sapiens olfactory receptor, family 4, subfamily C, member 3 (OR4C3), mRNA [NM_001004702]	-
	SAMD14	0.130576	Homo sapiens sterile alpha motif domain containing 14 (SAMD14), transcript variant 1, mRNA [NM_174920]	-
	KIR2DL5A	0.12995	Homo sapiens killer cell immunoglobulin-like receptor, two domains, long cytoplasmic tail, 5A (KIR2DL5A), mRNA [NM_020535]	-
	LOC153811	0.12974	Homo sapiens cDNA FLJ11672 fis, clone HEMBA1004733. [AK021734]	-
	LINC01232	0.129708	Homo sapiens cDNA FLJ41590 fis, clone CTONG2021132. [AK123584]	-
	OAS3	0.12961	Homo sapiens 2'-5'-oligoadenylate synthetase 3, 100kDa (OAS3), mRNA [NM_006187]	-
	EMP1	0.129509	Homo sapiens epithelial membrane protein 1 (EMP1), mRNA [NM_001423]	-
	GADD45G	0.129258	Homo sapiens growth arrest and DNA-damage-inducible, gamma (GADD45G), mRNA [NM_006705]	-
	GORASP1	0.129251	Homo sapiens golgi reassembly stacking protein 1, 65kDa (GORASP1), transcript variant 1, mRNA [NM_031899]	-
	HERC5	0.129076	Homo sapiens HECT and RLD domain containing E3 ubiquitin protein ligase 5 (HERC5), mRNA [NM_016323]	-
	LINC01127	0.128489	Homo sapiens cDNA FLJ31315 fis, clone LIVER1000303. [AK055877]	-
	TXLNB	0.127947	Homo sapiens taxilin beta (TXLNB), mRNA [NM_153235]	-
	TGFB1I1	0.127927	Homo sapiens transforming growth factor beta 1 induced transcript 1 (TGFB1I1), transcript variant 1, mRNA [NM_001042454]	-
	ANXA2P3	0.127902	Homo sapiens annexin A2 pseudogene 3 (ANXA2P3), non-coding RNA [NR_001446]	-
	LHFP	0.127797	Homo sapiens lipoma HMGIC fusion partner (LHFP), mRNA [NM_005780]	-
	UCHL1	0.127789	Homo sapiens ubiquitin carboxyl-terminal esterase L1 (ubiquitin thiolesterase) (UCHL1), mRNA [NM_004181]	-
	EPSTI1	0.127732	Homo sapiens epithelial stromal interaction 1 (breast) (EPSTI1), transcript variant 2, mRNA [NM_033255]	-
	CHRND	0.127136	Homo sapiens cholinergic receptor, nicotinic, delta (muscle) (CHRND), transcript variant 1, mRNA [NM_000751]	-
	BICD1	0.126869	Homo sapiens bicaudal D homolog 1 (Drosophila), mRNA (cDNA clone IMAGE:3050215), with apparent retained intron. [BC010091]	-
	RAP1GAP	0.126589	Homo sapiens RAP1 GTPase activating protein (RAP1GAP), transcript variant 3, mRNA [NM_002885]	-
	STAT2	0.126356	Homo sapiens signal transducer and activator of transcription 2, 113kDa (STAT2), transcript variant 1, mRNA [NM_005419]	-
	HMX1	0.126043	Homo sapiens H6 family homeobox 1 (HMX1), mRNA [NM_018942]	-
	MCM4	0.125771	Homo sapiens minichromosome maintenance complex component 4 (MCM4), transcript variant 1, mRNA [NM_005914]	-
	SLC52A3	0.125768	Homo sapiens solute carrier family 52 (riboflavin transporter), member 3 (SLC52A3), mRNA [NM_033409]	-
	CLEC1B	0.125551	Homo sapiens C-type lectin domain family 1, member B (CLEC1B), transcript variant 1, mRNA [NM_016509]	-
	ZNF684	0.125378	Homo sapiens zinc finger protein 684 (ZNF684), mRNA [NM_152373]	-
	CACNA1G	0.125037	Homo sapiens calcium channel, voltage-dependent, T type, alpha 1G subunit (CACNA1G), transcript variant 14, mRNA [NM_198376]	-
	KIAA1958	0.124537	KIAA1958 [Source:HGNC Symbol;Acc:23427] [ENST00000337530]	-
	CASZ1	0.124369	Homo sapiens castor zinc finger 1 (CASZ1), transcript variant 2, mRNA [NM_017766]	-
	GPHA2	0.12408	Homo sapiens glycoprotein hormone alpha 2 (GPHA2), mRNA [NM_130769]	-
	PXDN	0.123901	Homo sapiens peroxidasin homolog (Drosophila) (PXDN), mRNA [NM_012293]	-
	BATF2	0.123897	Homo sapiens basic leucine zipper transcription factor, ATF-like 2 (BATF2), mRNA [NM_138456]	-
	STAC3	0.123675	Homo sapiens SH3 and cysteine rich domain 3 (STAC3), transcript variant 1, mRNA [NM_145064]	-
	ZNF546	0.123669	Homo sapiens zinc finger protein 546 (ZNF546), mRNA [NM_178544]	-
	HP	0.123471	Homo sapiens haptoglobin (HP), transcript variant 1, mRNA [NM_005143]	-
	PDE6H	0.123375	Homo sapiens phosphodiesterase 6H, cGMP-specific, cone, gamma (PDE6H), mRNA [NM_006205]	-
	PCYT1B	0.12322	Homo sapiens phosphate cytidylyltransferase 1, choline, beta (PCYT1B), transcript variant 1, mRNA [NM_004845]	-
	IFIT1	0.122922	Homo sapiens interferon-induced protein with tetratricopeptide repeats 1 (IFIT1), transcript variant 1, mRNA [NM_001548]	-
	HORMAD1	0.122492	Homo sapiens HORMA domain containing 1 (HORMAD1), transcript variant 1, mRNA [NM_032132]	-
	LCORL	0.121933	ligand dependent nuclear receptor corepressor-like [Source:HGNC Symbol;Acc:30776] [ENST00000326877]	-
	DKFZP434A062	0.121816	Homo sapiens uncharacterized LOC26102 (DKFZP434A062), long non-coding RNA [NR_026964]	-
	OPTC	0.121554	Homo sapiens opticin (OPTC), mRNA [NM_014359]	-
	GUCY1B3	0.121378	Homo sapiens guanylate cyclase 1, soluble, beta 3 (GUCY1B3), transcript variant 2, mRNA [NM_000857]	-
	ZNF282	0.121345	Homo sapiens zinc finger protein 282 (ZNF282), mRNA [NM_003575]	-
	MRC1	0.121138	Homo sapiens mannose receptor, C type 1 (MRC1), mRNA [NM_002438]	-
	LOC101928674	0.121003	Homo sapiens uncharacterized LOC101928674 (LOC101928674), transcript variant 1, long non-coding RNA [NR_110845]	-
	KAZALD1	0.120982	Kazal-type serine peptidase inhibitor domain 1 [Source:HGNC Symbol;Acc:25460] [ENST00000465807]	-
	XLOC_L2_015784	0.120326	BROAD Institute lincRNA (XLOC_l2_015784), lincRNA [TCONS_l2_00030566]	-
	LOC341056	0.120032	Homo sapiens SUMO1 activating enzyme subunit 1 pseudogene (LOC341056), non-coding RNA [NR_027288]	-
	LOC221272	0.119946	Homo sapiens cDNA: FLJ21659 fis, clone COL08743. [AK025312]	-
	SLC5A10	0.119697	Homo sapiens solute carrier family 5 (sodium/sugar cotransporter), member 10 (SLC5A10), transcript variant 1, mRNA [NM_152351]	-
	SCGB1C1	0.119606	Homo sapiens secretoglobin, family 1C, member 1 (SCGB1C1), mRNA [NM_145651]	-
	CCDC168	0.119461	Homo sapiens coiled-coil domain containing 168 (CCDC168), mRNA [NM_001146197]	-
	FAHD2CP	0.119442	Homo sapiens, clone IMAGE:3849975, mRNA, partial cds. [BC015216]	-
	FFAR2	0.119216	Homo sapiens free fatty acid receptor 2 (FFAR2), mRNA [NM_005306]	-
	CUEDC1	0.118997	Homo sapiens CUE domain containing 1 (CUEDC1), transcript variant 2, mRNA [NM_001292025]	-
	USP18	0.118956	Homo sapiens ubiquitin specific peptidase 18 (USP18), mRNA [NM_017414]	-
	HES6	0.118753	Homo sapiens hes family bHLH transcription factor 6 (HES6), transcript variant 1, mRNA [NM_018645]	-
	FADS3	0.118623	Homo sapiens fatty acid desaturase 3 (FADS3), mRNA [NM_021727]	-
	TNFSF15	0.1186	Homo sapiens tumor necrosis factor (ligand) superfamily, member 15 (TNFSF15), transcript variant 1, mRNA [NM_005118]	-
	LOC728175	0.118419	Homo sapiens uncharacterized LOC728175 (LOC728175), long non-coding RNA [NR_040108]	-
	FAM64A	0.118348	Homo sapiens family with sequence similarity 64, member A (FAM64A), transcript variant 1, mRNA [NM_019013]	-
	ZNF41	0.118233	Homo sapiens zinc finger protein 41 (ZNF41), transcript variant 2, mRNA [NM_153380]	-
	ST6GALNAC1	0.118157	Homo sapiens ST6 (alpha-N-acetyl-neuraminyl-2,3-beta-galactosyl-1,3)-N-acetylgalactosaminide alpha-2,6-sialyltransferase 1 (ST6GALNAC1), transcript variant 1, mRNA [NM_018414]	-
	BOK	0.118101	Homo sapiens BCL2-related ovarian killer (BOK), mRNA [NM_032515]	-
	FSCN3	0.117959	Homo sapiens fascin actin-bundling protein 3, testicular (FSCN3), mRNA [NM_020369]	-
	FAM225A	0.117945	Homo sapiens family with sequence similarity 225, member A (non-protein coding) (FAM225A), long non-coding RNA [NR_024366]	-
	FRAT1	0.117861	Homo sapiens frequently rearranged in advanced T-cell lymphomas 1 (FRAT1), mRNA [NM_005479]	-
	MYLK2	0.117511	Homo sapiens myosin light chain kinase 2 (MYLK2), mRNA [NM_033118]	-
	PAK6	0.117121	Homo sapiens p21 protein (Cdc42/Rac)-activated kinase 6 (PAK6), transcript variant 1, mRNA [NM_020168]	-
	C17ORF99	0.11706	Homo sapiens chromosome 17 open reading frame 99 (C17orf99), mRNA [NM_001163075]	-
	SPDYE8P	0.116844	Homo sapiens speedy/RINGO cell cycle regulator family member E8, pseudogene (SPDYE8P), non-coding RNA [NR_003664]	-
	SLC17A5	0.116732	Homo sapiens solute carrier family 17 (acidic sugar transporter), member 5 (SLC17A5), mRNA [NM_012434]	-
	LOC100129831	0.116713	Homo sapiens clone DNA142975 EPWW6493 (UNQ6493) mRNA, complete cds. [AY358234]	-
	FOXC1	0.116686	Homo sapiens forkhead box C1 (FOXC1), mRNA [NM_001453]	-
	ADAMTSL4	0.116565	Homo sapiens ADAMTS-like 4 (ADAMTSL4), transcript variant 1, mRNA [NM_019032]	-
	GCAT	0.115647	Homo sapiens glycine C-acetyltransferase (GCAT), transcript variant 2, mRNA [NM_014291]	-
	UBXN2A	0.115506	Homo sapiens UBX domain protein 2A (UBXN2A), mRNA [NM_181713]	-
	NUTM2B	0.115347	Homo sapiens NUT family member 2B (NUTM2B), mRNA [NM_001278495]	-
	H1F0	0.115319	Homo sapiens H1 histone family, member 0 (H1F0), mRNA [NM_005318]	-
	LINC00282	0.115185	Homo sapiens long intergenic non-protein coding RNA 282 (LINC00282), transcript variant 1, long non-coding RNA [NR_027047]	-
	PPAP2B	0.115019	Homo sapiens phosphatidic acid phosphatase type 2B (PPAP2B), mRNA [NM_003713]	-
	PARP9	0.114708	Homo sapiens poly (ADP-ribose) polymerase family, member 9 (PARP9), transcript variant 1, mRNA [NM_031458]	-
	PLXNA2	0.114518	Homo sapiens plexin A2 (PLXNA2), mRNA [NM_025179]	-
	ACSBG1	0.114411	Homo sapiens acyl-CoA synthetase bubblegum family member 1 (ACSBG1), transcript variant 1, mRNA [NM_015162]	-
	C2ORF27A	0.114373	Homo sapiens chromosome 2 open reading frame 27A (C2orf27A), mRNA [NM_013310]	-
	KIAA1324	0.114209	Homo sapiens KIAA1324 (KIAA1324), transcript variant 1, mRNA [NM_020775]	-
	LY6G6F	0.113815	Homo sapiens lymphocyte antigen 6 complex, locus G6F (LY6G6F), mRNA [NM_001003693]	-
	VCX3A	0.113786	Homo sapiens variable charge, X-linked 3A (VCX3A), mRNA [NM_016379]	-
	LOC100506504	0.11374	PREDICTED: Homo sapiens uncharacterized LOC100506504 (LOC100506504), mRNA [XM_006710074]	-
	MGC16142	0.113707	Homo sapiens uncharacterized protein MGC16142 (MGC16142), long non-coding RNA [NR_026902]	-
	PVR	0.113679	Homo sapiens poliovirus receptor (PVR), transcript variant 1, mRNA [NM_006505]	-
	OR8B8	0.113207	Homo sapiens olfactory receptor, family 8, subfamily B, member 8 (OR8B8), mRNA [NM_012378]	-
	LOC102725171	0.112878	PREDICTED: Homo sapiens uncharacterized LOC102725171 (LOC102725171), ncRNA [XR_432995]	-
	INHBB	0.112818	Homo sapiens inhibin, beta B (INHBB), mRNA [NM_002193]	-
	SERPINC1	0.112741	Homo sapiens serpin peptidase inhibitor, clade C (antithrombin), member 1 (SERPINC1), mRNA [NM_000488]	-
	IFI6	0.11267	Homo sapiens interferon, alpha-inducible protein 6 (IFI6), transcript variant 3, mRNA [NM_022873]	-
	LY6E	0.112659	Homo sapiens lymphocyte antigen 6 complex, locus E (LY6E), transcript variant 1, mRNA [NM_002346]	-
	METTL7B	0.112485	Homo sapiens methyltransferase like 7B (METTL7B), mRNA [NM_152637]	-
	OR2W3	0.112478	Homo sapiens olfactory receptor, family 2, subfamily W, member 3 (OR2W3), mRNA [NM_001001957]	-
	SOX2	0.111694	Homo sapiens SRY (sex determining region Y)-box 2 (SOX2), mRNA [NM_003106]	-
	TRIM29	0.111691	Homo sapiens tripartite motif containing 29 (TRIM29), mRNA [NM_012101]	-
	CATSPER3	0.111645	Homo sapiens cation channel, sperm associated 3 (CATSPER3), mRNA [NM_178019]	-
	TRIM71	0.111364	tripartite motif containing 71, E3 ubiquitin protein ligase [Source:HGNC Symbol;Acc:32669] [ENST00000383763]	-
	APCDD1	0.111246	Homo sapiens adenomatosis polyposis coli down-regulated 1 (APCDD1), mRNA [NM_153000]	-
	R3HCC1L	0.111143	Homo sapiens R3H domain and coiled-coil containing 1-like (R3HCC1L), transcript variant 4, mRNA [NM_014472]	-
	XLOC_L2_012523	0.111109	BROAD Institute lincRNA (XLOC_l2_012523), lincRNA [TCONS_l2_00024198]	-
	COL4A4	0.110733	Homo sapiens collagen, type IV, alpha 4 (COL4A4), mRNA [NM_000092]	-
	RYR1	0.110541	Homo sapiens ryanodine receptor 1 (skeletal) (RYR1), transcript variant 2, mRNA [NM_001042723]	-
	NHLH2	0.110372	Homo sapiens nescient helix loop helix 2 (NHLH2), transcript variant 1, mRNA [NM_005599]	-
	CTTN	0.110297	Homo sapiens cortactin (CTTN), transcript variant 1, mRNA [NM_005231]	-
	ID1	0.110192	Homo sapiens inhibitor of DNA binding 1, dominant negative helix-loop-helix protein (ID1), transcript variant 1, mRNA [NM_002165]	-
	GNS	0.10991	Homo sapiens glucosamine (N-acetyl)-6-sulfatase (GNS), mRNA [NM_002076]	-
	SPATS2L	0.109357	Homo sapiens spermatogenesis associated, serine-rich 2-like (SPATS2L), transcript variant 1, mRNA [NM_015535]	-
	LOC100509780	0.109352	Homo sapiens cDNA FLJ25713 fis, clone TST05089. [AK098579]	-
	ZFP57	0.109289	Homo sapiens ZFP57 zinc finger protein (ZFP57), mRNA [NM_001109809]	-
	APOLD1	0.109286	Homo sapiens apolipoprotein L domain containing 1 (APOLD1), transcript variant 2, mRNA [NM_030817]	-
	KCTD21	0.109215	Homo sapiens potassium channel tetramerization domain containing 21 (KCTD21), mRNA [NM_001029859]	-
	ANKEF1	0.109076	Homo sapiens ankyrin repeat and EF-hand domain containing 1 (ANKEF1), transcript variant 1, mRNA [NM_022096]	-
	DNASE1	0.108946	Homo sapiens deoxyribonuclease I (DNASE1), mRNA [NM_005223]	-
	C9ORF53	0.108912	Homo sapiens chromosome 9 open reading frame 53 (C9orf53), long non-coding RNA [NR_024274]	-
	CD274	0.108632	Homo sapiens CD274 molecule (CD274), transcript variant 1, mRNA [NM_014143]	-
	TMOD2	0.108624	Homo sapiens tropomodulin 2 (neuronal) (TMOD2), transcript variant 1, mRNA [NM_014548]	-
	C8ORF88	0.108494	Homo sapiens chromosome 8 open reading frame 88 (C8orf88), mRNA [NM_001190972]	-
	LINC00663	0.108458	Homo sapiens long intergenic non-protein coding RNA 663 (LINC00663), long non-coding RNA [NR_026956]	-
	IDI2-AS1	0.108213	Homo sapiens IDI2 antisense RNA 1 (IDI2-AS1), transcript variant 4, long non-coding RNA [NR_027709]	-
	MAP1A	0.108102	Homo sapiens microtubule-associated protein 1A (MAP1A), mRNA [NM_002373]	-
	FABP3	0.107935	602405126F1 NIH_MGC_21 Homo sapiens cDNA clone IMAGE:4542655 5', mRNA sequence [BG336702]	-
	CCDC18	0.107775	PREDICTED: Homo sapiens coiled-coil domain containing 18 (CCDC18), transcript variant X4, mRNA [XM_006710612]	-
	LOC643406	0.107746	Homo sapiens uncharacterized LOC643406 (LOC643406), long non-coding RNA [NR_029405]	-
	ITGB3	0.107669	Homo sapiens integrin, beta 3 (platelet glycoprotein IIIa, antigen CD61) (ITGB3), mRNA [NM_000212]	-
	ITGB5	0.107169	Homo sapiens integrin, beta 5 (ITGB5), mRNA [NM_002213]	-
	CMBL	0.107161	Homo sapiens carboxymethylenebutenolidase homolog (Pseudomonas) (CMBL), mRNA [NM_138809]	-
	GPR39	0.106799	Homo sapiens G protein-coupled receptor 39 (GPR39), mRNA [NM_001508]	-
	P2RY12	0.106759	Homo sapiens purinergic receptor P2Y, G-protein coupled, 12 (P2RY12), transcript variant 1, mRNA [NM_022788]	-
	ZDHHC2	0.106492	Homo sapiens zinc finger, DHHC-type containing 2 (ZDHHC2), mRNA [NM_016353]	-
	PLSCR1	0.106482	Homo sapiens phospholipid scramblase 1 (PLSCR1), mRNA [NM_021105]	-
	BTBD3	0.105986	Homo sapiens BTB (POZ) domain containing 3 (BTBD3), transcript variant 1, mRNA [NM_014962]	-
	LPCAT3	0.105834	Homo sapiens lysophosphatidylcholine acyltransferase 3 (LPCAT3), mRNA [NM_005768]	-
	CEBPA-AS1	0.105775	Homo sapiens CEBPA antisense RNA 1 (head to head) (CEBPA-AS1), long non-coding RNA [NR_026887]	-
	CRYM	0.105771	Homo sapiens crystallin, mu (CRYM), transcript variant 1, mRNA [NM_001888]	-
	HRASLS	0.105599	Homo sapiens HRAS-like suppressor (HRASLS), mRNA [NM_020386]	-
	ZNF766	0.105562	Homo sapiens zinc finger protein 766 (ZNF766), mRNA [NM_001010851]	-
	KCTD13	0.105345	Homo sapiens potassium channel tetramerization domain containing 13 (KCTD13), transcript variant 1, mRNA [NM_178863]	-
	ITGA2B	0.105325	Homo sapiens integrin, alpha 2b (platelet glycoprotein IIb of IIb/IIIa complex, antigen CD41) (ITGA2B), mRNA [NM_000419]	-
	FBXO6	0.105195	Homo sapiens F-box protein 6 (FBXO6), mRNA [NM_018438]	-
	CHAT	0.104852	Homo sapiens choline O-acetyltransferase (CHAT), transcript variant M, mRNA [NM_020549]	-
	CCL17	0.104702	Homo sapiens chemokine (C-C motif) ligand 17 (CCL17), mRNA [NM_002987]	-
	C15ORF38	0.104643	Homo sapiens chromosome 15 open reading frame 38 (C15orf38), transcript variant 1, mRNA [NM_182616]	-
	ANO5	0.104502	Homo sapiens anoctamin 5 (ANO5), transcript variant 1, mRNA [NM_213599]	-
	EXOC3L1	0.104216	Homo sapiens exocyst complex component 3-like 1 (EXOC3L1), mRNA [NM_178516]	-
	TAP2	0.104129	Homo sapiens transporter 2, ATP-binding cassette, sub-family B (MDR/TAP) (TAP2), transcript variant 1, B allele, mRNA [NM_000544]	-
	PRR14L	0.104124	Homo sapiens proline rich 14-like (PRR14L), mRNA [NM_173566]	-
	BEST3	0.104097	Homo sapiens bestrophin 3 (BEST3), transcript variant 6, mRNA [NM_001282616]	-
	GAN	0.104033	gigaxonin [Source:HGNC Symbol;Acc:4137] [ENST00000568107]	-
	ZBP1	0.103907	Homo sapiens Z-DNA binding protein 1 (ZBP1), transcript variant 1, mRNA [NM_030776]	-
	ISG15	0.103905	Homo sapiens ISG15 ubiquitin-like modifier (ISG15), mRNA [NM_005101]	-
	TRIM5	0.103868	Homo sapiens tripartite motif containing 5 (TRIM5), transcript variant alpha, mRNA [NM_033034]	-
	PROS1	0.103802	Homo sapiens protein S (alpha) (PROS1), mRNA [NM_000313]	-
	ECHDC3	0.103678	Homo sapiens enoyl CoA hydratase domain containing 3 (ECHDC3), mRNA [NM_024693]	-
	EXT1	0.103656	Homo sapiens exostosin glycosyltransferase 1 (EXT1), mRNA [NM_000127]	-
	CETP	0.103567	Homo sapiens cholesteryl ester transfer protein, plasma (CETP), transcript variant 1, mRNA [NM_000078]	-
	DDAH1	0.102975	Homo sapiens dimethylarginine dimethylaminohydrolase 1 (DDAH1), transcript variant 1, mRNA [NM_012137]	-
	KCNJ2-AS1	0.102812	Homo sapiens KCNJ2 antisense RNA 1 (head to head) (KCNJ2-AS1), long non-coding RNA [NR_036534]	-
	ARSF	0.102718	Homo sapiens arylsulfatase F (ARSF), transcript variant 1, mRNA [NM_004042]	-
	BAHCC1	0.102514	Homo sapiens BAH domain and coiled-coil containing 1 (BAHCC1), mRNA [NM_001291324]	-
	PEX5L	0.102392	Homo sapiens peroxisomal biogenesis factor 5-like (PEX5L), transcript variant 1, mRNA [NM_016559]	-
	RHOBTB1	0.102366	Homo sapiens Rho-related BTB domain containing 1 (RHOBTB1), transcript variant 1, mRNA [NM_014836]	-
	NKIRAS1	0.102237	Homo sapiens NFKB inhibitor interacting Ras-like 1 (NKIRAS1), mRNA [NM_020345]	-
	ST3GAL4	0.102169	Homo sapiens ST3 beta-galactoside alpha-2,3-sialyltransferase 4 (ST3GAL4), transcript variant 1, mRNA [NM_006278]	-
	LRRC70	0.102152	Homo sapiens leucine rich repeat containing 70 (LRRC70), mRNA [NM_181506]	-
	CRISP2	0.102086	Homo sapiens cysteine-rich secretory protein 2 (CRISP2), transcript variant 1, mRNA [NM_003296]	-
	TBC1D25	0.101996	Homo sapiens TBC1 domain family, member 25 (TBC1D25), mRNA [NM_002536]	-
	C10ORF10	0.101963	Homo sapiens chromosome 10 open reading frame 10 (C10orf10), mRNA [NM_007021]	-
	OSGIN1	0.101898	Homo sapiens oxidative stress induced growth inhibitor 1 (OSGIN1), mRNA [NM_182981]	-
	CRISPLD2	0.10188	Homo sapiens cysteine-rich secretory protein LCCL domain containing 2 (CRISPLD2), mRNA [NM_031476]	-
	BCO2	0.101798	Homo sapiens beta-carotene oxygenase 2 (BCO2), transcript variant 1, mRNA [NM_031938]	-
	SIX5	0.101797	Homo sapiens SIX homeobox 5 (SIX5), mRNA [NM_175875]	-
	MX1	0.101797	Homo sapiens myxovirus (influenza virus) resistance 1, interferon-inducible protein p78 (mouse) (MX1), transcript variant 2, mRNA [NM_002462]	-
	CALD1	0.101604	Homo sapiens caldesmon 1 (CALD1), transcript variant 1, mRNA [NM_033138]	-
	XAF1	0.101477	Homo sapiens XIAP associated factor 1 (XAF1), transcript variant 1, mRNA [NM_017523]	-
	ALX3	0.101444	Homo sapiens ALX homeobox 3 (ALX3), mRNA [NM_006492]	-
	MAN1B1-AS1	0.101107	Homo sapiens MAN1B1 antisense RNA 1 (head to head) (MAN1B1-AS1), long non-coding RNA [NR_027447]	-
	AQP1	0.100987	Homo sapiens aquaporin 1 (Colton blood group) (AQP1), transcript variant 1, mRNA [NM_198098]	-
	CCDC3	0.100808	Homo sapiens coiled-coil domain containing 3 (CCDC3), transcript variant 1, mRNA [NM_031455]	-
	CPNE8	0.100738	Homo sapiens copine VIII (CPNE8), mRNA [NM_153634]	-
	OASL	0.100654	Homo sapiens 2'-5'-oligoadenylate synthetase-like (OASL), transcript variant 1, mRNA [NM_003733]	-
	GALNT14	0.100517	Homo sapiens polypeptide N-acetylgalactosaminyltransferase 14 (GALNT14), transcript variant 1, mRNA [NM_024572]	-
	SCNN1B	0.100352	Homo sapiens sodium channel, non-voltage-gated 1, beta subunit (SCNN1B), mRNA [NM_000336]	-
	LHFPL2	0.100277	Homo sapiens lipoma HMGIC fusion partner-like 2 (LHFPL2), mRNA [NM_005779]	-
	LOC102725300	0.100183	PREDICTED: Homo sapiens uncharacterized LOC102725300 (LOC102725300), ncRNA [XR_424687]	-
	PLOD2	0.100055	Homo sapiens procollagen-lysine, 2-oxoglutarate 5-dioxygenase 2 (PLOD2), transcript variant 1, mRNA [NM_182943]	-
	CES1	0.0999903	Homo sapiens carboxylesterase 1 (CES1), transcript variant 3, mRNA [NM_001266]	-
	IRS1	0.0997917	Homo sapiens insulin receptor substrate 1 (IRS1), mRNA [NM_005544]	-
	ADAMTS18	0.0997818	Homo sapiens ADAM metallopeptidase with thrombospondin type 1 motif, 18 (ADAMTS18), mRNA [NM_199355]	-
	SLC23A3	0.0996903	solute carrier family 23, member 3 [Source:HGNC Symbol;Acc:20601] [ENST00000497918]	-
	NRP1	0.0996085	Homo sapiens neuropilin 1 (NRP1), transcript variant 1, mRNA [NM_003873]	-
	CS	0.0995344	Homo sapiens citrate synthase (CS), mRNA [NM_004077]	-
	YARS	0.0994164	Homo sapiens tyrosyl-tRNA synthetase (YARS), mRNA [NM_003680]	-
	SLC18A3	0.0993865	Homo sapiens solute carrier family 18 (vesicular acetylcholine transporter), member 3 (SLC18A3), mRNA [NM_003055]	-
	FRMD4B	0.0993809	Homo sapiens FERM domain containing 4B (FRMD4B), mRNA [NM_015123]	-
	CCL3L3	0.0993471	Homo sapiens chemokine (C-C motif) ligand 3-like 3 (CCL3L3), mRNA [NM_001001437]	-
	COQ10B	0.0993462	Homo sapiens coenzyme Q10 homolog B (S. cerevisiae) (COQ10B), mRNA [NM_025147]	-
	PLEKHA2	0.0992964	Homo sapiens pleckstrin homology domain containing, family A (phosphoinositide binding specific) member 2 (PLEKHA2), mRNA [NM_021623]	-
	PER1	0.0992839	Homo sapiens period circadian clock 1 (PER1), mRNA [NM_002616]	-
	S1PR3	0.0990694	Homo sapiens sphingosine-1-phosphate receptor 3 (S1PR3), mRNA [NM_005226]	-
	PRUNE	0.0988783	Homo sapiens prune exopolyphosphatase (PRUNE), mRNA [NM_021222]	-
	GRAMD3	0.0987213	Homo sapiens GRAM domain containing 3 (GRAMD3), transcript variant 2, mRNA [NM_023927]	-
	IRF5	0.0987135	Homo sapiens interferon regulatory factor 5 (IRF5), transcript variant 3, mRNA [NM_001098627]	-
	ATG10	0.0986434	Homo sapiens autophagy related 10 (ATG10), transcript variant 2, mRNA [NM_031482]	-
	SCRT1	0.0984988	Homo sapiens scratch family zinc finger 1 (SCRT1), mRNA [NM_031309]	-
	C7ORF34	0.0982898	Homo sapiens chromosome 7 open reading frame 34 (C7orf34), mRNA [NM_178829]	-
	C9	0.0982403	Homo sapiens complement component 9 (C9), mRNA [NM_001737]	-
	C1ORF116	0.0981645	Homo sapiens chromosome 1 open reading frame 116 (C1orf116), transcript variant 1, mRNA [NM_023938]	-
	HTR7	0.098059	Homo sapiens 5-hydroxytryptamine (serotonin) receptor 7, adenylate cyclase-coupled (HTR7), transcript variant d, mRNA [NM_019859]	-
	ELK1	0.0979929	Homo sapiens ELK1, member of ETS oncogene family (ELK1), transcript variant 2, mRNA [NM_005229]	-
	TSC22D1	0.0977279	Homo sapiens TSC22 domain family, member 1 (TSC22D1), transcript variant 1, mRNA [NM_183422]	-
	NLN	0.0976617	Homo sapiens neurolysin (metallopeptidase M3 family) (NLN), mRNA [NM_020726]	-
	ITSN1	0.0976243	Homo sapiens intersectin 1 (SH3 domain protein) (ITSN1), transcript variant 2, mRNA [NM_001001132]	-
	TRIM25	0.0975649	Homo sapiens tripartite motif containing 25 (TRIM25), mRNA [NM_005082]	-
	LINC00968	0.0974885	Homo sapiens long intergenic non-protein coding RNA 968 (LINC00968), long non-coding RNA [NR_038236]	-
	C19ORF47	0.0974419	Homo sapiens chromosome 19 open reading frame 47 (C19orf47), transcript variant 1, mRNA [NM_001256440]	-
	CTTNBP2NL	0.0973289	Homo sapiens CTTNBP2 N-terminal like (CTTNBP2NL), mRNA [NM_018704]	-
	DDX60L	0.0972387	Homo sapiens DEAD (Asp-Glu-Ala-Asp) box polypeptide 60-like (DDX60L), transcript variant 1, mRNA [NM_001012967]	-
	CNTNAP3	0.0972085	Homo sapiens contactin associated protein-like 3 (CNTNAP3), mRNA [NM_033655]	-
	LANCL2	0.09704	Homo sapiens LanC lantibiotic synthetase component C-like 2 (bacterial) (LANCL2), mRNA [NM_018697]	-
	EHD3	0.0969296	Homo sapiens EH-domain containing 3 (EHD3), mRNA [NM_014600]	-
	KRTAP8-1	0.0967299	Homo sapiens keratin associated protein 8-1 (KRTAP8-1), mRNA [NM_175857]	-
	BTD	0.0965797	Homo sapiens biotinidase (BTD), transcript variant 3, mRNA [NM_000060]	-
	EHD2	0.0964634	Homo sapiens EH-domain containing 2 (EHD2), mRNA [NM_014601]	-
	TNFAIP6	0.0963758	Homo sapiens tumor necrosis factor, alpha-induced protein 6 (TNFAIP6), mRNA [NM_007115]	-
	PICK1	0.0960794	Homo sapiens protein interacting with PRKCA 1 (PICK1), transcript variant 1, mRNA [NM_012407]	-
	OR2A25	0.0960283	Homo sapiens olfactory receptor, family 2, subfamily A, member 25 (OR2A25), mRNA [NM_001004488]	-
	SEMA6B	0.0959877	Homo sapiens sema domain, transmembrane domain (TM), and cytoplasmic domain, (semaphorin) 6B (SEMA6B), mRNA [NM_032108]	-
	PHLPP1	0.0958867	Homo sapiens PH domain and leucine rich repeat protein phosphatase 1 (PHLPP1), mRNA [NM_194449]	-
	MAS1L	0.0957599	Homo sapiens MAS1 oncogene-like (MAS1L), mRNA [NM_052967]	-
	STARD4	0.0957206	Homo sapiens StAR-related lipid transfer (START) domain containing 4 (STARD4), mRNA [NM_139164]	-
	KLF1	0.0956734	Homo sapiens Kruppel-like factor 1 (erythroid) (KLF1), mRNA [NM_006563]	-
	HCG9	0.0955895	Homo sapiens HLA complex group 9 (non-protein coding) (HCG9), long non-coding RNA [NR_028032]	-
	LOC100128164	0.0955458	Homo sapiens four and a half LIM domains 1 pseudogene (LOC100128164), transcript variant 1, non-coding RNA [NR_027622]	-
	LHX4	0.0955181	LIM homeobox 4 [Source:HGNC Symbol;Acc:21734] [ENST00000263726]	-
	PLA2G3	0.0954941	Homo sapiens phospholipase A2, group III (PLA2G3), mRNA [NM_015715]	-
	C4ORF29	0.0954803	Homo sapiens chromosome 4 open reading frame 29 (C4orf29), mRNA [NM_001039717]	-
	APP	0.0954687	Homo sapiens amyloid beta (A4) precursor protein (APP), transcript variant 1, mRNA [NM_000484]	Yes
	FAM27E3	0.0953857	Homo sapiens family with sequence similarity 27, member E3 (FAM27E3), long non-coding RNA [NR_103833]	-
	TEX37	0.0953786	Homo sapiens testis expressed 37 (TEX37), mRNA [NM_152670]	-
	TUBB8	0.0953	Homo sapiens tubulin, beta 8 class VIII (TUBB8), mRNA [NM_177987]	-
	ZFY	0.0952218	Homo sapiens zinc finger protein, Y-linked (ZFY), transcript variant 1, mRNA [NM_003411]	-
	FAM27E2	0.095154	Homo sapiens family with sequence similarity 27, member E2 (FAM27E2), long non-coding RNA [NR_103714]	-
	HFE	0.0951417	Homo sapiens hemochromatosis (HFE), transcript variant 6, mRNA [NM_139006]	-
	TFPI	0.0947917	Homo sapiens tissue factor pathway inhibitor (lipoprotein-associated coagulation inhibitor) (TFPI), transcript variant 1, mRNA [NM_006287]	-
	EFEMP2	0.0947197	Homo sapiens EGF containing fibulin-like extracellular matrix protein 2 (EFEMP2), transcript variant 1, mRNA [NM_016938]	-
	CDKN3	0.0941748	Homo sapiens cyclin-dependent kinase inhibitor 3 (CDKN3), transcript variant 1, mRNA [NM_005192]	-
	LAMA4	0.0941044	Human laminin alpha 4 chain (LAMA4*-1) mRNA, complete cds. [U77706]	-
	F7	0.0940792	Homo sapiens coagulation factor VII (serum prothrombin conversion accelerator) (F7), transcript variant 1, mRNA [NM_000131]	-
	CNTRL	0.0939192	Homo sapiens centriolin (CNTRL), mRNA [NM_007018]	-
	CLU	0.0936887	Homo sapiens clusterin (CLU), transcript variant 1, mRNA [NM_001831]	-
	MARC1	0.0935741	Homo sapiens mitochondrial amidoxime reducing component 1 (MARC1), mRNA [NM_022746]	-
	CEACAM7	0.0935224	Homo sapiens carcinoembryonic antigen-related cell adhesion molecule 7 (CEACAM7), transcript variant 1, mRNA [NM_006890]	-
	DFNA5	0.0934852	Homo sapiens deafness, autosomal dominant 5 (DFNA5), transcript variant 1, mRNA [NM_004403]	-
	PVALB	0.0934051	Homo sapiens parvalbumin (PVALB), mRNA [NM_002854]	-
	HECW2	0.0933586	Homo sapiens HECT, C2 and WW domain containing E3 ubiquitin protein ligase 2 (HECW2), mRNA [NM_020760]	-
	TPCN2	0.0932994	Homo sapiens two pore segment channel 2 (TPCN2), mRNA [NM_139075]	-
	MERTK	0.0932916	c-mer proto-oncogene tyrosine kinase [Source:HGNC Symbol;Acc:7027] [ENST00000421804]	-
	FFAR4	0.0932718	Homo sapiens free fatty acid receptor 4 (FFAR4), transcript variant 1, mRNA [NM_181745]	-
	LOC100996342	0.0931986	Homo sapiens uncharacterized LOC100996342 (LOC100996342), long non-coding RNA [NR_103793]	-
	ADCYAP1R1	0.09293	Homo sapiens adenylate cyclase activating polypeptide 1 (pituitary) receptor type I (ADCYAP1R1), transcript variant 3, mRNA [NM_001118]	-
	LINC00266-1	0.0926825	Homo sapiens long intergenic non-protein coding RNA 266-1 (LINC00266-1), long non-coding RNA [NR_040415]	-
	SCRG1	0.0924728	Homo sapiens stimulator of chondrogenesis 1 (SCRG1), mRNA [NM_007281]	-
	KCNJ10	0.0921028	Homo sapiens potassium inwardly-rectifying channel, subfamily J, member 10 (KCNJ10), mRNA [NM_002241]	-
	XLOC_L2_014551	0.0917547	BROAD Institute lincRNA (XLOC_l2_014551), lincRNA [TCONS_l2_00028242]	-
	DCAF16	0.0917378	Homo sapiens DDB1 and CUL4 associated factor 16 (DCAF16), mRNA [NM_017741]	-
	CYP27A1	0.0915781	Homo sapiens cytochrome P450, family 27, subfamily A, polypeptide 1 (CYP27A1), mRNA [NM_000784]	-
	ARMC4	0.0915147	armadillo repeat containing 4 [Source:HGNC Symbol;Acc:25583] [ENST00000239715]	-
	FAM90A1	0.0913856	Homo sapiens family with sequence similarity 90, member A1 (FAM90A1), mRNA [NM_018088]	-
	SLC6A4	0.0913441	Homo sapiens solute carrier family 6 (neurotransmitter transporter), member 4 (SLC6A4), mRNA [NM_001045]	-
	TMEM115	0.0911576	Homo sapiens transmembrane protein 115 (TMEM115), mRNA [NM_007024]	-
	OR7E14P	0.0910388	Homo sapiens olfactory receptor, family 7, subfamily E, member 14 pseudogene (OR7E14P), non-coding RNA [NR_045002]	-
	PTH2	0.0910208	Homo sapiens parathyroid hormone 2 (PTH2), mRNA [NM_178449]	-
	OR1L3	0.0909346	Homo sapiens olfactory receptor, family 1, subfamily L, member 3 (OR1L3), mRNA [NM_001005234]	-
	LOC100131929	0.0907816	Homo sapiens cDNA FLJ44475 fis, clone UTERU2031521. [AK126439]	-
	RSG1	0.0907512	Homo sapiens REM2 and RAB-like small GTPase 1 (RSG1), mRNA [NM_030907]	-
	OMG	0.0906863	Homo sapiens oligodendrocyte myelin glycoprotein (OMG), mRNA [NM_002544]	-
	TLX2	0.0906852	Homo sapiens T-cell leukemia homeobox 2 (TLX2), mRNA [NM_016170]	-
	PRTFDC1	0.0905875	Homo sapiens phosphoribosyl transferase domain containing 1 (PRTFDC1), transcript variant 1, mRNA [NM_020200]	-
	NQO2	0.0905253	Homo sapiens NAD(P)H dehydrogenase, quinone 2 (NQO2), transcript variant 3, mRNA [NM_000904]	-
	BEST1	0.0905192	Homo sapiens bestrophin 1 (BEST1), transcript variant 1, mRNA [NM_004183]	-
	GALE	0.0904988	Homo sapiens UDP-galactose-4-epimerase (GALE), transcript variant 1, mRNA [NM_000403]	-
	ASB10	0.0903908	Homo sapiens ankyrin repeat and SOCS box containing 10 (ASB10), transcript variant 3, mRNA [NM_080871]	-
	RNU12	0.0903282	Homo sapiens RNA, U12 small nuclear (RNU12), small nuclear RNA [NR_029422]	-
	TGFBR1	0.0902898	Homo sapiens transforming growth factor, beta receptor 1 (TGFBR1), transcript variant 1, mRNA [NM_004612]	-
	AMN1	0.0902864	Homo sapiens antagonist of mitotic exit network 1 homolog (S. cerevisiae) (AMN1), transcript variant 3, mRNA [NM_001278412]	-
	SHROOM1	0.0902328	Homo sapiens shroom family member 1 (SHROOM1), transcript variant 2, mRNA [NM_133456]	-
	BEND7	0.0901835	Homo sapiens BEN domain containing 7 (BEND7), transcript variant 2, mRNA [NM_001100912]	-
	TGFA	0.0901764	Homo sapiens transforming growth factor, alpha (TGFA), transcript variant 1, mRNA [NM_003236]	-
	AQP10	0.0899535	Homo sapiens aquaporin 10 (AQP10), mRNA [NM_080429]	-
	LPL	0.0898208	Homo sapiens lipoprotein lipase (LPL), mRNA [NM_000237]	-
	SIAE	0.0897328	Homo sapiens sialic acid acetylesterase (SIAE), transcript variant 1, mRNA [NM_170601]	-
	RAB6B	0.0896681	Homo sapiens RAB6B, member RAS oncogene family (RAB6B), mRNA [NM_016577]	-
	AP1S1	0.0894069	Homo sapiens adaptor-related protein complex 1, sigma 1 subunit (AP1S1), mRNA [NM_001283]	-
	TMCC2	0.0892522	Homo sapiens transmembrane and coiled-coil domain family 2 (TMCC2), transcript variant 1, mRNA [NM_014858]	-
	FHL1	0.0892473	Homo sapiens four and a half LIM domains 1 (FHL1), transcript variant 2, mRNA [NM_001449]	-
	TMEM35	0.0890613	Homo sapiens transmembrane protein 35 (TMEM35), mRNA [NM_021637]	-
	DACH1	0.0888412	Homo sapiens dachshund family transcription factor 1 (DACH1), transcript variant 1, mRNA [NM_080759]	-
	MT1M	0.088733	Homo sapiens metallothionein 1M (MT1M), mRNA [NM_176870]	-
	SLC1A5	0.0886174	Homo sapiens solute carrier family 1 (neutral amino acid transporter), member 5 (SLC1A5), transcript variant 1, mRNA [NM_005628]	-
	NT5DC2	0.0885893	Homo sapiens 5'-nucleotidase domain containing 2 (NT5DC2), transcript variant 2, mRNA [NM_022908]	-
	EGFL7	0.0885791	Homo sapiens EGF-like-domain, multiple 7 (EGFL7), transcript variant 2, mRNA [NM_201446]	-
	ALPI	0.0885266	Homo sapiens alkaline phosphatase, intestinal (ALPI), mRNA [NM_001631]	-
	CA8	0.0885037	Homo sapiens carbonic anhydrase VIII (CA8), mRNA [NM_004056]	-
	KEL	0.0884348	Homo sapiens Kell blood group, metallo-endopeptidase (KEL), mRNA [NM_000420]	-
	CCDC177	0.0883436	Homo sapiens coiled-coil domain containing 177 (CCDC177), mRNA [NM_001271507]	-
	TMEM240	0.0880057	Homo sapiens transmembrane protein 240 (TMEM240), mRNA [NM_001114748]	-
	FAM209B	0.0878737	Homo sapiens chromosome 20 open reading frame 107, mRNA (cDNA clone IMAGE:4849719), with apparent retained intron. [BC014951]	-
	ZNRD1-AS1	0.0877983	Homo sapiens non-protein coding RNA 171, mRNA (cDNA clone IMAGE:5167697), with apparent retained intron. [BC034573]	-
	CXORF21	0.0877159	Homo sapiens chromosome X open reading frame 21 (CXorf21), mRNA [NM_025159]	-
	ST7-AS1	0.0876763	Homo sapiens ST7 antisense RNA 1 (ST7-AS1), antisense RNA [NR_002330]	-
	DAZ2	0.0873295	Homo sapiens deleted in azoospermia 2 (DAZ2), transcript variant 2, mRNA [NM_001005785]	-
	SMA5	0.0871799	Homo sapiens glucuronidase, beta pseudogene (SMA5), non-coding RNA [NR_034021]	-
	CCDC182	0.0870758	Homo sapiens coiled-coil domain containing 182 (CCDC182), mRNA [NM_001282544]	-
	FAM169B	0.0870678	Homo sapiens family with sequence similarity 169, member B (FAM169B), mRNA [NM_182562]	-
	ATAD5	0.0868295	Homo sapiens ATPase family, AAA domain containing 5 (ATAD5), mRNA [NM_024857]	-
	KIR3DL2	0.0867048	Homo sapiens killer cell immunoglobulin-like receptor, three domains, long cytoplasmic tail, 2 (KIR3DL2), transcript variant 1, mRNA [NM_006737]	-
	AOC1	0.0866435	Homo sapiens amine oxidase, copper containing 1 (AOC1), transcript variant 2, mRNA [NM_001091]	-
	KSR2	0.0864465	Homo sapiens kinase suppressor of ras 2 (KSR2), mRNA [NM_173598]	-
	C15ORF26	0.0861533	Homo sapiens chromosome 15 open reading frame 26 (C15orf26), mRNA [NM_173528]	-
	CCDC42B	0.0860393	Homo sapiens coiled-coil domain containing 42B (CCDC42B), mRNA [NM_001144872]	-
	ADAMTS2	0.0858773	Homo sapiens ADAM metallopeptidase with thrombospondin type 1 motif, 2 (ADAMTS2), transcript variant 2, mRNA [NM_021599]	-
	MADCAM1	0.0858724	Homo sapiens mucosal vascular addressin cell adhesion molecule 1 (MADCAM1), transcript variant 1, mRNA [NM_130760]	-
	BMP6	0.0858697	Homo sapiens bone morphogenetic protein 6 (BMP6), mRNA [NM_001718]	-
	PRTN3	0.0858662	Homo sapiens proteinase 3 (PRTN3), mRNA [NM_002777]	-
	RASAL1	0.0858202	Homo sapiens RAS protein activator like 1 (GAP1 like) (RASAL1), transcript variant 2, mRNA [NM_004658]	-
	ADORA2B	0.0856609	Homo sapiens adenosine A2b receptor (ADORA2B), mRNA [NM_000676]	-
	FKBP5	0.0856565	Homo sapiens FK506 binding protein 5 (FKBP5), transcript variant 1, mRNA [NM_004117]	-
	TRIM22	0.0855772	Homo sapiens tripartite motif containing 22 (TRIM22), transcript variant 1, mRNA [NM_006074]	-
	MYOM2	0.0853714	Homo sapiens myomesin 2 (MYOM2), mRNA [NM_003970]	-
	CBX3P2	0.0853573	Homo sapiens chromobox homolog 3 pseudogene 2 (CBX3P2), non-coding RNA [NR_033754]	-
	ARHGAP31	0.0852554	Homo sapiens Rho GTPase activating protein 31 (ARHGAP31), mRNA [NM_020754]	-
	NR2F2	0.0852005	Homo sapiens nuclear receptor subfamily 2, group F, member 2 (NR2F2), transcript variant 1, mRNA [NM_021005]	-
	IFI35	0.0851849	Homo sapiens interferon-induced protein 35 (IFI35), mRNA [NM_005533]	-
	PIK3AP1	0.0851616	Homo sapiens phosphoinositide-3-kinase adaptor protein 1 (PIK3AP1), mRNA [NM_152309]	-
	PXYLP1	0.0850138	Homo sapiens 2-phosphoxylose phosphatase 1 (PXYLP1), transcript variant 1, mRNA [NM_152282]	-
	LRRC27	0.0849998	Homo sapiens leucine rich repeat containing 27 (LRRC27), transcript variant 1, mRNA [NM_030626]	-
	ASAP3	0.0847932	Homo sapiens ArfGAP with SH3 domain, ankyrin repeat and PH domain 3 (ASAP3), transcript variant 1, mRNA [NM_017707]	-
	SLC43A3	0.0847012	Homo sapiens solute carrier family 43, member 3 (SLC43A3), transcript variant 3, mRNA [NM_199329]	-
	LOC142937	0.0845768	Homo sapiens cDNA clone IMAGE:3454038. [BC008131]	-
	AIM2	0.0841587	Homo sapiens absent in melanoma 2 (AIM2), mRNA [NM_004833]	Yes
	ZNF285	0.0840994	Homo sapiens zinc finger protein 285 (ZNF285), transcript variant 2, mRNA [NM_152354]	-
	QARS	0.0840823	Homo sapiens glutaminyl-tRNA synthetase (QARS), transcript variant 1, mRNA [NM_005051]	-
	SAMD9L	0.0839783	Homo sapiens sterile alpha motif domain containing 9-like (SAMD9L), mRNA [NM_152703]	-
	PDLIM1	0.0839653	Homo sapiens PDZ and LIM domain 1 (PDLIM1), mRNA [NM_020992]	-
	TNFRSF1B	0.0837583	Homo sapiens tumor necrosis factor receptor superfamily, member 1B (TNFRSF1B), mRNA [NM_001066]	-
	BEGAIN	0.0837011	Homo sapiens brain-enriched guanylate kinase-associated (BEGAIN), transcript variant 2, mRNA [NM_020836]	-
	TNPO3	0.0836374	Homo sapiens transportin 3 (TNPO3), transcript variant 1, mRNA [NM_012470]	-
	ENPP3	0.0836211	Homo sapiens ectonucleotide pyrophosphatase/phosphodiesterase 3 (ENPP3), mRNA [NM_005021]	-
	SIGLEC11	0.0835363	Homo sapiens sialic acid binding Ig-like lectin 11 (SIGLEC11), transcript variant 1, mRNA [NM_052884]	-
	POU5F1P4	0.0834864	Homo sapiens POU class 5 homeobox 1 pseudogene 4 (POU5F1P4), non-coding RNA [NR_034180]	-
	ODF3L2	0.0834652	Homo sapiens outer dense fiber of sperm tails 3-like 2 (ODF3L2), mRNA [NM_182577]	-
	ZNF623	0.0833336	Homo sapiens zinc finger protein 623 (ZNF623), transcript variant 1, mRNA [NM_014789]	-
	ANKRD9	0.0830491	Homo sapiens ankyrin repeat domain 9 (ANKRD9), mRNA [NM_152326]	-
	MGC16275	0.0829287	Homo sapiens uncharacterized protein MGC16275 (MGC16275), long non-coding RNA [NR_026914]	-
	DDX60	0.0828503	Homo sapiens DEAD (Asp-Glu-Ala-Asp) box polypeptide 60 (DDX60), mRNA [NM_017631]	-
	IFIT5	0.0828364	Homo sapiens interferon-induced protein with tetratricopeptide repeats 5 (IFIT5), mRNA [NM_012420]	-
	FCGR3B	0.0827283	Homo sapiens Fc fragment of IgG, low affinity IIIb, receptor (CD16b) (FCGR3B), transcript variant 2, mRNA [NM_000570]	-
	ANXA9	0.0825664	Homo sapiens annexin A9 (ANXA9), mRNA [NM_003568]	-
	TSC22D3	0.0825663	Homo sapiens TSC22 domain family, member 3 (TSC22D3), transcript variant 2, mRNA [NM_004089]	-
	ZNF530	0.0825385	PREDICTED: Homo sapiens zinc finger protein 530 (ZNF530), transcript variant X3, mRNA [XM_006723194]	-
	PUS10	0.0823637	Homo sapiens pseudouridylate synthase 10 (PUS10), mRNA [NM_144709]	-
	SEZ6L2	0.0823194	Homo sapiens seizure related 6 homolog (mouse)-like 2 (SEZ6L2), transcript variant 2, mRNA [NM_201575]	-
	PARP12	0.082312	Homo sapiens poly (ADP-ribose) polymerase family, member 12 (PARP12), mRNA [NM_022750]	-
	C4ORF32	0.0822945	Homo sapiens chromosome 4 open reading frame 32 (C4orf32), mRNA [NM_152400]	-
	C9ORF64	0.0822756	Homo sapiens chromosome 9 open reading frame 64 (C9orf64), mRNA [NM_032307]	-
	TMEM30A	0.0822636	Homo sapiens transmembrane protein 30A (TMEM30A), transcript variant 1, mRNA [NM_018247]	-
	SLC35A5	0.0822518	Homo sapiens solute carrier family 35, member A5 (SLC35A5), mRNA [NM_017945]	-
	LOC101928710	0.0822517	Homo sapiens uncharacterized LOC101928710 (LOC101928710), transcript variant 1, long non-coding RNA [NR_110848]	-
	LOC729603	0.0821996	Homo sapiens calcineurin-like EF-hand protein 1 pseudogene (LOC729603), non-coding RNA [NR_003288]	-
	NR2F6	0.0821051	Homo sapiens nuclear receptor subfamily 2, group F, member 6 (NR2F6), mRNA [NM_005234]	-
	RETSAT	0.0820484	Homo sapiens retinol saturase (all-trans-retinol 13,14-reductase) (RETSAT), mRNA [NM_017750]	-
	GIPR	0.0820177	Homo sapiens gastric inhibitory polypeptide receptor (GIPR), mRNA [NM_000164]	-
	TOM1	0.0819582	Homo sapiens target of myb1 (chicken) (TOM1), transcript variant 1, mRNA [NM_005488]	-
	PNPT1	0.0818767	Homo sapiens polyribonucleotide nucleotidyltransferase 1 (PNPT1), mRNA [NM_033109]	-
	C9ORF66	0.0818442	Homo sapiens chromosome 9 open reading frame 66 (C9orf66), mRNA [NM_152569]	-
	TTF2	0.0817652	Homo sapiens transcription termination factor, RNA polymerase II (TTF2), mRNA [NM_003594]	-
	LOC100132006	0.0817181	Homo sapiens cDNA FLJ35527 fis, clone SPLEN2001781. [AK092846]	-
	C1QTNF1	0.0816574	Homo sapiens C1q and tumor necrosis factor related protein 1 (C1QTNF1), transcript variant 4, mRNA [NM_198594]	-
	CCDC64B	0.0816404	coiled-coil domain containing 64B [Source:HGNC Symbol;Acc:33584] [ENST00000572449]	-
	C2	0.0816209	Homo sapiens complement component 2 (C2), transcript variant 1, mRNA [NM_000063]	-
	GDF1	0.0814855	Homo sapiens growth differentiation factor 1 (GDF1), mRNA [NM_001492]	-
	C11ORF96	0.0814547	Homo sapiens chromosome 11 open reading frame 96 (C11orf96), mRNA [NM_001145033]	-
	KCNH4	0.0813923	Homo sapiens potassium voltage-gated channel, subfamily H (eag-related), member 4 (KCNH4), mRNA [NM_012285]	-
	WT1-AS	0.0813529	Homo sapiens antisense RNA AS9 (WT1), complete sequence. [DQ289488]	-
	CCL3	0.0812928	Homo sapiens mRNA for pLD78 peptide, complete cds. [D00044]	-
	ZCCHC2	0.0812271	Homo sapiens zinc finger, CCHC domain containing 2 (ZCCHC2), mRNA [NM_017742]	-
	FKBPL	0.0811688	Homo sapiens FK506 binding protein like (FKBPL), mRNA [NM_022110]	-
	LOC100130938	0.0811645	PREDICTED: Homo sapiens uncharacterized LOC100130938 (LOC100130938), transcript variant X1, ncRNA [XR_110148]	-
	PRKAR2B	0.0807746	Homo sapiens protein kinase, cAMP-dependent, regulatory, type II, beta (PRKAR2B), mRNA [NM_002736]	-
	NHLRC2	0.0806643	Homo sapiens NHL repeat containing 2 (NHLRC2), mRNA [NM_198514]	-
	LILRA5	0.0805402	Homo sapiens leukocyte immunoglobulin-like receptor, subfamily A (with TM domain), member 5 (LILRA5), transcript variant 3, mRNA [NM_181879]	-
	ODF4	0.0804418	Homo sapiens outer dense fiber of sperm tails 4 (ODF4), mRNA [NM_153007]	-
	C15ORF48	0.0803694	Homo sapiens chromosome 15 open reading frame 48 (C15orf48), transcript variant 2, mRNA [NM_032413]	-
	PLEKHH3	0.0803583	Homo sapiens pleckstrin homology domain containing, family H (with MyTH4 domain) member 3 (PLEKHH3), transcript variant 1, mRNA [NM_024927]	-
	PCDHA8	0.0803549	Homo sapiens protocadherin alpha 8 (PCDHA8), transcript variant 2, mRNA [NM_031856]	-
	PYY	0.0803217	Homo sapiens peptide YY (PYY), mRNA [NM_004160]	-
	NMNAT1	0.0802904	Homo sapiens nicotinamide nucleotide adenylyltransferase 1 (NMNAT1), mRNA [NM_022787]	-
	SMURF1	0.0802784	Homo sapiens SMAD specific E3 ubiquitin protein ligase 1 (SMURF1), transcript variant 1, mRNA [NM_020429]	-
	MIR1247	0.0802063	DIO3 opposite strand/antisense RNA (head to head) [Source:HGNC Symbol;Acc:20348] [ENST00000555882]	-
	MT1E	0.0801221	Homo sapiens metallothionein 1E (MT1E), mRNA [NM_175617]	-
	PDE9A	0.0801136	Homo sapiens phosphodiesterase 9A (PDE9A), transcript variant 1, mRNA [NM_002606]	-
	LOC400043	0.0800045	Homo sapiens uncharacterized LOC400043 (LOC400043), long non-coding RNA [NR_026656]	-
	MYCNOS	0.0799729	Homo sapiens MYCN opposite strand (MYCNOS), transcript variant 2, long non-coding RNA [NR_026766]	-
	EPHB1	0.079952	Homo sapiens EPH receptor B1 (EPHB1), mRNA [NM_004441]	-
	MEIS3P1	0.0799043	Homo sapiens Meis homeobox 3 pseudogene 1 (MEIS3P1), non-coding RNA [NR_002211]	-
	PRKAR1B	0.0798921	Homo sapiens protein kinase, cAMP-dependent, regulatory, type I, beta (PRKAR1B), transcript variant 2, mRNA [NM_002735]	-
	PISD	0.0797667	Homo sapiens phosphatidylserine decarboxylase (PISD), mRNA [NM_014338]	-
	SLC2A4	0.0797429	Homo sapiens solute carrier family 2 (facilitated glucose transporter), member 4 (SLC2A4), mRNA [NM_001042]	-
	DCAF17	0.0796472	Homo sapiens DDB1 and CUL4 associated factor 17 (DCAF17), transcript variant 1, mRNA [NM_025000]	-
	TFF2	0.0796207	Homo sapiens trefoil factor 2 (TFF2), mRNA [NM_005423]	-
	PSTPIP2	0.079492	Homo sapiens proline-serine-threonine phosphatase interacting protein 2 (PSTPIP2), mRNA [NM_024430]	-
	LOC100127886	0.0794787	Homo sapiens clone HQ0628 PRO0628 mRNA, complete cds. [AF090938]	-
	RHAG	0.0794351	Homo sapiens Rh-associated glycoprotein (RHAG), mRNA [NM_000324]	-
	FAM8A1	0.0794115	Homo sapiens family with sequence similarity 8, member A1 (FAM8A1), mRNA [NM_016255]	-
	ABLIM3	0.0793797	Homo sapiens actin binding LIM protein family, member 3 (ABLIM3), mRNA [NM_014945]	-
	PLD2	0.0792406	Homo sapiens phospholipase D2 (PLD2), transcript variant 1, mRNA [NM_002663]	-
	SFTPD	0.0791216	Homo sapiens surfactant protein D (SFTPD), mRNA [NM_003019]	-
	HEPACAM2	0.0790905	Homo sapiens HEPACAM family member 2 (HEPACAM2), transcript variant 1, mRNA [NM_001039372]	-
	PCDHB4	0.0790642	Homo sapiens protocadherin beta 4 (PCDHB4), mRNA [NM_018938]	-
	ME1	0.0790247	Homo sapiens malic enzyme 1, NADP(+)-dependent, cytosolic (ME1), mRNA [NM_002395]	-
	EFCAB2	0.0789537	Homo sapiens EF-hand calcium binding domain 2 (EFCAB2), transcript variant 1, mRNA [NM_032328]	-
	HIATL1	0.0789343	Homo sapiens hippocampus abundant transcript-like 1 (HIATL1), mRNA [NM_032558]	-
	SLC22A7	0.0788924	Homo sapiens solute carrier family 22 (organic anion transporter), member 7 (SLC22A7), transcript variant 2, mRNA [NM_153320]	-
	LINC00528	0.07889	Homo sapiens long intergenic non-protein coding RNA 528 (LINC00528), long non-coding RNA [NR_103718]	-
	PPM1F	0.0787941	Homo sapiens protein phosphatase, Mg2+/Mn2+ dependent, 1F (PPM1F), mRNA [NM_014634]	-
	ELANE	0.0787293	Homo sapiens elastase, neutrophil expressed (ELANE), mRNA [NM_001972]	-
	ALPL	0.078661	Homo sapiens alkaline phosphatase, liver/bone/kidney (ALPL), transcript variant 1, mRNA [NM_000478]	-
	ZNF703	0.0786478	Homo sapiens zinc finger protein 703 (ZNF703), mRNA [NM_025069]	-
	MYO10	0.0785455	Homo sapiens myosin X (MYO10), mRNA [NM_012334]	-
	MMRN1	0.0785078	Homo sapiens multimerin 1 (MMRN1), mRNA [NM_007351]	-
	BOLA3-AS1	0.0784425	Homo sapiens BOLA3 antisense RNA 1 (head to head) (BOLA3-AS1), transcript variant 3, long non-coding RNA [NR_045637]	-
	CEACAM3	0.0782444	Homo sapiens carcinoembryonic antigen-related cell adhesion molecule 3 (CEACAM3), transcript variant 1, mRNA [NM_001815]	-
	SPATA13	0.0777412	Homo sapiens spermatogenesis associated 13 (SPATA13), transcript variant 2, mRNA [NM_153023]	-
	GP6	0.0777046	Homo sapiens glycoprotein VI (platelet) (GP6), transcript variant 2, mRNA [NM_016363]	-
	ENKUR	0.077682	Homo sapiens enkurin, TRPC channel interacting protein (ENKUR), transcript variant 1, mRNA [NM_145010]	-
	HAUS4	0.0776544	Homo sapiens HAUS augmin-like complex, subunit 4 (HAUS4), transcript variant 2, mRNA [NM_017815]	-
	AGPAT6	0.0774768	Homo sapiens 1-acylglycerol-3-phosphate O-acyltransferase 6 (AGPAT6), mRNA [NM_178819]	-
	ALOX12	0.077444	Homo sapiens arachidonate 12-lipoxygenase (ALOX12), mRNA [NM_000697]	-
	TDRD9	0.0774072	Homo sapiens tudor domain containing 9 (TDRD9), mRNA [NM_153046]	-
	SMIM24	0.0770007	Homo sapiens small integral membrane protein 24 (SMIM24), mRNA [NM_001136503]	-
	ITGB4	0.076993	Homo sapiens integrin, beta 4 (ITGB4), transcript variant 1, mRNA [NM_000213]	-
	LINC00935	0.0769662	Homo sapiens long intergenic non-protein coding RNA 935 (LINC00935), transcript variant 1, long non-coding RNA [NR_029448]	-
	SCN3A	0.0766605	Homo sapiens sodium channel, voltage-gated, type III, alpha subunit (SCN3A), transcript variant 1, mRNA [NM_006922]	-
	HPSE	0.0765399	Homo sapiens heparanase (HPSE), transcript variant 1, mRNA [NM_006665]	-
	GAS1	0.0764371	Homo sapiens growth arrest-specific 1 (GAS1), mRNA [NM_002048]	-
	NXPE3	0.0764034	Homo sapiens neurexophilin and PC-esterase domain family, member 3 (NXPE3), transcript variant 2, mRNA [NM_145037]	-
	SHB	0.0763713	Homo sapiens Src homology 2 domain containing adaptor protein B (SHB), mRNA [NM_003028]	-
	TFDP1	0.0763601	Homo sapiens transcription factor Dp-1 (TFDP1), transcript variant 1, mRNA [NM_007111]	-
	LOC389831	0.0762743	Homo sapiens uncharacterized LOC389831 (LOC389831), mRNA [NM_001242480]	-
	TAF1L	0.0762741	Homo sapiens TAF1 RNA polymerase II, TATA box binding protein (TBP)-associated factor, 210kDa-like (TAF1L), mRNA [NM_153809]	-
	KIAA0319	0.076221	Homo sapiens KIAA0319 (KIAA0319), transcript variant 1, mRNA [NM_014809]	-
	ETNK1	0.0761991	Homo sapiens ethanolamine kinase 1 (ETNK1), transcript variant 1, mRNA [NM_018638]	-
	GPR182	0.0761878	Homo sapiens G protein-coupled receptor 182 (GPR182), mRNA [NM_007264]	-
	KRT4	0.0761614	Homo sapiens keratin 4 (KRT4), mRNA [NM_002272]	-
	PPP1R15B	0.0760548	Homo sapiens protein phosphatase 1, regulatory subunit 15B (PPP1R15B), mRNA [NM_032833]	-
	TBC1D8B	0.0760369	Homo sapiens TBC1 domain family, member 8B (with GRAM domain) (TBC1D8B), transcript variant 1, mRNA [NM_017752]	-
	XLOC_011858	0.0760322	BROAD Institute lincRNA (XLOC_011858), lincRNA [TCONS_00024547]	-
	HAGHL	0.0759222	Homo sapiens hydroxyacylglutathione hydrolase-like (HAGHL), transcript variant 2, mRNA [NM_032304]	-
	MYL3	0.0759056	Homo sapiens myosin, light chain 3, alkali; ventricular, skeletal, slow (MYL3), mRNA [NM_000258]	-
	H2AFB2	0.07583	Homo sapiens H2A histone family, member B2 (H2AFB2), mRNA [NM_001017991]	-
	GAS7	0.0758207	Homo sapiens growth arrest-specific 7 (GAS7), transcript variant c, mRNA [NM_201433]	-
	FZD10-AS1	0.075782	Homo sapiens FZD10 antisense RNA 1 (head to head) (FZD10-AS1), long non-coding RNA [NR_033834]	-
	CASC2	0.0757582	Homo sapiens cancer susceptibility candidate 2 (non-protein coding) (CASC2), transcript variant 3, long non-coding RNA [NR_026941]	-
	PLGLB1	0.0756639	Homo sapiens plasminogen-like B1 (PLGLB1), mRNA [NM_001032392]	-
	SUSD4	0.0756544	Homo sapiens sushi domain containing 4 (SUSD4), transcript variant 2, mRNA [NM_001037175]	-
	SEC24C	0.07563	Homo sapiens SEC24 family member C (SEC24C), transcript variant 1, mRNA [NM_004922]	-
	TUBB2A	0.0755953	Homo sapiens tubulin, beta 2A class IIa (TUBB2A), mRNA [NM_001069]	-
	FAM118B	0.0755469	Homo sapiens family with sequence similarity 118, member B (FAM118B), mRNA [NM_024556]	-
	LTBP2	0.0755112	Homo sapiens latent transforming growth factor beta binding protein 2 (LTBP2), mRNA [NM_000428]	-
	TMPRSS6	0.0754543	Homo sapiens transmembrane protease, serine 6 (TMPRSS6), transcript variant 2, mRNA [NM_153609]	-
	RGS6	0.0753316	Homo sapiens regulator of G-protein signaling 6 (RGS6), transcript variant 2, mRNA [NM_004296]	-
	TRIM38	0.0753065	Homo sapiens tripartite motif containing 38 (TRIM38), mRNA [NM_006355]	-
	ADRA2C	0.0752677	Homo sapiens adrenoceptor alpha 2C (ADRA2C), mRNA [NM_000683]	-
	KLK15	0.0752649	Homo sapiens kallikrein-related peptidase 15 (KLK15), transcript variant 6, mRNA [NM_001277082]	-
	TSPAN17	0.0752631	Homo sapiens tetraspanin 17 (TSPAN17), transcript variant 1, mRNA [NM_012171]	-
	PALD1	0.0752041	Homo sapiens phosphatase domain containing, paladin 1 (PALD1), mRNA [NM_014431]	-
	GALNT6	0.0751364	Homo sapiens polypeptide N-acetylgalactosaminyltransferase 6 (GALNT6), mRNA [NM_007210]	-
	LOC646652	0.0750672	PREDICTED: Homo sapiens integral membrane glycoprotein-like (LOC646652), misc_RNA [XR_427693]	-
	ZNF799	0.0749798	Homo sapiens zinc finger protein 799 (ZNF799), mRNA [NM_001080821]	-
	BAMBI	0.0749715	Homo sapiens BMP and activin membrane-bound inhibitor (BAMBI), mRNA [NM_012342]	-
	ATF3	0.0748865	Homo sapiens activating transcription factor 3 (ATF3), transcript variant 4, mRNA [NM_001040619]	-
	TSPAN16	0.0747761	Homo sapiens tetraspanin 16 (TSPAN16), transcript variant 1, mRNA [NM_012466]	-
	THAP5	0.0747657	Homo sapiens THAP domain containing 5 (THAP5), transcript variant 2, mRNA [NM_182529]	-
	LOC102724163	0.0747615	PREDICTED: Homo sapiens uncharacterized LOC102724163 (LOC102724163), ncRNA [XR_429783]	-
	SDC1	0.0747344	Homo sapiens syndecan 1 (SDC1), transcript variant 1, mRNA [NM_001006946]	-
	CMTM5	0.0746891	Homo sapiens CKLF-like MARVEL transmembrane domain containing 5 (CMTM5), transcript variant 3, mRNA [NM_001037288]	-
	RRAGD	0.0745455	Homo sapiens Ras-related GTP binding D (RRAGD), mRNA [NM_021244]	-
	LOC100506014	0.0745403	NA	-
	CERS4	0.0744714	Homo sapiens ceramide synthase 4 (CERS4), mRNA [NM_024552]	-
	PRR5-ARHGAP8	0.0744292	Homo sapiens PRR5-ARHGAP8 readthrough (PRR5-ARHGAP8), mRNA [NM_181334]	-
	PREX2	0.0743945	phosphatidylinositol-3,4,5-trisphosphate-dependent Rac exchange factor 2 [Source:HGNC Symbol;Acc:22950] [ENST00000529398]	-
	ANKRD13D	0.0743397	Homo sapiens ankyrin repeat domain 13 family, member D (ANKRD13D), transcript variant 1, mRNA [NM_207354]	-
	ZNF169	0.0743156	Homo sapiens zinc finger protein 169, mRNA (cDNA clone IMAGE:5259146), complete cds. [BC035060]	-
	DPYSL3	0.0743002	Homo sapiens dihydropyrimidinase-like 3 (DPYSL3), transcript variant 2, mRNA [NM_001387]	-
	FAH	0.074272	Homo sapiens fumarylacetoacetate hydrolase (fumarylacetoacetase) (FAH), mRNA [NM_000137]	-
	ACTG2	0.074195	Homo sapiens actin, gamma 2, smooth muscle, enteric (ACTG2), transcript variant 1, mRNA [NM_001615]	-
	PAX4	0.0741948	Homo sapiens paired-box transcription factor (PAX4) mRNA, complete cds. [AF043978]	-
	RAP2C	0.0741518	Homo sapiens RAP2C, member of RAS oncogene family (RAP2C), transcript variant 2, mRNA [NM_021183]	-
	TNIP2	0.0740557	Homo sapiens TNFAIP3 interacting protein 2 (TNIP2), transcript variant 1, mRNA [NM_024309]	-
	JAKMIP3	0.0740532	Homo sapiens Janus kinase and microtubule interacting protein 3 (JAKMIP3), mRNA [NM_001105521]	-
	HIST2H2BE	0.0740324	Homo sapiens histone cluster 2, H2be (HIST2H2BE), mRNA [NM_003528]	-
	C3	0.0739785	Homo sapiens complement component 3 (C3), mRNA [NM_000064]	-
	GJA4	0.0739702	Homo sapiens gap junction protein, alpha 4, 37kDa (GJA4), mRNA [NM_002060]	-
	FSCN2	0.0739532	Homo sapiens fascin actin-bundling protein 2, retinal (FSCN2), transcript variant 1, mRNA [NM_012418]	-
	ANP32D	0.0739206	Homo sapiens acidic (leucine-rich) nuclear phosphoprotein 32 family, member D (ANP32D), mRNA [NM_012404]	-
	PF4V1	0.0739081	Homo sapiens platelet factor 4 variant 1 (PF4V1), mRNA [NM_002620]	-
	CTSD	0.073902	Homo sapiens cathepsin D (CTSD), mRNA [NM_001909]	-
	PAQR9	0.0738984	Homo sapiens progestin and adipoQ receptor family member IX (PAQR9), mRNA [NM_198504]	-
	TMEM200A	0.0738667	PREDICTED: Homo sapiens transmembrane protein 200A (TMEM200A), transcript variant X2, mRNA [XM_005266817]	-
	ACOT12	0.073799	Homo sapiens acyl-CoA thioesterase 12 (ACOT12), mRNA [NM_130767]	-
	LOC100507494	0.0737938	Homo sapiens mRNA for FLJ00403 protein. [AK090481]	-
	PRR15	0.0737855	Homo sapiens proline rich 15 (PRR15), mRNA [NM_175887]	-
	SUN2	0.0737601	Homo sapiens Sad1 and UNC84 domain containing 2 (SUN2), transcript variant 2, mRNA [NM_015374]	-
	PHGDH	0.073734	Homo sapiens phosphoglycerate dehydrogenase (PHGDH), mRNA [NM_006623]	-
	TLR5	0.0737011	Homo sapiens toll-like receptor 5 (TLR5), mRNA [NM_003268]	-
	TMED7-TICAM2	0.0736962	Homo sapiens TMED7-TICAM2 readthrough (TMED7-TICAM2), transcript variant 1, mRNA [NM_001164468]	-
	GRINA	0.0736522	Homo sapiens glutamate receptor, ionotropic, N-methyl D-aspartate-associated protein 1 (glutamate binding) (GRINA), transcript variant 1, mRNA [NM_000837]	-
	LTBP1	0.073584	Homo sapiens latent transforming growth factor beta binding protein 1 (LTBP1), transcript variant 1, mRNA [NM_206943]	-
	MROH5	0.0735254	Homo sapiens maestro heat-like repeat family member 5 (MROH5), transcript variant 1, mRNA [NM_207414]	-
	TRIM41	0.0735253	Homo sapiens tripartite motif containing 41 (TRIM41), transcript variant 1, mRNA [NM_033549]	-
	MRVI1	0.0734062	Homo sapiens murine retrovirus integration site 1 homolog (MRVI1), transcript variant 2, mRNA [NM_130385]	-
	SLC6A18	0.0733796	Homo sapiens solute carrier family 6 (neutral amino acid transporter), member 18 (SLC6A18), mRNA [NM_182632]	-
	VNN1	0.0733283	Homo sapiens vanin 1 (VNN1), mRNA [NM_004666]	-
	MILR1	0.073328	Homo sapiens mast cell immunoglobulin-like receptor 1 (MILR1), transcript variant S2, mRNA [NM_001291317]	-
	MCU	0.0733035	Homo sapiens mitochondrial calcium uniporter (MCU), transcript variant 1, mRNA [NM_138357]	-
	PIGC	0.0732995	phosphatidylinositol glycan anchor biosynthesis, class C [Source:HGNC Symbol;Acc:8960] [ENST00000484368]	-
	GAREML	0.0732569	Homo sapiens GRB2 associated, regulator of MAPK1-like (GAREML), transcript variant 2, mRNA [NM_001191033]	-
	ALOX15B	0.0732433	Homo sapiens arachidonate 15-lipoxygenase, type B (ALOX15B), transcript variant d, mRNA [NM_001141]	-
	ROCK1P1	0.073214	Homo sapiens Rho-associated, coiled-coil containing protein kinase 1 pseudogene 1 (ROCK1P1), non-coding RNA [NR_033770]	-
	CTSL	0.0731518	Homo sapiens cathepsin L (CTSL), transcript variant 1, mRNA [NM_001912]	-
	SAPCD2	0.0731177	Homo sapiens suppressor APC domain containing 2 (SAPCD2), mRNA [NM_178448]	-
	RASA4CP	0.0730906	Homo sapiens cDNA: FLJ21767 fis, clone COLF7237. [AK025420]	-
	WASF3	0.0730706	Homo sapiens WAS protein family, member 3 (WASF3), transcript variant 1, mRNA [NM_006646]	-
	USP6	0.0730266	Homo sapiens ubiquitin specific peptidase 6 (USP6), mRNA [NM_004505]	-
	NUSAP1	0.0728712	Homo sapiens nucleolar and spindle associated protein 1 (NUSAP1), transcript variant 1, mRNA [NM_016359]	-
	TMEM140	0.0727942	Homo sapiens transmembrane protein 140 (TMEM140), mRNA [NM_018295]	-
	NEUROD2	0.0727704	Homo sapiens neuronal differentiation 2 (NEUROD2), mRNA [NM_006160]	-
	TBC1D12	0.0727685	Homo sapiens TBC1 domain family, member 12 (TBC1D12), mRNA [NM_015188]	-
	HIST1H2BM	0.0727642	Homo sapiens histone cluster 1, H2bm (HIST1H2BM), mRNA [NM_003521]	-
	PPARG	0.0727508	Homo sapiens peroxisome proliferator-activated receptor gamma (PPARG), transcript variant 3, mRNA [NM_138711]	-
	PIGS	0.0727062	Homo sapiens phosphatidylinositol glycan anchor biosynthesis, class S (PIGS), mRNA [NM_033198]	-
	DYNC2LI1	0.0726686	Homo sapiens dynein, cytoplasmic 2, light intermediate chain 1 (DYNC2LI1), transcript variant 2, mRNA [NM_015522]	-
	COLQ	0.0726377	Homo sapiens collagen-like tail subunit (single strand of homotrimer) of asymmetric acetylcholinesterase (COLQ), transcript variant II, mRNA [NM_080538]	-
	SLC16A4	0.0725517	Homo sapiens solute carrier family 16, member 4 (SLC16A4), transcript variant 1, mRNA [NM_004696]	-
	CXORF23	0.0724121	Homo sapiens chromosome X open reading frame 23 (CXorf23), mRNA [NM_198279]	-
	MSTO1	0.0723448	Homo sapiens misato 1, mitochondrial distribution and morphology regulator (MSTO1), transcript variant 1, mRNA [NM_018116]	-
	AMH	0.0722727	Homo sapiens anti-Mullerian hormone (AMH), mRNA [NM_000479]	-
	KIF1A	0.0722341	Homo sapiens kinesin family member 1A (KIF1A), transcript variant 2, mRNA [NM_004321]	-
	LTB4R	0.0721549	Homo sapiens leukotriene B4 receptor (LTB4R), transcript variant 1, mRNA [NM_181657]	-
	ULK4P1	0.0721291	Homo sapiens ULK4 pseudogene 1 (ULK4P1), non-coding RNA [NR_026858]	-
	NTRK1	0.0720981	Homo sapiens neurotrophic tyrosine kinase, receptor, type 1 (NTRK1), transcript variant 2, mRNA [NM_002529]	-
	TCTE1	0.0720691	Homo sapiens t-complex-associated-testis-expressed 1 (TCTE1), mRNA [NM_182539]	-
	RAB33B	0.0720485	Homo sapiens RAB33B, member RAS oncogene family (RAB33B), mRNA [NM_031296]	-
	TSPAN9	0.0718977	Homo sapiens tetraspanin 9 (TSPAN9), transcript variant 1, mRNA [NM_006675]	-
	FHL2	0.0718803	Homo sapiens four and a half LIM domains 2 (FHL2), transcript variant 5, mRNA [NM_001039492]	-
	TET3	0.0718722	Homo sapiens tet methylcytosine dioxygenase 3 (TET3), mRNA [NM_001287491]	-
	SCRN3	0.0718455	Homo sapiens secernin 3 (SCRN3), transcript variant 1, mRNA [NM_024583]	-
	B3GNT2	0.0717379	Homo sapiens UDP-GlcNAc:betaGal beta-1,3-N-acetylglucosaminyltransferase 2 (B3GNT2), mRNA [NM_006577]	-
	ADCK1	0.0716618	Homo sapiens aarF domain containing kinase 1 (ADCK1), transcript variant 1, mRNA [NM_020421]	-
	FMO4	0.071615	Homo sapiens flavin containing monooxygenase 4 (FMO4), mRNA [NM_002022]	-
	DLG2	0.0714176	Homo sapiens discs, large homolog 2 (Drosophila) (DLG2), transcript variant 2, mRNA [NM_001364]	-
	SPTLC3	0.0713802	Homo sapiens serine palmitoyltransferase, long chain base subunit 3 (SPTLC3), mRNA [NM_018327]	-
	PARP14	0.0712967	Homo sapiens poly (ADP-ribose) polymerase family, member 14 (PARP14), mRNA [NM_017554]	-
	PDK4	0.0712367	Homo sapiens pyruvate dehydrogenase kinase, isozyme 4 (PDK4), mRNA [NM_002612]	-
	TMEM62	0.0711907	Homo sapiens transmembrane protein 62 (TMEM62), mRNA [NM_024956]	-
	ECE1	0.0711649	Homo sapiens endothelin converting enzyme 1 (ECE1), transcript variant 1, mRNA [NM_001397]	-
	BRD7P3	0.0711336	Homo sapiens bromodomain containing 7 pseudogene 3 (BRD7P3), non-coding RNA [NR_002730]	-
	DNM1	0.0710794	Homo sapiens dynamin 1 (DNM1), transcript variant 2, mRNA [NM_001005336]	-
	APOBEC3B	0.0710093	Homo sapiens apolipoprotein B mRNA editing enzyme, catalytic polypeptide-like 3B (APOBEC3B), transcript variant 1, mRNA [NM_004900]	-
	NXNL2	0.0709501	nucleoredoxin-like 2 [Source:HGNC Symbol;Acc:30482] [ENST00000487646]	-
	RAB9BP1	0.0709421	Homo sapiens RAB9B, member RAS oncogene family pseudogene 1 (RAB9BP1), non-coding RNA [NR_000039]	-
	RRM2	0.0709255	Homo sapiens ribonucleotide reductase M2 (RRM2), transcript variant 2, mRNA [NM_001034]	-
	IFIH1	0.0708759	Homo sapiens interferon induced with helicase C domain 1 (IFIH1), mRNA [NM_022168]	-
	SLC22A1	0.0708408	Homo sapiens solute carrier family 22 (organic cation transporter), member 1 (SLC22A1), transcript variant 2, mRNA [NM_153187]	-
	MAP3K7CL	0.070832	Homo sapiens MAP3K7 C-terminal like (MAP3K7CL), transcript variant 1, mRNA [NM_020152]	-
	ASPH	0.0708159	Homo sapiens aspartate beta-hydroxylase (ASPH), transcript variant 4, mRNA [NM_032467]	-
	C5ORF30	0.0708139	Homo sapiens chromosome 5 open reading frame 30 (C5orf30), mRNA [NM_033211]	-
	HOXB13	0.0706524	Homo sapiens homeobox B13 (HOXB13), mRNA [NM_006361]	-
	GMPR	0.0706473	Homo sapiens guanosine monophosphate reductase (GMPR), mRNA [NM_006877]	-
	HSD11B1	0.0706324	Homo sapiens hydroxysteroid (11-beta) dehydrogenase 1 (HSD11B1), transcript variant 2, mRNA [NM_181755]	-
	TTBK2	0.0705685	tau tubulin kinase 2 [Source:HGNC Symbol;Acc:19141] [ENST00000267890]	-
	EIF2AK2	0.0705659	Homo sapiens eukaryotic translation initiation factor 2-alpha kinase 2 (EIF2AK2), transcript variant 1, mRNA [NM_002759]	-
	LOC100288069	0.0704365	Homo sapiens uncharacterized LOC100288069 (LOC100288069), long non-coding RNA [NR_033908]	-
	TRIM69	0.0703931	tripartite motif containing 69 [Source:HGNC Symbol;Acc:17857] [ENST00000560141]	-
	NAPSA	0.0703345	Homo sapiens napsin A aspartic peptidase (NAPSA), mRNA [NM_004851]	-
	TNC	0.070254	Homo sapiens tenascin C (TNC), mRNA [NM_002160]	-
	ANKRD33B	0.0702341	Homo sapiens ankyrin repeat domain 33B (ANKRD33B), mRNA [NM_001164440]	-
	CTDSPL	0.0702123	Homo sapiens CTD (carboxy-terminal domain, RNA polymerase II, polypeptide A) small phosphatase-like (CTDSPL), transcript variant 1, mRNA [NM_001008392]	-
	GNA15	0.0702056	Homo sapiens guanine nucleotide binding protein (G protein), alpha 15 (Gq class) (GNA15), mRNA [NM_002068]	-
	PDGFA	0.0701838	Homo sapiens platelet-derived growth factor alpha polypeptide (PDGFA), transcript variant 1, mRNA [NM_002607]	-
	MS4A3	0.0701711	Homo sapiens membrane-spanning 4-domains, subfamily A, member 3 (hematopoietic cell-specific) (MS4A3), transcript variant 1, mRNA [NM_006138]	-
	MOV10	0.0701303	Homo sapiens Mov10, Moloney leukemia virus 10, homolog (mouse) (MOV10), transcript variant 1, mRNA [NM_020963]	-
	ACAD11	0.0700966	Homo sapiens acyl-CoA dehydrogenase family, member 11 (ACAD11), mRNA [NM_032169]	-
	ACER3	0.0700603	Homo sapiens alkaline ceramidase 3 (ACER3), mRNA [NM_018367]	-
	GRAMD1A	0.070051	Homo sapiens GRAM domain containing 1A (GRAMD1A), transcript variant 1, mRNA [NM_020895]	-
	CACNG3	0.0699499	Homo sapiens calcium channel, voltage-dependent, gamma subunit 3 (CACNG3), mRNA [NM_006539]	-
	CRK	0.069919	Homo sapiens v-crk avian sarcoma virus CT10 oncogene homolog (CRK), transcript variant II, mRNA [NM_016823]	-
	CCL2	0.0698861	Homo sapiens chemokine (C-C motif) ligand 2 (CCL2), mRNA [NM_002982]	-
	MT1B	0.0698329	Homo sapiens metallothionein 1B (MT1B), mRNA [NM_005947]	-
	GATA2	0.0698129	Homo sapiens GATA binding protein 2 (GATA2), transcript variant 2, mRNA [NM_032638]	-
	FMN1	0.0697542	Homo sapiens formin 1 (FMN1), transcript variant 1, mRNA [NM_001277313]	-
	HK3	0.0696704	Homo sapiens hexokinase 3 (white cell) (HK3), mRNA [NM_002115]	-
	LMNB1	0.0695984	Homo sapiens lamin B1 (LMNB1), transcript variant 1, mRNA [NM_005573]	-
	HOXB7	0.0695787	Homo sapiens homeobox B7 (HOXB7), mRNA [NM_004502]	-
	MASTL	0.0695663	Homo sapiens microtubule associated serine/threonine kinase-like (MASTL), transcript variant 2, mRNA [NM_032844]	-
	AFF1	0.0694996	Homo sapiens AF4/FMR2 family, member 1 (AFF1), transcript variant 2, mRNA [NM_005935]	-
	FRMD8P1	0.0694689	Homo sapiens FERM domain containing 8 pseudogene 1 (FRMD8P1), non-coding RNA [NR_033742]	-
	FZD5	0.0694611	Homo sapiens frizzled class receptor 5 (FZD5), mRNA [NM_003468]	-
	KLHL17	0.0694503	Homo sapiens kelch-like family member 17 (KLHL17), mRNA [NM_198317]	-
	ADRA1D	0.0693919	Homo sapiens adrenoceptor alpha 1D (ADRA1D), mRNA [NM_000678]	-
	GPER1	0.0693688	Homo sapiens G protein-coupled estrogen receptor 1 (GPER1), transcript variant 3, mRNA [NM_001039966]	-
	ANXA2P1	0.0693206	Homo sapiens annexin A2 pseudogene 1 (ANXA2P1), non-coding RNA [NR_001562]	-
	IRS2	0.0692336	Homo sapiens insulin receptor substrate 2 (IRS2), mRNA [NM_003749]	-
	PCOLCE2	0.06922	Homo sapiens procollagen C-endopeptidase enhancer 2 (PCOLCE2), mRNA [NM_013363]	-
	IFIT2	0.0691781	Homo sapiens interferon-induced protein with tetratricopeptide repeats 2 (IFIT2), mRNA [NM_001547]	-
	CCT6B	0.0691035	Homo sapiens chaperonin containing TCP1, subunit 6B (zeta 2) (CCT6B), transcript variant 1, mRNA [NM_006584]	-
	DNM3	0.0690689	Homo sapiens dynamin 3 (DNM3), transcript variant 1, mRNA [NM_015569]	-
	ABCA13	0.0690304	Homo sapiens ATP-binding cassette, sub-family A (ABC1), member 13 (ABCA13), mRNA [NM_152701]	-
	UBE2E1	0.0690027	Homo sapiens ubiquitin-conjugating enzyme E2E 1 (UBE2E1), transcript variant 1, mRNA [NM_003341]	-
	KRTAP3-1	0.0689673	Homo sapiens keratin associated protein 3-1 (KRTAP3-1), mRNA [NM_031958]	-
	HTATSF1P2	0.0689607	Homo sapiens cDNA FLJ46534 fis, clone THYMU3037052, weakly similar to Homo sapiens HIV TAT specific factor 1 (HTATSF1). [AK128391]	-
	MMP1	0.0689399	Homo sapiens matrix metallopeptidase 1 (interstitial collagenase) (MMP1), transcript variant 1, mRNA [NM_002421]	-
	MPP5	0.0688408	Homo sapiens membrane protein, palmitoylated 5 (MAGUK p55 subfamily member 5) (MPP5), transcript variant 1, mRNA [NM_022474]	-
	DLK2	0.0687617	Homo sapiens delta-like 2 homolog (Drosophila) (DLK2), transcript variant 2, mRNA [NM_206539]	-
	AICDA	0.0687471	Homo sapiens activation-induced cytidine deaminase (AICDA), mRNA [NM_020661]	-
	HCAR2	0.068617	Homo sapiens hydroxycarboxylic acid receptor 2 (HCAR2), mRNA [NM_177551]	-
	NAA60	0.0685484	Homo sapiens N(alpha)-acetyltransferase 60, NatF catalytic subunit (NAA60), transcript variant 2, mRNA [NM_024845]	-
	SFTPA1	0.0685361	Homo sapiens surfactant protein A1 (SFTPA1), transcript variant 1, mRNA [NM_005411]	-
	FMO5	0.0685056	Homo sapiens flavin containing monooxygenase 5 (FMO5), transcript variant 1, mRNA [NM_001461]	-
	KCNK3	0.0684932	Homo sapiens potassium channel, subfamily K, member 3 (KCNK3), mRNA [NM_002246]	-
	NCKAP1L	0.0684796	Homo sapiens NCK-associated protein 1-like (NCKAP1L), transcript variant 1, mRNA [NM_005337]	-
	CNTNAP3B	0.0684568	Homo sapiens contactin associated protein-like 3B (CNTNAP3B), mRNA [NM_001201380]	-
	ZNF358	0.0684523	Homo sapiens zinc finger protein 358 (ZNF358), mRNA [NM_018083]	-
	LOC100130071	0.0684495	Homo sapiens clone DNA147310 GSQS6193 (UNQ6193) mRNA, complete cds. [AY358179]	-
	ACTN3	0.0683982	Homo sapiens actinin, alpha 3 (ACTN3), transcript variant 1, coding, mRNA [NM_001104]	-
	HLA-A	0.0683766	Homo sapiens major histocompatibility complex, class I, A (HLA-A), transcript variant 1 (A*03:01:0:01 allele), mRNA [NM_002116]	-
	ACTA2	0.0683462	Homo sapiens actin, alpha 2, smooth muscle, aorta (ACTA2), transcript variant 2, mRNA [NM_001613]	-
	FLJ30064	0.0683393	Homo sapiens cDNA FLJ30064 fis, clone ADRGL2000323. [AK054626]	-
	FXR2	0.0683053	Homo sapiens fragile X mental retardation, autosomal homolog 2 (FXR2), mRNA [NM_004860]	-
	MAPT-AS1	0.0682669	Homo sapiens cDNA clone IMAGE:4819956. [BC018035]	-
	RSPH6A	0.0680836	Homo sapiens radial spoke head 6 homolog A (Chlamydomonas) (RSPH6A), mRNA [NM_030785]	-
	RAB3A	0.0680437	Homo sapiens RAB3A, member RAS oncogene family (RAB3A), mRNA [NM_002866]	-
	GTF2H2C_2	0.0680328	Homo sapiens GTF2H2 family member C, copy 2 (GTF2H2C_2), mRNA [NM_001042490]	-
	GOLGA8O	0.0678965	Homo sapiens golgin A8 family, member O (GOLGA8O), mRNA [NM_001277308]	-
	HLA-L	0.0677723	Homo sapiens major histocompatibility complex, class I, L (pseudogene) (HLA-L), non-coding RNA [NR_027822]	-
	GAL3ST3	0.0677703	Homo sapiens galactose-3-O-sulfotransferase 3 (GAL3ST3), mRNA [NM_033036]	-
	GOLGA8M	0.0677245	Homo sapiens golgin A8 family, member M (GOLGA8M), mRNA [NM_001282468]	-
	SMG1P5	0.0676501	Homo sapiens mRNA; cDNA DKFZp686H21113 (from clone DKFZp686H21113). [CR627362]	-
	USF2	0.0675997	Homo sapiens upstream transcription factor 2, c-fos interacting (USF2), transcript variant 1, mRNA [NM_003367]	-
	TTL	0.0675885	Homo sapiens tubulin tyrosine ligase (TTL), mRNA [NM_153712]	-
	RIN1	0.0675388	Homo sapiens Ras and Rab interactor 1 (RIN1), mRNA [NM_004292]	-
	WDR62	0.0675201	Homo sapiens WD repeat domain 62 (WDR62), transcript variant 2, mRNA [NM_173636]	-
	LOC90246	0.0674862	Homo sapiens uncharacterized LOC90246 (LOC90246), long non-coding RNA [NR_026954]	-
	ANKH	0.0674762	Homo sapiens ANKH inorganic pyrophosphate transport regulator (ANKH), mRNA [NM_054027]	-
	DNASE2	0.067463	Homo sapiens deoxyribonuclease II, lysosomal (DNASE2), mRNA [NM_001375]	-
	MT2A	0.0674457	Homo sapiens metallothionein 2A (MT2A), mRNA [NM_005953]	-
	LINC00346	0.0674335	Homo sapiens long intergenic non-protein coding RNA 346 (LINC00346), long non-coding RNA [NR_027701]	-
	ZNF451	0.0673063	Homo sapiens zinc finger protein 451 (ZNF451), transcript variant 1, mRNA [NM_001031623]	-
	CLCN4	0.0672894	Homo sapiens chloride channel, voltage-sensitive 4 (CLCN4), transcript variant 1, mRNA [NM_001830]	-
	SUCNR1	0.0672706	Homo sapiens succinate receptor 1 (SUCNR1), mRNA [NM_033050]	-
	TMEM176B	0.0672395	Homo sapiens transmembrane protein 176B (TMEM176B), transcript variant 1, mRNA [NM_014020]	-
	KLHDC8B	0.0672391	Homo sapiens kelch domain containing 8B (KLHDC8B), mRNA [NM_173546]	-
	RTN2	0.0672211	Homo sapiens reticulon 2 (RTN2), transcript variant 1, mRNA [NM_005619]	-
	HLX	0.0671786	Homo sapiens H2.0-like homeobox (HLX), mRNA [NM_021958]	-
	CCDC71L	0.0671724	Homo sapiens coiled-coil domain containing 71-like (CCDC71L), mRNA [NM_175884]	-
	CCDC69	0.0671662	Homo sapiens coiled-coil domain containing 69 (CCDC69), mRNA [NM_015621]	-
	C5	0.0671658	Homo sapiens complement component 5 (C5), mRNA [NM_001735]	-
	SH3GL3	0.0670835	Homo sapiens SH3-domain GRB2-like 3 (SH3GL3), transcript variant 1, mRNA [NM_003027]	-
	ZBTB6	0.0670435	Homo sapiens zinc finger and BTB domain containing 6 (ZBTB6), mRNA [NM_006626]	-
	TMEM184A	0.0670337	Homo sapiens transmembrane protein 184A (TMEM184A), mRNA [NM_001097620]	-
	NEUROG3	0.067029	Homo sapiens neurogenin 3 (NEUROG3), mRNA [NM_020999]	-
	RANBP6	0.0669245	Homo sapiens RAN binding protein 6 (RANBP6), transcript variant 1, mRNA [NM_012416]	-
	PAK1	0.0669205	Homo sapiens p21 protein (Cdc42/Rac)-activated kinase 1 (PAK1), transcript variant 2, mRNA [NM_002576]	-
	CCDC19	0.0669077	Homo sapiens coiled-coil domain containing 19 (CCDC19), mRNA [NM_012337]	-
	HDC	0.0668838	Homo sapiens histidine decarboxylase (HDC), mRNA [NM_002112]	-
	YOD1	0.0667632	Homo sapiens YOD1 deubiquitinase (YOD1), transcript variant 1, mRNA [NM_018566]	-
	CCDC135	0.0667347	Homo sapiens coiled-coil domain containing 135 (CCDC135), transcript variant 2, mRNA [NM_032269]	-
	HIF1AN	0.0666884	Homo sapiens hypoxia inducible factor 1, alpha subunit inhibitor (HIF1AN), mRNA [NM_017902]	-
	STARD8	0.0666834	Homo sapiens StAR-related lipid transfer (START) domain containing 8 (STARD8), transcript variant 2, mRNA [NM_014725]	-
	AMOT	0.0666002	Homo sapiens angiomotin (AMOT), transcript variant 2, mRNA [NM_133265]	-
	LMNTD2	0.0665991	Homo sapiens lamin tail domain containing 2 (LMNTD2), mRNA [NM_173573]	-
	BCHE	0.0665151	Homo sapiens butyrylcholinesterase (BCHE), mRNA [NM_000055]	-
	CSRNP1	0.0665113	Homo sapiens cysteine-serine-rich nuclear protein 1 (CSRNP1), mRNA [NM_033027]	-
	LOC101926894	0.0664799	PREDICTED: Homo sapiens uncharacterized LOC101926894 (LOC101926894), transcript variant X4, ncRNA [XR_427592]	-
	ABHD3	0.0664553	Homo sapiens abhydrolase domain containing 3 (ABHD3), mRNA [NM_138340]	-
	SPTB	0.0664131	Homo sapiens spectrin, beta, erythrocytic (SPTB), transcript variant 2, mRNA [NM_000347]	-
	GTF2H3	0.0664038	Homo sapiens general transcription factor IIH, polypeptide 3, 34kDa (GTF2H3), transcript variant 1, mRNA [NM_001516]	-
	GPX5	0.0663802	Homo sapiens glutathione peroxidase 5 (epididymal androgen-related protein) (GPX5), transcript variant 1, mRNA [NM_001509]	-
	TMOD1	0.0663595	Homo sapiens tropomodulin 1 (TMOD1), transcript variant 1, mRNA [NM_003275]	-
	LCE3C	0.0663258	Homo sapiens late cornified envelope 3C (LCE3C), mRNA [NM_178434]	-
	KIR2DS2	0.0662646	Homo sapiens killer cell immunoglobulin-like receptor, two domains, short cytoplasmic tail, 2 (KIR2DS2), transcript variant 1, mRNA [NM_012312]	-
	CSAD	0.0661804	Homo sapiens cysteine sulfinic acid decarboxylase (CSAD), transcript variant 1, mRNA [NM_015989]	-
	HERC6	0.0661577	Homo sapiens HECT and RLD domain containing E3 ubiquitin protein ligase family member 6 (HERC6), transcript variant 1, mRNA [NM_017912]	-
	BTNL3	0.0661465	Homo sapiens butyrophilin-like 3 (BTNL3), mRNA [NM_197975]	-
	LEPR	0.0661265	Homo sapiens leptin receptor (LEPR), transcript variant 3, mRNA [NM_001003679]	-
	NFATC4	0.0660295	Homo sapiens nuclear factor of activated T-cells, cytoplasmic, calcineurin-dependent 4 (NFATC4), transcript variant 2, mRNA [NM_004554]	-
	GFI1B	0.0659677	Homo sapiens growth factor independent 1B transcription repressor (GFI1B), transcript variant 1, mRNA [NM_004188]	-
	ERAP2	0.0659484	Homo sapiens endoplasmic reticulum aminopeptidase 2 (ERAP2), transcript variant 1, mRNA [NM_022350]	-
	GP1BA	0.0659341	Human platelet glycoprotein Ib alpha chain mRNA, complete cds. [J02940]	-
	POU5F1P3	0.0659197	Homo sapiens POU class 5 homeobox 1 pseudogene 3 (POU5F1P3), non-coding RNA [NR_036440]	-
	LTBR	0.0659012	Homo sapiens lymphotoxin beta receptor (TNFR superfamily, member 3) (LTBR), transcript variant 1, mRNA [NM_002342]	-
	LOC101927178	0.0658997	Homo sapiens uncharacterized LOC101927178 (LOC101927178), long non-coding RNA [NR_110415]	-
	AGPAT2	0.0658485	Homo sapiens 1-acylglycerol-3-phosphate O-acyltransferase 2 (AGPAT2), transcript variant 1, mRNA [NM_006412]	-
	COL1A1	0.0657586	H.sapiens mRNA for prepro-alpha1(I) collagen. [Z74615]	-
	SLC27A4	0.0657349	Homo sapiens solute carrier family 27 (fatty acid transporter), member 4 (SLC27A4), mRNA [NM_005094]	-
	HOXB-AS3	0.0657195	Homo sapiens HOXB cluster antisense RNA 3 (HOXB-AS3), transcript variant 1, long non-coding RNA [NR_033201]	-
	KIAA0922	0.0657109	Homo sapiens KIAA0922 (KIAA0922), transcript variant 2, mRNA [NM_015196]	-
	MT1L	0.0656847	Homo sapiens metallothionein 1L (gene/pseudogene) (MT1L), non-coding RNA [NR_001447]	-
	SLC13A4	0.0654909	Homo sapiens solute carrier family 13 (sodium/sulfate symporter), member 4 (SLC13A4), mRNA [NM_012450]	-
	RAPGEFL1	0.0654745	Homo sapiens Rap guanine nucleotide exchange factor (GEF)-like 1 (RAPGEFL1), mRNA [NM_016339]	-
	VWA5A	0.065471	Homo sapiens von Willebrand factor A domain containing 5A (VWA5A), transcript variant 1, mRNA [NM_014622]	-
	PLCB3	0.0654308	Homo sapiens phospholipase C, beta 3 (phosphatidylinositol-specific) (PLCB3), transcript variant 1, mRNA [NM_000932]	-
	XLOC_L2_014246	0.0654299	BROAD Institute lincRNA (XLOC_l2_014246), lincRNA [TCONS_l2_00027831]	-
	LILRB5	0.0654122	Homo sapiens leukocyte immunoglobulin-like receptor, subfamily B (with TM and ITIM domains), member 5 (LILRB5), transcript variant 2, mRNA [NM_006840]	-
	RNASE4	0.0653932	Homo sapiens ribonuclease, RNase A family, 4 (RNASE4), transcript variant 4, mRNA [NM_001282192]	-
	CDCA2	0.0653802	Homo sapiens cell division cycle associated 2 (CDCA2), mRNA [NM_152562]	-
	MPL	0.0651825	Homo sapiens myeloproliferative leukemia virus oncogene (MPL), mRNA [NM_005373]	-
	ZNF517	0.0651812	Homo sapiens zinc finger protein 517 (ZNF517), mRNA [NM_213605]	-
	CPM	0.0651144	Homo sapiens carboxypeptidase M (CPM), transcript variant 1, mRNA [NM_001874]	-
	AIDA	0.0650965	Homo sapiens axin interactor, dorsalization associated (AIDA), mRNA [NM_022831]	-
	ABHD16A	0.0650707	Homo sapiens abhydrolase domain containing 16A (ABHD16A), transcript variant 1, mRNA [NM_021160]	-
	TUBB1	0.0650443	Homo sapiens tubulin, beta 1 class VI (TUBB1), mRNA [NM_030773]	-
	PRRG4	0.0650373	Homo sapiens proline rich Gla (G-carboxyglutamic acid) 4 (transmembrane) (PRRG4), mRNA [NM_024081]	-
	HSD17B7	0.0650023	Homo sapiens hydroxysteroid (17-beta) dehydrogenase 7 (HSD17B7), mRNA [NM_016371]	-
	C6ORF25	0.0649955	Homo sapiens chromosome 6 open reading frame 25 (C6orf25), transcript variant 7, mRNA [NM_138277]	-
	NUCB1	0.0649185	Homo sapiens nucleobindin 1 (NUCB1), mRNA [NM_006184]	-
	CPEB2	0.0649171	Homo sapiens cytoplasmic polyadenylation element binding protein 2 (CPEB2), transcript variant B, mRNA [NM_182485]	-
	DNMBP	0.0648526	Homo sapiens dynamin binding protein (DNMBP), mRNA [NM_015221]	-
	NAPSB	0.0648448	Homo sapiens napsin B aspartic peptidase, pseudogene (NAPSB), non-coding RNA [NR_002798]	-
	SLC37A2	0.0647391	Homo sapiens solute carrier family 37 (glucose-6-phosphate transporter), member 2 (SLC37A2), transcript variant 1, mRNA [NM_198277]	-
	SFN	0.0647117	Homo sapiens stratifin (SFN), mRNA [NM_006142]	-
	EMP2	0.0647047	Homo sapiens epithelial membrane protein 2 (EMP2), mRNA [NM_001424]	-
	ZWINT	0.0646982	Homo sapiens ZW10 interacting kinetochore protein (ZWINT), transcript variant 2, mRNA [NM_032997]	-
	CCDC17	0.0646918	Homo sapiens coiled-coil domain containing 17 (CCDC17), transcript variant 1, mRNA [NM_001114938]	-
	LILRP2	0.0646806	Homo sapiens leukocyte immunoglobulin-like receptor pseudogene 2 (LILRP2), non-coding RNA [NR_003061]	-
	MEF2A	0.0646674	Homo sapiens myocyte enhancer factor 2A (MEF2A), transcript variant 1, mRNA [NM_005587]	-
	LOC285696	0.0646658	Homo sapiens uncharacterized LOC285696 (LOC285696), long non-coding RNA [NR_027253]	-
	ABCA1	0.0645999	Homo sapiens ATP-binding cassette, sub-family A (ABC1), member 1 (ABCA1), mRNA [NM_005502]	-
	LOC100130924	0.0645264	Homo sapiens cDNA FLJ37105 fis, clone BRACE2019510. [AK094424]	-
	CA4	0.0645172	Homo sapiens carbonic anhydrase IV (CA4), mRNA [NM_000717]	-
	CHUK	0.0644633	Homo sapiens conserved helix-loop-helix ubiquitous kinase (CHUK), mRNA [NM_001278]	-
	RXFP3	0.0643995	Homo sapiens relaxin/insulin-like family peptide receptor 3 (RXFP3), mRNA [NM_016568]	-
	BAX	0.0643327	Homo sapiens BCL2-associated X protein (BAX), transcript variant delta, mRNA [NM_138763]	-
	IKBKE	0.0642871	Homo sapiens inhibitor of kappa light polypeptide gene enhancer in B-cells, kinase epsilon (IKBKE), transcript variant 1, mRNA [NM_014002]	-
	VSIG10	0.0642783	Homo sapiens V-set and immunoglobulin domain containing 10 (VSIG10), mRNA [NM_019086]	-
	GBGT1	0.064219	Homo sapiens globoside alpha-1,3-N-acetylgalactosaminyltransferase 1 (GBGT1), transcript variant 1, mRNA [NM_021996]	-
	B3GALNT2	0.0641217	Homo sapiens beta-1,3-N-acetylgalactosaminyltransferase 2 (B3GALNT2), transcript variant 1, mRNA [NM_152490]	-
	RASD2	0.0641177	Homo sapiens RASD family, member 2 (RASD2), mRNA [NM_014310]	-
	OPRL1	0.0640634	Homo sapiens opiate receptor-like 1 (OPRL1), transcript variant 1, mRNA [NM_182647]	-
	IQSEC3	0.0640178	Homo sapiens IQ motif and Sec7 domain 3 (IQSEC3), transcript variant 1, mRNA [NM_001170738]	-
	PIK3R6	0.0640123	Homo sapiens phosphoinositide-3-kinase, regulatory subunit 6 (PIK3R6), transcript variant 1, mRNA [NM_001010855]	-
	HIST1H2BI	0.0640031	Homo sapiens histone cluster 1, H2bi (HIST1H2BI), mRNA [NM_003525]	-
	DLGAP5	0.0639701	Homo sapiens discs, large (Drosophila) homolog-associated protein 5 (DLGAP5), transcript variant 1, mRNA [NM_014750]	-
	WDR5B	0.0639191	Homo sapiens WD repeat domain 5B (WDR5B), mRNA [NM_019069]	-
	LOC101928588	0.0638858	PREDICTED: Homo sapiens uncharacterized LOC101928588 (LOC101928588), ncRNA [XR_246616]	-
	IL18	0.0638636	Homo sapiens interleukin 18 (IL18), transcript variant 1, mRNA [NM_001562]	-
	HPCA	0.063744	Homo sapiens hippocalcin (HPCA), mRNA [NM_002143]	-
	PVRL2	0.0637199	Homo sapiens poliovirus receptor-related 2 (herpesvirus entry mediator B) (PVRL2), transcript variant delta, mRNA [NM_001042724]	-
	TREML1	0.0636779	Homo sapiens triggering receptor expressed on myeloid cells-like 1 (TREML1), transcript variant 1, mRNA [NM_178174]	-
	PEX5	0.0636691	Homo sapiens peroxisomal biogenesis factor 5 (PEX5), transcript variant 2, mRNA [NM_000319]	-
	KCNRG	0.0636623	Homo sapiens potassium channel regulator (KCNRG), transcript variant 2, mRNA [NM_199464]	-
	PRKAG1	0.0635422	Homo sapiens protein kinase, AMP-activated, gamma 1 non-catalytic subunit (PRKAG1), transcript variant 4, mRNA [NM_001206710]	-
	CTNND2	0.0635199	Homo sapiens catenin (cadherin-associated protein), delta 2 (CTNND2), transcript variant 1, mRNA [NM_001332]	-
	HCFC1	0.0633986	Homo sapiens host cell factor C1 (HCFC1), mRNA [NM_005334]	-
	HIST1H2BD	0.0633102	AGENCOURT_8209273 NIH_MGC_112 Homo sapiens cDNA clone IMAGE:6265521 5', mRNA sequence [BQ683489]	-
	HSPA1L	0.0632643	Homo sapiens heat shock 70kDa protein 1-like (HSPA1L), mRNA [NM_005527]	-
	ZNF420	0.0632323	Homo sapiens zinc finger protein 420 (ZNF420), mRNA [NM_144689]	-
	SERPINF2	0.0631744	Homo sapiens serpin peptidase inhibitor, clade F (alpha-2 antiplasmin, pigment epithelium derived factor), member 2 (SERPINF2), transcript variant 1, mRNA [NM_000934]	-
	C1ORF226	0.0630533	Homo sapiens chromosome 1 open reading frame 226 (C1orf226), transcript variant 2, mRNA [NM_001085375]	-
	LOC100507646	0.0630376	Homo sapiens clone DNA142933 NINP6167 (UNQ6167) mRNA, complete cds. [AY358191]	-
	SMOX	0.0630331	Homo sapiens spermine oxidase (SMOX), transcript variant 1, mRNA [NM_175839]	-
	LOC100288181	0.0629424	Homo sapiens uncharacterized LOC100288181 (LOC100288181), long non-coding RNA [NR_038925]	-
	FPGT	0.0629003	Homo sapiens fucose-1-phosphate guanylyltransferase (FPGT), transcript variant 1, mRNA [NM_003838]	-
	NS3BP	0.0628345	Homo sapiens NS3BP (NS3BP), long non-coding RNA [NR_046316]	-
	ZNF768	0.0628151	Homo sapiens zinc finger protein 768 (ZNF768), mRNA [NM_024671]	-
	LENG9	0.0626905	Homo sapiens leukocyte receptor cluster (LRC) member 9 (LENG9), mRNA [NM_198988]	-
	COL23A1	0.0626841	Homo sapiens collagen, type XXIII, alpha 1 (COL23A1), mRNA [NM_173465]	-
	GRID2	0.0626769	Homo sapiens glutamate receptor, ionotropic, delta 2 (GRID2), transcript variant 2, mRNA [NM_001286838]	-
	CD101	0.0626367	Homo sapiens CD101 molecule (CD101), transcript variant 1, mRNA [NM_004258]	-
	ST8SIA3	0.0626054	Homo sapiens ST8 alpha-N-acetyl-neuraminide alpha-2,8-sialyltransferase 3 (ST8SIA3), mRNA [NM_015879]	-
	SERPINE2	0.0625646	Homo sapiens serpin peptidase inhibitor, clade E (nexin, plasminogen activator inhibitor type 1), member 2 (SERPINE2), transcript variant 1, mRNA [NM_006216]	-
	BLOC1S2	0.0625364	Homo sapiens biogenesis of lysosomal organelles complex-1, subunit 2 (BLOC1S2), transcript variant 2, mRNA [NM_001001342]	-
	LOC284926	0.0625143	Homo sapiens cDNA FLJ34036 fis, clone FCBBF2005069. [AK091355]	-
	CACNA1F	0.0624883	Homo sapiens calcium channel, voltage-dependent, L type, alpha 1F subunit (CACNA1F), transcript variant 1, mRNA [NM_005183]	-
	PTPRF	0.0624761	Homo sapiens protein tyrosine phosphatase, receptor type, F (PTPRF), transcript variant 1, mRNA [NM_002840]	-
	PP12719	0.0623084	Homo sapiens pp12719 mRNA, complete cds. [AF318328]	-
	RHOT1	0.062247	Homo sapiens ras homolog family member T1 (RHOT1), transcript variant 4, mRNA [NM_001033567]	-
	ANAPC7	0.0622013	Homo sapiens anaphase promoting complex subunit 7 (ANAPC7), transcript variant 1, mRNA [NM_016238]	-
	MUC1	0.0621837	Homo sapiens mucin 1, cell surface associated (MUC1), transcript variant 1, mRNA [NM_002456]	-
	HNRNPAB	0.0621719	Homo sapiens heterogeneous nuclear ribonucleoprotein A/B (HNRNPAB), transcript variant 2, mRNA [NM_004499]	-
	SLC5A3	0.0621555	Homo sapiens solute carrier family 5 (sodium/myo-inositol cotransporter), member 3 (SLC5A3), mRNA [NM_006933]	-
	GPR146	0.0621486	Homo sapiens G protein-coupled receptor 146 (GPR146), mRNA [NM_138445]	-
	POU3F1	0.0621414	Homo sapiens POU class 3 homeobox 1 (POU3F1), mRNA [NM_002699]	-
	AMDHD2	0.0620204	Homo sapiens amidohydrolase domain containing 2 (AMDHD2), transcript variant 1, mRNA [NM_015944]	-
	RAC3	0.0619873	Homo sapiens ras-related C3 botulinum toxin substrate 3 (rho family, small GTP binding protein Rac3) (RAC3), mRNA [NM_005052]	-
	HIST1H2BJ	0.0619765	Homo sapiens histone cluster 1, H2bj (HIST1H2BJ), mRNA [NM_021058]	-
	RHCE	0.061968	Homo sapiens Rh blood group, CcEe antigens (RHCE), transcript variant 1, mRNA [NM_020485]	-
	MAG	0.0619369	Homo sapiens myelin associated glycoprotein (MAG), transcript variant 2, mRNA [NM_080600]	-
	MS4A2	0.0619248	Homo sapiens membrane-spanning 4-domains, subfamily A, member 2 (MS4A2), transcript variant 1, mRNA [NM_000139]	-
	NR5A2	0.0619148	Homo sapiens nuclear receptor subfamily 5, group A, member 2 (NR5A2), transcript variant 1, mRNA [NM_205860]	-
	NETO2	0.0618768	Homo sapiens neuropilin (NRP) and tolloid (TLL)-like 2 (NETO2), transcript variant 1, mRNA [NM_018092]	-
	HSPA6	0.0618721	Homo sapiens heat shock 70kDa protein 6 (HSP70B') (HSPA6), mRNA [NM_002155]	-
	CDIPT	0.0617553	Homo sapiens CDP-diacylglycerol--inositol 3-phosphatidyltransferase (CDIPT), transcript variant 1, mRNA [NM_006319]	-
	COL17A1	0.0616589	Homo sapiens collagen, type XVII, alpha 1 (COL17A1), mRNA [NM_000494]	-
	P2RX1	0.061597	Homo sapiens purinergic receptor P2X, ligand-gated ion channel, 1 (P2RX1), mRNA [NM_002558]	-
	TH	0.0615828	Homo sapiens tyrosine hydroxylase (TH), transcript variant 1, mRNA [NM_199292]	-
	PIP5K1B	0.0614804	Homo sapiens phosphatidylinositol-4-phosphate 5-kinase, type I, beta (PIP5K1B), transcript variant 2, mRNA [NM_003558]	-
	HNRNPKP3	0.0614471	Homo sapiens heterogeneous nuclear ribonucleoprotein K pseudogene 3 (HNRNPKP3), non-coding RNA [NR_033868]	-
	DTX3L	0.0614031	Homo sapiens deltex 3 like, E3 ubiquitin ligase (DTX3L), mRNA [NM_138287]	-
	VWF	0.0613817	Homo sapiens von Willebrand factor (VWF), mRNA [NM_000552]	-
	CEACAM1	0.0613592	Homo sapiens carcinoembryonic antigen-related cell adhesion molecule 1 (biliary glycoprotein) (CEACAM1), transcript variant 1, mRNA [NM_001712]	-
	TNNT2	0.0613108	Homo sapiens troponin T type 2 (cardiac) (TNNT2), transcript variant 1, mRNA [NM_000364]	-
	AKR1E2	0.0613058	Homo sapiens aldo-keto reductase family 1, member E2 (AKR1E2), transcript variant 4, non-coding RNA [NR_073125]	-
	ACP2	0.0612688	Homo sapiens acid phosphatase 2, lysosomal (ACP2), transcript variant 1, mRNA [NM_001610]	-
	SMIM1	0.06126	Homo sapiens small integral membrane protein 1 (Vel blood group) (SMIM1), transcript variant 1, mRNA [NM_001163724]	-
	RUNDC1	0.0612188	Homo sapiens RUN domain containing 1 (RUNDC1), mRNA [NM_173079]	-
	BHLHA15	0.0611968	Homo sapiens basic helix-loop-helix family, member a15 (BHLHA15), mRNA [NM_177455]	-
	LMTK2	0.061152	Homo sapiens lemur tyrosine kinase 2 (LMTK2), mRNA [NM_014916]	-
	LGI3	0.061114	Homo sapiens leucine-rich repeat LGI family, member 3 (LGI3), mRNA [NM_139278]	-
	LOC102723489	0.0611123	PREDICTED: Homo sapiens putative uncharacterized protein encoded by LINC00205-like (LOC102723489), mRNA [XM_006724071]	-
	DHRS9	0.0610789	Homo sapiens dehydrogenase/reductase (SDR family) member 9 (DHRS9), transcript variant 3, mRNA [NM_001142270]	-
	MIB1	0.0608421	Homo sapiens mindbomb E3 ubiquitin protein ligase 1 (MIB1), mRNA [NM_020774]	-
	RAD51-AS1	0.0608108	Homo sapiens RAD51 antisense RNA 1 (head to head) (RAD51-AS1), long non-coding RNA [NR_040058]	-
	F13A1	0.0607602	Homo sapiens coagulation factor XIII, A1 polypeptide (F13A1), mRNA [NM_000129]	-
	SAMSN1	0.0606283	Homo sapiens SAM domain, SH3 domain and nuclear localization signals 1 (SAMSN1), transcript variant 1, mRNA [NM_022136]	-
	TMED6	0.0606212	Homo sapiens transmembrane emp24 protein transport domain containing 6 (TMED6), mRNA [NM_144676]	-
	ZNF670	0.0606157	Homo sapiens zinc finger protein 670 (ZNF670), transcript variant 1, mRNA [NM_033213]	-
	KIR3DL1	0.0606054	Homo sapiens killer cell immunoglobulin-like receptor, three domains, long cytoplasmic tail, 1 (KIR3DL1), mRNA [NM_013289]	-
	SLC34A2	0.0605909	Homo sapiens solute carrier family 34 (type II sodium/phosphate contransporter), member 2 (SLC34A2), transcript variant 1, mRNA [NM_006424]	-
	PIK3R5	0.0605305	Homo sapiens phosphoinositide-3-kinase, regulatory subunit 5 (PIK3R5), transcript variant 2, mRNA [NM_014308]	-
	C18ORF25	0.0604956	Homo sapiens chromosome 18 open reading frame 25 (C18orf25), transcript variant 1, mRNA [NM_145055]	-
	IL17RA	0.0604126	Homo sapiens interleukin 17 receptor A (IL17RA), transcript variant 1, mRNA [NM_014339]	-
	EPB41L2	0.0603792	Homo sapiens erythrocyte membrane protein band 4.1-like 2 (EPB41L2), transcript variant 1, mRNA [NM_001431]	-
	BRD3	0.0603785	Homo sapiens bromodomain containing 3 (BRD3), mRNA [NM_007371]	-
	RASGEF1C	0.0603706	Homo sapiens RasGEF domain family, member 1C (RASGEF1C), mRNA [NM_175062]	-
	SLED1	0.0603669	Homo sapiens proteoglycan 3 pseudogene (SLED1), non-coding RNA [NR_003542]	-
	GBP1	0.0603383	Homo sapiens guanylate binding protein 1, interferon-inducible (GBP1), mRNA [NM_002053]	-
	DRD2	0.0603373	Homo sapiens dopamine receptor D2 (DRD2), transcript variant 1, mRNA [NM_000795]	-
	HLA-DQA2	0.0602846	Homo sapiens major histocompatibility complex, class II, DQ alpha 2 (HLA-DQA2), mRNA [NM_020056]	-
	RUNDC3A	0.0602834	Homo sapiens RUN domain containing 3A (RUNDC3A), transcript variant 2, mRNA [NM_006695]	-
	PHACTR1	0.0602395	phosphatase and actin regulator 1 [Source:HGNC Symbol;Acc:20990] [ENST00000379350]	-
	LMAN1L	0.0602261	Homo sapiens lectin, mannose-binding, 1 like (LMAN1L), mRNA [NM_021819]	-
	LRRC18	0.060223	leucine rich repeat containing 18 [Source:HGNC Symbol;Acc:23199] [ENST00000298124]	-
	GCNT1	0.0602142	Homo sapiens glucosaminyl (N-acetyl) transferase 1, core 2 (GCNT1), transcript variant 2, mRNA [NM_001490]	-
	GRAP2	0.0602072	Homo sapiens GRB2-related adaptor protein 2 (GRAP2), transcript variant 2, mRNA [NM_001291825]	-
	MVB12B	0.0600957	Homo sapiens multivesicular body subunit 12B (MVB12B), transcript variant 1, mRNA [NM_033446]	-
	STAC2	0.0600356	Homo sapiens SH3 and cysteine rich domain 2 (STAC2), mRNA [NM_198993]	-
	HIST2H2BC	0.0599668	Homo sapiens histone cluster 2, H2bc (pseudogene) (HIST2H2BC), non-coding RNA [NR_036461]	-
	XLOC_002080	0.0599176	BROAD Institute lincRNA (XLOC_002080), lincRNA [TCONS_00004240]	-
	EXOC2	0.0598538	Homo sapiens exocyst complex component 2 (EXOC2), transcript variant 1, mRNA [NM_018303]	-
	GPX3	0.0598371	Homo sapiens glutathione peroxidase 3 (plasma) (GPX3), mRNA [NM_002084]	-
	GBP2	0.0598353	Homo sapiens guanylate binding protein 2, interferon-inducible (GBP2), mRNA [NM_004120]	-
	ZNF397	0.0597883	Homo sapiens zinc finger protein 397 (ZNF397), transcript variant 1, mRNA [NM_001135178]	-
	BSCL2	0.0597817	Homo sapiens Berardinelli-Seip congenital lipodystrophy 2 (seipin) (BSCL2), transcript variant 2, mRNA [NM_032667]	-
	VKORC1L1	0.0597634	Homo sapiens vitamin K epoxide reductase complex, subunit 1-like 1 (VKORC1L1), transcript variant 1, mRNA [NM_173517]	-
	MAFB	0.0597624	Homo sapiens v-maf avian musculoaponeurotic fibrosarcoma oncogene homolog B (MAFB), mRNA [NM_005461]	-
	GPR35	0.0597052	Homo sapiens G protein-coupled receptor 35 (GPR35), transcript variant 1, mRNA [NM_005301]	-
	FGFR4	0.0596928	Homo sapiens fibroblast growth factor receptor 4 (FGFR4), transcript variant 3, mRNA [NM_213647]	-
	PDE2A	0.0596163	Homo sapiens phosphodiesterase 2A, cGMP-stimulated (PDE2A), transcript variant 1, mRNA [NM_002599]	-
	SLC6A19	0.0595953	Homo sapiens solute carrier family 6 (neutral amino acid transporter), member 19 (SLC6A19), mRNA [NM_001003841]	-
	LOC729164	0.0595821	PREDICTED: Homo sapiens hCG1732469 (LOC729164), misc_RNA [XR_109936]	-
	TCEANC2	0.0595713	Homo sapiens transcription elongation factor A (SII) N-terminal and central domain containing 2 (TCEANC2), mRNA [NM_153035]	-
	RNF24	0.0595142	Homo sapiens ring finger protein 24 (RNF24), transcript variant 1, mRNA [NM_007219]	-
	KIR2DS4	0.0594904	Homo sapiens killer cell immunoglobulin-like receptor, two domains, short cytoplasmic tail, 4 (KIR2DS4), transcript variant 1, mRNA [NM_012314]	-
	PAQR7	0.0594467	Homo sapiens progestin and adipoQ receptor family member VII (PAQR7), mRNA [NM_178422]	-
	LOC284837	0.0594266	Homo sapiens uncharacterized LOC284837 (LOC284837), long non-coding RNA [NR_026961]	-
	MT1G	0.0594069	Homo sapiens metallothionein 1G (MT1G), mRNA [NM_005950]	-
	LHFPL5	0.0594063	Homo sapiens lipoma HMGIC fusion partner-like 5 (LHFPL5), mRNA [NM_182548]	-
	DUSP5	0.0593979	Homo sapiens dual specificity phosphatase 5 (DUSP5), mRNA [NM_004419]	-
	SETD9	0.0592637	Homo sapiens SET domain containing 9 (SETD9), transcript variant 1, mRNA [NM_153706]	-
	NOMO1	0.0592515	Homo sapiens NODAL modulator 1 (NOMO1), mRNA [NM_014287]	-
	FKBP9	0.0591616	Homo sapiens FK506 binding protein 9, 63 kDa (FKBP9), transcript variant 1, mRNA [NM_007270]	-
	DNAJC7	0.0591382	Homo sapiens DnaJ (Hsp40) homolog, subfamily C, member 7 (DNAJC7), transcript variant 1, mRNA [NM_003315]	-
	MTMR10	0.0591326	myotubularin related protein 10 [Source:HGNC Symbol;Acc:25999] [ENST00000563714]	-
	C1R	0.0591307	Homo sapiens complement component 1, r subcomponent (C1R), mRNA [NM_001733]	-
	VPS39	0.0591034	Homo sapiens vacuolar protein sorting 39 homolog (S. cerevisiae) (VPS39), mRNA [NM_015289]	-
	GPR97	0.0591007	Homo sapiens G protein-coupled receptor 97 (GPR97), mRNA [NM_170776]	-
	EPAS1	0.0590229	Homo sapiens endothelial PAS domain protein 1 (EPAS1), mRNA [NM_001430]	-
	ZAK	0.0590111	Homo sapiens sterile alpha motif and leucine zipper containing kinase AZK (ZAK), transcript variant 2, mRNA [NM_133646]	-
	MAP2K6	0.0589792	Homo sapiens mitogen-activated protein kinase kinase 6 (MAP2K6), mRNA [NM_002758]	-
	LINC00176	0.0589513	Homo sapiens long intergenic non-protein coding RNA 176 (LINC00176), transcript variant 1, long non-coding RNA [NR_027686]	-
	CTSE	0.0588642	Homo sapiens cathepsin E (CTSE), transcript variant 1, mRNA [NM_001910]	-
	MT1H	0.0588605	Homo sapiens metallothionein 1H (MT1H), mRNA [NM_005951]	-
	GBA2	0.0588506	Homo sapiens glucosidase, beta (bile acid) 2 (GBA2), mRNA [NM_020944]	-
	IL10RB	0.0588254	Homo sapiens interleukin 10 receptor, beta (IL10RB), mRNA [NM_000628]	-
	SECISBP2L	0.0587686	Homo sapiens SECIS binding protein 2-like (SECISBP2L), transcript variant 2, mRNA [NM_014701]	-
	LINC00216	0.058741	Homo sapiens PRO1617 mRNA, complete cds. [AF116641]	-
	RNASE2	0.058728	Homo sapiens ribonuclease, RNase A family, 2 (liver, eosinophil-derived neurotoxin) (RNASE2), mRNA [NM_002934]	-
	STAT1	0.0587155	Homo sapiens signal transducer and activator of transcription 1, 91kDa (STAT1), transcript variant beta, mRNA [NM_139266]	-
	PFKFB4	0.058694	Homo sapiens 6-phosphofructo-2-kinase/fructose-2,6-biphosphatase 4 (PFKFB4), mRNA [NM_004567]	-
	TNFSF10	0.0586933	Homo sapiens tumor necrosis factor (ligand) superfamily, member 10 (TNFSF10), transcript variant 1, mRNA [NM_003810]	-
	MT1HL1	0.0586871	Homo sapiens metallothionein 1H-like 1 (MT1HL1), mRNA [NM_001276687]	-
	CSNK1G1	0.0586435	Homo sapiens casein kinase 1, gamma 1 (CSNK1G1), mRNA [NM_022048]	-
	SLC31A1	0.0586053	Homo sapiens solute carrier family 31 (copper transporter), member 1 (SLC31A1), mRNA [NM_001859]	-
	LOC102725377	0.0585654	PREDICTED: Homo sapiens uncharacterized LOC102725377 (LOC102725377), ncRNA [XR_426471]	-
	TMED9	0.058565	Homo sapiens transmembrane emp24 protein transport domain containing 9 (TMED9), mRNA [NM_017510]	-
	ERG	0.058527	Homo sapiens v-ets avian erythroblastosis virus E26 oncogene homolog (ERG), transcript variant 2, mRNA [NM_004449]	-
	CARHSP1	0.0585111	Homo sapiens calcium regulated heat stable protein 1, 24kDa (CARHSP1), transcript variant 2, mRNA [NM_001042476]	-
	PLA2G12B	0.0584325	Homo sapiens phospholipase A2, group XIIB (PLA2G12B), mRNA [NM_032562]	-
	CMTR1	0.0583835	Homo sapiens cap methyltransferase 1 (CMTR1), mRNA [NM_015050]	-
	ADORA3	0.0583498	Homo sapiens adenosine A3 receptor (ADORA3), transcript variant 2, mRNA [NM_000677]	-
	MAN2A2	0.058301	Homo sapiens mannosidase, alpha, class 2A, member 2 (MAN2A2), mRNA [NM_006122]	-
	ISL2	0.0582574	Homo sapiens ISL LIM homeobox 2 (ISL2), mRNA [NM_145805]	-
	C1ORF177	0.0582509	Homo sapiens chromosome 1 open reading frame 177 (C1orf177), transcript variant 1, mRNA [NM_152607]	-
	OPLAH	0.0582127	Homo sapiens 5-oxoprolinase (ATP-hydrolysing) (OPLAH), mRNA [NM_017570]	-
	RIN2	0.0582043	Homo sapiens Ras and Rab interactor 2 (RIN2), transcript variant 2, mRNA [NM_018993]	-
	FCGR1B	0.0581867	Homo sapiens Fc fragment of IgG, high affinity Ib, receptor (CD64) (FCGR1B), transcript variant 1, mRNA [NM_001017986]	-
	RAP2A	0.0581792	Homo sapiens RAP2A, member of RAS oncogene family (RAP2A), mRNA [NM_021033]	-
	MYLK	0.0581496	Homo sapiens myosin light chain kinase (MYLK), transcript variant 1, mRNA [NM_053025]	-
	ARL11	0.058141	Homo sapiens ADP-ribosylation factor-like 11 (ARL11), mRNA [NM_138450]	-
	SLC7A5	0.0581156	Homo sapiens solute carrier family 7 (amino acid transporter light chain, L system), member 5 (SLC7A5), mRNA [NM_003486]	-
	TMC4	0.0580882	Homo sapiens transmembrane channel-like 4 (TMC4), transcript variant 2, mRNA [NM_144686]	-
	SIGLEC6	0.0580476	Homo sapiens sialic acid binding Ig-like lectin 6 (SIGLEC6), transcript variant 1, mRNA [NM_001245]	-
	GBAP1	0.0578844	Homo sapiens glucosidase, beta, acid pseudogene 1 (GBAP1), non-coding RNA [NR_002188]	-
	ATOH8	0.0578623	Homo sapiens atonal homolog 8 (Drosophila) (ATOH8), mRNA [NM_032827]	-
	SEPT14	0.0578497	Homo sapiens septin 14 (SEPT14), mRNA [NM_207366]	-
	SPTLC2	0.0578059	Homo sapiens serine palmitoyltransferase, long chain base subunit 2 (SPTLC2), mRNA [NM_004863]	-
	KLHL2	0.0576973	Homo sapiens kelch-like family member 2 (KLHL2), transcript variant 1, mRNA [NM_007246]	-
	MSRB3	0.057667	Homo sapiens methionine sulfoxide reductase B3 (MSRB3), transcript variant 2, mRNA [NM_001031679]	-
	AKR1C1	0.0576269	Homo sapiens aldo-keto reductase family 1, member C1 (AKR1C1), mRNA [NM_001353]	-
	SLC35C2	0.0576069	Homo sapiens solute carrier family 35 (GDP-fucose transporter), member C2 (SLC35C2), transcript variant 1, mRNA [NM_173179]	-
	KCTD12	0.0575702	Homo sapiens potassium channel tetramerization domain containing 12 (KCTD12), mRNA [NM_138444]	-
	UBE2L6	0.057505	Homo sapiens ubiquitin-conjugating enzyme E2L 6 (UBE2L6), transcript variant 2, mRNA [NM_198183]	-
	CR1	0.0574865	Homo sapiens complement component (3b/4b) receptor 1 (Knops blood group) (CR1), transcript variant S, mRNA [NM_000651]	-
	C3AR1	0.0574745	Homo sapiens complement component 3a receptor 1 (C3AR1), mRNA [NM_004054]	-
	DNHD1	0.0574088	Homo sapiens dynein heavy chain domain 1 (DNHD1), transcript variant 1, mRNA [NM_144666]	-
	VNN3	0.0574059	Homo sapiens vanin 3 (VNN3), transcript variant 4, mRNA [NM_001291702]	-
	SLC30A2	0.0573534	Homo sapiens solute carrier family 30 (zinc transporter), member 2 (SLC30A2), transcript variant 1, mRNA [NM_001004434]	-
	CD151	0.0573436	Homo sapiens CD151 molecule (Raph blood group) (CD151), transcript variant 1, mRNA [NM_004357]	-
	JPX	0.0573311	Homo sapiens JPX transcript, XIST activator (non-protein coding) (JPX), long non-coding RNA [NR_024582]	-
	PSMD2	0.057265	Homo sapiens proteasome (prosome, macropain) 26S subunit, non-ATPase, 2 (PSMD2), transcript variant 1, mRNA [NM_002808]	-
	ACRBP	0.0572149	Homo sapiens acrosin binding protein (ACRBP), mRNA [NM_032489]	-
	GCNT3	0.0572043	Homo sapiens glucosaminyl (N-acetyl) transferase 3, mucin type (GCNT3), mRNA [NM_004751]	-
	AGPAT9	0.0571597	Homo sapiens 1-acylglycerol-3-phosphate O-acyltransferase 9 (AGPAT9), transcript variant 1, mRNA [NM_032717]	-
	HELLS	0.0571369	Homo sapiens helicase, lymphoid-specific (HELLS), transcript variant 1, mRNA [NM_018063]	-
	ATP1B2	0.0571296	Homo sapiens ATPase, Na+/K+ transporting, beta 2 polypeptide (ATP1B2), mRNA [NM_001678]	-
	SPDYE2	0.0571228	Homo sapiens speedy/RINGO cell cycle regulator family member E2 (SPDYE2), mRNA [NM_001031618]	-
	KIF1C	0.0571059	Human kinesin-like motor protein KIF1C mRNA, complete cds. [U91329]	-
	CD177	0.0571002	Homo sapiens CD177 molecule (CD177), mRNA [NM_020406]	-
	RAB20	0.0570338	Homo sapiens RAB20, member RAS oncogene family (RAB20), mRNA [NM_017817]	-
	TDRD12	0.0570319	tudor domain containing 12 [Source:HGNC Symbol;Acc:25044] [ENST00000564769]	-
	KCNJ2	0.0570296	Homo sapiens potassium inwardly-rectifying channel, subfamily J, member 2 (KCNJ2), mRNA [NM_000891]	-
	IGFN1	0.0570288	Homo sapiens immunoglobulin-like and fibronectin type III domain containing 1 (IGFN1), mRNA [NM_001164586]	-
	PGGT1B	0.0570264	Homo sapiens protein geranylgeranyltransferase type I, beta subunit (PGGT1B), mRNA [NM_005023]	-
	BAP1	0.0570251	Homo sapiens BRCA1 associated protein-1 (ubiquitin carboxy-terminal hydrolase) (BAP1), mRNA [NM_004656]	-
	RDX	0.0570209	Homo sapiens radixin (RDX), transcript variant 3, mRNA [NM_002906]	-
	DISC1	0.0570017	Homo sapiens disrupted in schizophrenia 1 (DISC1), transcript variant L, mRNA [NM_018662]	-
	ST3GAL6	0.056953	Homo sapiens ST3 beta-galactoside alpha-2,3-sialyltransferase 6 (ST3GAL6), transcript variant 1, mRNA [NM_006100]	-
	LOC100132319	0.0569522	Homo sapiens ovarian cancer-related protein 2 (OCR2) mRNA, complete cds. [AF315716]	-
	DACT1	0.0569281	Homo sapiens dishevelled-binding antagonist of beta-catenin 1 (DACT1), transcript variant 1, mRNA [NM_016651]	-
	DAPK1	0.0569051	Homo sapiens death-associated protein kinase 1 (DAPK1), transcript variant 1, mRNA [NM_004938]	-
	FAS	0.0568486	Homo sapiens Fas cell surface death receptor (FAS), transcript variant 1, mRNA [NM_000043]	-
	EIF2B4	0.0568232	Homo sapiens eukaryotic translation initiation factor 2B, subunit 4 delta, 67kDa (EIF2B4), transcript variant 2, mRNA [NM_001034116]	-
	MAPK13	0.0568165	Homo sapiens mitogen-activated protein kinase 13 (MAPK13), transcript variant 1, mRNA [NM_002754]	-
	PTPN9	0.056808	Homo sapiens protein tyrosine phosphatase, non-receptor type 9 (PTPN9), mRNA [NM_002833]	-
	CRCP	0.0567573	Homo sapiens CGRP receptor component (CRCP), transcript variant 1, mRNA [NM_014478]	-
	RAB26	0.0567529	Homo sapiens RAB26, member RAS oncogene family (RAB26), mRNA [NM_014353]	-
	LINC01136	0.0567331	Homo sapiens long intergenic non-protein coding RNA 1136 (LINC01136), transcript variant 1, long non-coding RNA [NR_034151]	-
	SRP14-AS1	0.0566726	Homo sapiens SRP14 antisense RNA1 (head to head) (SRP14-AS1), transcript variant 1, long non-coding RNA [NR_040059]	-
	TMBIM1	0.0566411	Homo sapiens transmembrane BAX inhibitor motif containing 1 (TMBIM1), mRNA [NM_022152]	-
	ELF1	0.0566277	Homo sapiens E74-like factor 1 (ets domain transcription factor) (ELF1), transcript variant 1, mRNA [NM_172373]	-
	XK	0.0565809	Homo sapiens X-linked Kx blood group (McLeod syndrome) (XK), mRNA [NM_021083]	-
	C3ORF58	0.0565739	Homo sapiens chromosome 3 open reading frame 58 (C3orf58), transcript variant 1, mRNA [NM_173552]	-
	XKR3	0.056557	Homo sapiens XK, Kell blood group complex subunit-related family, member 3 (XKR3), mRNA [NM_175878]	-
	SLC39A10	0.0565534	Homo sapiens solute carrier family 39 (zinc transporter), member 10 (SLC39A10), transcript variant 2, mRNA [NM_020342]	-
	NUTM2D	0.0565029	Homo sapiens NUT family member 2D (NUTM2D), non-coding RNA [NR_075100]	-
	SHOX2	0.0564591	Homo sapiens short stature homeobox 2 (SHOX2), transcript variant 2, mRNA [NM_006884]	-
	LEFTY1	0.056441	Homo sapiens left-right determination factor 1 (LEFTY1), mRNA [NM_020997]	-
	PELI1	0.0564377	Homo sapiens pellino E3 ubiquitin protein ligase 1 (PELI1), mRNA [NM_020651]	-
	TTYH2	0.0564251	Homo sapiens tweety family member 2 (TTYH2), transcript variant 1, mRNA [NM_032646]	-
	MCOLN1	0.0563971	Homo sapiens mucolipin 1 (MCOLN1), mRNA [NM_020533]	-
	KBTBD6	0.056388	Homo sapiens kelch repeat and BTB (POZ) domain containing 6 (KBTBD6), mRNA [NM_152903]	-
	LOC101929200	0.0563641	PREDICTED: Homo sapiens uncharacterized LOC101929200 (LOC101929200), ncRNA [XR_249734]	-
	DHX34	0.0563453	Homo sapiens DEAH (Asp-Glu-Ala-His) box polypeptide 34 (DHX34), mRNA [NM_014681]	-
	CAMKK1	0.0563288	Homo sapiens calcium/calmodulin-dependent protein kinase kinase 1, alpha (CAMKK1), transcript variant 1, mRNA [NM_032294]	-
	SDHAP1	0.056324	Homo sapiens succinate dehydrogenase complex, subunit A, flavoprotein pseudogene 1 (SDHAP1), non-coding RNA [NR_003264]	-
	MYH11	0.0563123	Homo sapiens myosin, heavy chain 11, smooth muscle (MYH11), transcript variant SM2B, mRNA [NM_001040113]	-
	GBA	0.0562482	Homo sapiens glucosidase, beta, acid (GBA), transcript variant 2, mRNA [NM_001005741]	-
	ATF5	0.0561324	Homo sapiens activating transcription factor 5 (ATF5), transcript variant 1, mRNA [NM_012068]	-
	GADD45A	0.0561012	Homo sapiens growth arrest and DNA-damage-inducible, alpha (GADD45A), transcript variant 1, mRNA [NM_001924]	-
	EMD	0.0560919	Homo sapiens emerin (EMD), mRNA [NM_000117]	-
	C2CD4B	0.0560739	Homo sapiens C2 calcium-dependent domain containing 4B (C2CD4B), mRNA [NM_001007595]	-
	LOC100293211	0.0560493	immunoglobulin heavy variable 3-11 (gene/pseudogene) [Source:HGNC Symbol;Acc:5580] [ENST00000390601]	-
	PRAC1	0.0560417	Homo sapiens prostate cancer susceptibility candidate 1 (PRAC1), mRNA [NM_032391]	-
	TUB	0.0560373	Homo sapiens tubby bipartite transcription factor (TUB), transcript variant 1, mRNA [NM_003320]	-
	ZNF230	0.056035	Homo sapiens zinc finger protein 230 (ZNF230), mRNA [NM_006300]	-
	PPP3R2	0.0560154	Homo sapiens protein phosphatase 3, regulatory subunit B, beta (PPP3R2), mRNA [NM_147180]	-
	KCTD19	0.0560146	potassium channel tetramerization domain containing 19 [Source:HGNC Symbol;Acc:24753] [ENST00000304372]	-
	ARFGAP2	0.0560112	Homo sapiens ADP-ribosylation factor GTPase activating protein 2 (ARFGAP2), transcript variant 1, mRNA [NM_032389]	-
	IRAK3	0.0560081	Homo sapiens interleukin-1 receptor-associated kinase 3 (IRAK3), transcript variant 1, mRNA [NM_007199]	-
	OTOF	0.0559395	Homo sapiens otoferlin (OTOF), transcript variant 1, mRNA [NM_194248]	-
	LOC286272	0.0559002	Homo sapiens cDNA FLJ10077 fis, clone HEMBA1001864. [AK000939]	-
	LRP12	0.0558748	Homo sapiens low density lipoprotein receptor-related protein 12 (LRP12), transcript variant 1, mRNA [NM_013437]	-
	FUT7	0.0558687	Homo sapiens fucosyltransferase 7 (alpha (1,3) fucosyltransferase) (FUT7), mRNA [NM_004479]	-
	ASPG	0.0558572	Homo sapiens asparaginase (ASPG), mRNA [NM_001080464]	-
	MANSC1	0.0558533	Homo sapiens MANSC domain containing 1 (MANSC1), mRNA [NM_018050]	-
	MRFAP1	0.0558364	Homo sapiens Morf4 family associated protein 1 (MRFAP1), transcript variant 1, mRNA [NM_033296]	-
	ERBB3	0.0558345	Homo sapiens v-erb-b2 avian erythroblastic leukemia viral oncogene homolog 3 (ERBB3), transcript variant 1, mRNA [NM_001982]	-
	TIMM10	0.05583	Homo sapiens translocase of inner mitochondrial membrane 10 homolog (yeast) (TIMM10), mRNA [NM_012456]	-
	SEPT5	0.055823	Homo sapiens septin 5 (SEPT5), transcript variant 1, mRNA [NM_002688]	-
	NOTCH3	0.0558087	Homo sapiens notch 3 (NOTCH3), mRNA [NM_000435]	-
	CELA2B	0.0558013	Homo sapiens chymotrypsin-like elastase family, member 2B (CELA2B), mRNA [NM_015849]	-
	RASL11A	0.055801	Homo sapiens RAS-like, family 11, member A (RASL11A), mRNA [NM_206827]	-
	KIFC1	0.0557387	Homo sapiens kinesin family member C1 (KIFC1), mRNA [NM_002263]	-
	INSM1	0.0557153	Homo sapiens insulinoma-associated 1 (INSM1), mRNA [NM_002196]	-
	CDC14C	0.0556672	Homo sapiens cell division cycle 14C (CDC14C), non-coding RNA [NR_003595]	-
	BROX	0.0556662	Homo sapiens BRO1 domain and CAAX motif containing (BROX), transcript variant 1, mRNA [NM_144695]	-
	NKX2-8	0.0556576	Homo sapiens NK2 homeobox 8 (NKX2-8), mRNA [NM_014360]	-
	TNNC1	0.0556502	Homo sapiens troponin C type 1 (slow) (TNNC1), mRNA [NM_003280]	-
	GNB5	0.0556075	Homo sapiens guanine nucleotide binding protein (G protein), beta 5 (GNB5), transcript variant 2, mRNA [NM_016194]	-
	ANAPC2	0.0555804	Homo sapiens anaphase promoting complex subunit 2 (ANAPC2), mRNA [NM_013366]	-
	MSR1	0.0555535	Homo sapiens macrophage scavenger receptor 1 (MSR1), transcript variant SR-AI, mRNA [NM_138715]	-
	MORN3	0.0555427	Homo sapiens MORN repeat containing 3 (MORN3), mRNA [NM_173855]	-
	ZBTB7C	0.0555154	Homo sapiens zinc finger and BTB domain containing 7C (ZBTB7C), mRNA [NM_001039360]	-
	FAM200A	0.0553951	Homo sapiens family with sequence similarity 200, member A (FAM200A), mRNA [NM_145111]	-
	RCBTB1	0.0553921	Homo sapiens regulator of chromosome condensation (RCC1) and BTB (POZ) domain containing protein 1 (RCBTB1), mRNA [NM_018191]	-
	TFR2	0.0553701	Homo sapiens transferrin receptor 2 (TFR2), transcript variant 1, mRNA [NM_003227]	-
	MAPK9	0.0553377	Homo sapiens mitogen-activated protein kinase 9 (MAPK9), transcript variant JNK2-a2, mRNA [NM_002752]	-
	RIF1	0.0553354	Homo sapiens replication timing regulatory factor 1 (RIF1), transcript variant 1, mRNA [NM_018151]	-
	FOXM1	0.055328	Homo sapiens forkhead box M1 (FOXM1), transcript variant 1, mRNA [NM_202002]	-
	MDM2	0.0553073	Homo sapiens MDM2 oncogene, E3 ubiquitin protein ligase (MDM2), transcript variant 1, mRNA [NM_002392]	-
	GPR180	0.0553024	Homo sapiens G protein-coupled receptor 180 (GPR180), mRNA [NM_180989]	-
	FAM46C	0.0552861	Homo sapiens family with sequence similarity 46, member C (FAM46C), mRNA [NM_017709]	-
	CAB39	0.0552212	Homo sapiens calcium binding protein 39 (CAB39), transcript variant 1, mRNA [NM_016289]	-
	GGT8P	0.0552153	Homo sapiens gamma-glutamyltransferase 8 pseudogene (GGT8P), non-coding RNA [NR_003503]	-
	IFITM4P	0.0552071	Homo sapiens interferon induced transmembrane protein 4 pseudogene (IFITM4P), non-coding RNA [NR_001590]	-
	CDK14	0.0552019	Homo sapiens cyclin-dependent kinase 14 (CDK14), transcript variant 2, mRNA [NM_012395]	-
	APOL4	0.0551913	Homo sapiens apolipoprotein L, 4 (APOL4), transcript variant a, mRNA [NM_030643]	-
	SERPINB9P1	0.0551839	Homo sapiens serpin peptidase inhibitor, clade B (ovalbumin), member 9, pseudogene 1 (SERPINB9P1), non-coding RNA [NR_033851]	-
	STAT3	0.0551407	Homo sapiens signal transducer and activator of transcription 3 (acute-phase response factor) (STAT3), transcript variant 3, mRNA [NM_213662]	-
	ND6	0.0551307	mitochondrially encoded NADH dehydrogenase 6 [Source:HGNC Symbol;Acc:7462] [ENST00000361681]	-
	ANXA3	0.0550572	Homo sapiens annexin A3 (ANXA3), mRNA [NM_005139]	-
	GOLGA6A	0.055048	Homo sapiens golgin A6 family, member A (GOLGA6A), mRNA [NM_001038640]	-
	CA2	0.0549185	Homo sapiens carbonic anhydrase II (CA2), transcript variant 1, mRNA [NM_000067]	-
	TPM1	0.0549158	Homo sapiens tropomyosin 1 (alpha) (TPM1), transcript variant 3, mRNA [NM_001018004]	-
	LRRN1	0.054891	Homo sapiens leucine rich repeat neuronal 1 (LRRN1), mRNA [NM_020873]	-
	GPM6B	0.0548429	Homo sapiens glycoprotein M6B (GPM6B), transcript variant 2, mRNA [NM_001001996]	-
	ARHGEF11	0.0548317	Homo sapiens Rho guanine nucleotide exchange factor (GEF) 11 (ARHGEF11), transcript variant 2, mRNA [NM_198236]	-
	MLH3	0.0548223	Homo sapiens mutL homolog 3 (MLH3), transcript variant 1, mRNA [NM_001040108]	-
	EPS8	0.0547954	Homo sapiens epidermal growth factor receptor pathway substrate 8 (EPS8), mRNA [NM_004447]	-
	ANKLE1	0.0547785	Homo sapiens ankyrin repeat and LEM domain containing 1 (ANKLE1), transcript variant 1, mRNA [NM_152363]	-
	TENC1	0.0547774	Homo sapiens tensin like C1 domain containing phosphatase (tensin 2) (TENC1), transcript variant 1, mRNA [NM_015319]	-
	LCN2	0.0547725	Homo sapiens lipocalin 2 (LCN2), mRNA [NM_005564]	-
	HIST1H2BG	0.0547692	Homo sapiens histone cluster 1, H2bg (HIST1H2BG), mRNA [NM_003518]	-
	CLIC2	0.0547632	Homo sapiens chloride intracellular channel 2 (CLIC2), mRNA [NM_001289]	-
	C1ORF229	0.0547591	Homo sapiens chromosome 1 open reading frame 229 (C1orf229), mRNA [NM_207401]	-
	KIAA0319L	0.0547151	Homo sapiens KIAA0319-like (KIAA0319L), mRNA [NM_024874]	-
	MAK	0.0546821	Homo sapiens male germ cell-associated kinase (MAK), transcript variant 1, mRNA [NM_005906]	-
	NEDD4L	0.0546816	Homo sapiens neural precursor cell expressed, developmentally down-regulated 4-like, E3 ubiquitin protein ligase (NEDD4L), transcript variant d, mRNA [NM_015277]	-
	FSD1	0.0546408	Homo sapiens fibronectin type III and SPRY domain containing 1 (FSD1), mRNA [NM_024333]	-
	TOP1P2	0.0545403	Homo sapiens topoisomerase (DNA) I pseudogene 2 (TOP1P2), non-coding RNA [NR_001283]	-
	SNAP23	0.0544564	Homo sapiens synaptosomal-associated protein, 23kDa (SNAP23), transcript variant 1, mRNA [NM_003825]	-
	LRRC37A4P	0.0544333	Homo sapiens leucine rich repeat containing 37, member A4, pseudogene (LRRC37A4P), non-coding RNA [NR_002940]	-
	NEIL2	0.054398	Homo sapiens nei endonuclease VIII-like 2 (E. coli) (NEIL2), transcript variant 1, mRNA [NM_145043]	-
	APOL6	0.0543809	Homo sapiens apolipoprotein L, 6 (APOL6), mRNA [NM_030641]	-
	TSTA3	0.0543632	Homo sapiens tissue specific transplantation antigen P35B (TSTA3), mRNA [NM_003313]	-
	C1ORF186	0.0543472	Homo sapiens chromosome 1 open reading frame 186 (C1orf186), mRNA [NM_001007544]	-
	ARHGAP27	0.0543355	Homo sapiens Rho GTPase activating protein 27 (ARHGAP27), transcript variant 3, mRNA [NM_174919]	-
	HK1	0.0543101	Homo sapiens hexokinase 1 (HK1), transcript variant 5, mRNA [NM_033500]	-
	GP1BB	0.0542043	Homo sapiens glycoprotein Ib (platelet), beta polypeptide (GP1BB), mRNA [NM_000407]	-
	SELP	0.0541962	Homo sapiens selectin P (granule membrane protein 140kDa, antigen CD62) (SELP), mRNA [NM_003005]	-
	CERS5	0.0541934	Homo sapiens ceramide synthase 5 (CERS5), transcript variant 1, mRNA [NM_147190]	-
	SCAMP1	0.0541932	Homo sapiens secretory carrier membrane protein 1 (SCAMP1), transcript variant 1, mRNA [NM_004866]	-
	ZFX	0.0541772	Homo sapiens zinc finger protein, X-linked (ZFX), transcript variant 1, mRNA [NM_003410]	-
	LDHC	0.0541516	Homo sapiens lactate dehydrogenase C (LDHC), transcript variant 1, mRNA [NM_002301]	-
	CHPT1	0.0541422	Homo sapiens choline phosphotransferase 1 (CHPT1), mRNA [NM_020244]	-
	GSTA2	0.054138	Homo sapiens glutathione S-transferase alpha 2 (GSTA2), mRNA [NM_000846]	-
	RAB28	0.0541202	Homo sapiens RAB28, member RAS oncogene family (RAB28), transcript variant 2, mRNA [NM_004249]	-
	SOCS3	0.0541136	Homo sapiens suppressor of cytokine signaling 3 (SOCS3), mRNA [NM_003955]	-
	SH3BGRL2	0.054053	Homo sapiens SH3 domain binding glutamate-rich protein like 2 (SH3BGRL2), mRNA [NM_031469]	-
	LOC100130433	0.0540119	Homo sapiens cDNA FLJ38936 fis, clone NT2NE2015275. [AK096255]	-
	NPHP1	0.0539909	nephronophthisis 1 (juvenile) [Source:HGNC Symbol;Acc:7905] [ENST00000316534]	-
	FOXO3	0.053955	Homo sapiens forkhead box O3 (FOXO3), transcript variant 1, mRNA [NM_001455]	-
	TRIM34	0.0538885	Homo sapiens tripartite motif containing 34 (TRIM34), transcript variant 3, mRNA [NM_130390]	-
	CNNM2	0.0538408	Homo sapiens cyclin M2 (CNNM2), transcript variant 1, mRNA [NM_017649]	-
	TRIM21	0.0538344	Homo sapiens tripartite motif containing 21 (TRIM21), mRNA [NM_003141]	-
	PGS1	0.053816	phosphatidylglycerophosphate synthase 1 [Source:HGNC Symbol;Acc:30029] [ENST00000591996]	-
	CSF2RB	0.0538159	Homo sapiens colony stimulating factor 2 receptor, beta, low-affinity (granulocyte-macrophage) (CSF2RB), mRNA [NM_000395]	-
	STYXL1	0.0538154	Homo sapiens serine/threonine/tyrosine interacting-like 1 (STYXL1), mRNA [NM_016086]	-
	SLC22A11	0.0537721	Homo sapiens solute carrier family 22 (organic anion/urate transporter), member 11 (SLC22A11), mRNA [NM_018484]	-
	TTLL11	0.0537587	Homo sapiens tubulin tyrosine ligase-like family, member 11 (TTLL11), transcript variant 2, mRNA [NM_194252]	-
	MAPK3	0.053747	Homo sapiens mitogen-activated protein kinase 3 (MAPK3), transcript variant 1, mRNA [NM_002746]	-
	ITGA1	0.0537368	Homo sapiens integrin, alpha 1 (ITGA1), mRNA [NM_181501]	-
	CNTN2	0.0537224	Homo sapiens contactin 2 (axonal) (CNTN2), mRNA [NM_005076]	-
	CSF2RA	0.0537099	Homo sapiens colony stimulating factor 2 receptor, alpha, low-affinity (granulocyte-macrophage) (CSF2RA), transcript variant 4, mRNA [NM_172247]	-
	RGL1	0.053681	Homo sapiens ral guanine nucleotide dissociation stimulator-like 1 (RGL1), mRNA [NM_015149]	-
	TLR10	0.0536315	Homo sapiens toll-like receptor 10 (TLR10), transcript variant 1, mRNA [NM_030956]	-
	PMS2P9	0.0536167	Homo sapiens postmeiotic segregation increased 2 pseudogene 9 (PMS2P9), non-coding RNA [NR_028058]	-
	GAS2L1P2	0.053591	Homo sapiens growth arrest-specific 2 like 1 pseudogene 2 (GAS2L1P2), non-coding RNA [NR_002942]	-
	CNPPD1	0.0535171	Homo sapiens cyclin Pas1/PHO80 domain containing 1 (CNPPD1), mRNA [NM_015680]	-
	HIRIP3	0.0534993	Homo sapiens HIRA interacting protein 3 (HIRIP3), transcript variant 1, mRNA [NM_003609]	-
	KRTAP13-4	0.0534828	Homo sapiens keratin associated protein 13-4 (KRTAP13-4), mRNA [NM_181600]	-
	E2F1	0.0534818	Homo sapiens E2F transcription factor 1 (E2F1), mRNA [NM_005225]	-
	HIST3H2BB	0.0534777	Homo sapiens histone cluster 3, H2bb (HIST3H2BB), mRNA [NM_175055]	-
	BCRP2	0.0534386	Homo sapiens breakpoint cluster region pseudogene 2 (BCRP2), non-coding RNA [NR_037566]	-
	POM121L4P	0.0533845	Homo sapiens POM121 transmembrane nucleoporin-like 4 pseudogene (POM121L4P), non-coding RNA [NR_024592]	-
	ACP6	0.0532869	Homo sapiens acid phosphatase 6, lysophosphatidic (ACP6), mRNA [NM_016361]	-
	UBE2DNL	0.0532824	Homo sapiens ubiquitin-conjugating enzyme E2D N-terminal like (pseudogene) (UBE2DNL), non-coding RNA [NR_024062]	-
	MESP1	0.0531605	Homo sapiens mesoderm posterior 1 homolog (mouse) (MESP1), mRNA [NM_018670]	-
	SEMA4A	0.0531547	Homo sapiens sema domain, immunoglobulin domain (Ig), transmembrane domain (TM) and short cytoplasmic domain, (semaphorin) 4A (SEMA4A), transcript variant 1, mRNA [NM_022367]	-
	CLSTN3	0.0531195	Homo sapiens calsyntenin 3 (CLSTN3), mRNA [NM_014718]	-
	OR5H1	0.0530934	Homo sapiens olfactory receptor, family 5, subfamily H, member 1 (OR5H1), mRNA [NM_001005338]	-
	NFATC2IP	0.0529867	Homo sapiens nuclear factor of activated T-cells, cytoplasmic, calcineurin-dependent 2 interacting protein (NFATC2IP), mRNA [NM_032815]	-
	XLOC_L2_012847	0.0529754	BROAD Institute lincRNA (XLOC_l2_012847), lincRNA [TCONS_l2_00024571]	-
	STOM	0.0529686	Homo sapiens stomatin (STOM), transcript variant 2, mRNA [NM_198194]	-
	IGHA1	0.0529635	Homo sapiens SNC73 protein (SNC73) mRNA, complete cds. [AF067420]	-
	EGLN1	0.0529225	Homo sapiens egl-9 family hypoxia-inducible factor 1 (EGLN1), mRNA [NM_022051]	-
	SFTPB	0.0528468	Homo sapiens surfactant protein B (SFTPB), transcript variant 1, mRNA [NM_000542]	-
	ZG16B	0.0527775	Homo sapiens zymogen granule protein 16B (ZG16B), mRNA [NM_145252]	-
	TRAM2-AS1	0.0527533	Homo sapiens TRAM2 antisense RNA 1 (head to head) (TRAM2-AS1), transcript variant 1, long non-coding RNA [NR_103446]	-
	LOC101929728	0.0527399	PREDICTED: Homo sapiens uncharacterized LOC101929728 (LOC101929728), mRNA [XM_005261892]	-
	CD163	0.0527178	Homo sapiens CD163 molecule (CD163), transcript variant 1, mRNA [NM_004244]	-
	NFIX	0.0527008	Homo sapiens nuclear factor I/X (CCAAT-binding transcription factor) (NFIX), transcript variant 2, mRNA [NM_002501]	-
	PNKP	0.0526822	Homo sapiens polynucleotide kinase 3'-phosphatase (PNKP), mRNA [NM_007254]	-
	SPG20	0.0526378	Homo sapiens spastic paraplegia 20 (Troyer syndrome) (SPG20), transcript variant 1, mRNA [NM_015087]	-
	PRM1	0.0526184	Homo sapiens protamine 1 (PRM1), mRNA [NM_002761]	-
	HCK	0.0526128	Homo sapiens hemopoietic cell kinase (HCK), transcript variant 1, mRNA [NM_002110]	-
	NHS	0.0525974	Homo sapiens Nance-Horan syndrome (congenital cataracts and dental anomalies) (NHS), transcript variant 1, mRNA [NM_198270]	-
	LOC101928671	0.0525872	PREDICTED: Homo sapiens uncharacterized LOC101928671 (LOC101928671), transcript variant X1, ncRNA [XR_243379]	-
	SIGLEC5	0.0525596	Human OB binding protein-2 (OB-BP2) mRNA, complete cds. [U71383]	-
	IRAK4	0.0525572	Homo sapiens interleukin-1 receptor-associated kinase 4 (IRAK4), transcript variant 2, mRNA [NM_016123]	-
	OSBP2	0.0525374	Homo sapiens oxysterol binding protein 2 (OSBP2), transcript variant 1, mRNA [NM_030758]	-
	VSIG4	0.0525286	Homo sapiens V-set and immunoglobulin domain containing 4 (VSIG4), transcript variant 1, mRNA [NM_007268]	-
	SLC38A5	0.0524843	Homo sapiens solute carrier family 38, member 5 (SLC38A5), mRNA [NM_033518]	-
	C3ORF35	0.0524842	Homo sapiens chromosome 3 open reading frame 35 (C3orf35), transcript variant B, mRNA [NM_178339]	-
	PIAS2	0.0524796	Homo sapiens protein inhibitor of activated STAT, 2 (PIAS2), transcript variant alpha, mRNA [NM_173206]	-
	CD38	0.0524775	Homo sapiens CD38 molecule (CD38), mRNA [NM_001775]	-
	IFI16	0.0524728	Homo sapiens interferon, gamma-inducible protein 16 (IFI16), transcript variant 2, mRNA [NM_005531]	-
	ANO2	0.0524656	Homo sapiens anoctamin 2, calcium activated chloride channel (ANO2), transcript variant 2, mRNA [NM_001278597]	-
	RASA3	0.0524365	Homo sapiens mRNA for Ins(1,3,4,5)P4-binding protein. [X89399]	-
	LOC100996455	0.0523996	Homo sapiens uncharacterized LOC100996455 (LOC100996455), long non-coding RNA [NR_073177]	-
	PLAUR	0.0523949	Homo sapiens plasminogen activator, urokinase receptor (PLAUR), transcript variant 3, mRNA [NM_001005377]	-
	PTGS1	0.0523904	Homo sapiens prostaglandin-endoperoxide synthase 1 (prostaglandin G/H synthase and cyclooxygenase) (PTGS1), transcript variant 1, mRNA [NM_000962]	-
	KIAA0040	0.0523062	Homo sapiens KIAA0040 (KIAA0040), transcript variant 2, mRNA [NM_014656]	-
	ELOVL3	0.0522502	Homo sapiens ELOVL fatty acid elongase 3 (ELOVL3), mRNA [NM_152310]	-
	TTLL4	0.0522171	Homo sapiens tubulin tyrosine ligase-like family, member 4 (TTLL4), mRNA [NM_014640]	-
	GRB14	0.0521547	Homo sapiens growth factor receptor-bound protein 14 (GRB14), mRNA [NM_004490]	-
	MKLN1	0.0521503	Homo sapiens muskelin 1, intracellular mediator containing kelch motifs (MKLN1), transcript variant 2, mRNA [NM_013255]	-
	NSFL1C	0.0521371	Homo sapiens NSFL1 (p97) cofactor (p47) (NSFL1C), transcript variant 1, mRNA [NM_016143]	-
	DDIT3	0.0520958	Homo sapiens DNA-damage-inducible transcript 3 (DDIT3), transcript variant 5, mRNA [NM_004083]	-
	KRT1	0.0520315	Homo sapiens keratin 1 (KRT1), mRNA [NM_006121]	-
	FAM198B	0.0520266	Homo sapiens family with sequence similarity 198, member B (FAM198B), transcript variant 2, mRNA [NM_016613]	-
	HIST1H4I	0.051982	Homo sapiens histone cluster 1, H4i (HIST1H4I), mRNA [NM_003495]	-
	LYZ	0.0519803	Homo sapiens lysozyme (LYZ), mRNA [NM_000239]	-
	RBAK	0.0519722	Homo sapiens RB-associated KRAB zinc finger (RBAK), transcript variant 1, mRNA [NM_021163]	-
	SEMA4D	0.0519557	Homo sapiens sema domain, immunoglobulin domain (Ig), transmembrane domain (TM) and short cytoplasmic domain, (semaphorin) 4D (SEMA4D), transcript variant 2, mRNA [NM_001142287]	-
	TRIM46	0.0519487	Homo sapiens tripartite motif containing 46 (TRIM46), transcript variant 8, mRNA [NM_001282379]	-
	LILRA4	0.0519445	Homo sapiens leukocyte immunoglobulin-like receptor, subfamily A (with TM domain), member 4 (LILRA4), mRNA [NM_012276]	-
	NANP	0.0519317	Homo sapiens N-acetylneuraminic acid phosphatase (NANP), mRNA [NM_152667]	-
	SLC39A1	0.0519283	Homo sapiens solute carrier family 39 (zinc transporter), member 1 (SLC39A1), transcript variant 1, mRNA [NM_014437]	-
	CEPT1	0.0518931	Homo sapiens choline/ethanolamine phosphotransferase 1 (CEPT1), transcript variant 2, mRNA [NM_001007794]	-
	LOC101930277	0.0518762	PREDICTED: Homo sapiens putative speedy protein-like protein LOC442572-like (LOC101930277), mRNA [XM_005276001]	-
	COPA	0.0518218	Homo sapiens coatomer protein complex, subunit alpha (COPA), transcript variant 2, mRNA [NM_004371]	-
	SIRPB1	0.0517542	Homo sapiens signal-regulatory protein beta 1 (SIRPB1), transcript variant 1, mRNA [NM_006065]	-
	AMER2	0.0517477	Homo sapiens APC membrane recruitment protein 2 (AMER2), transcript variant 1, mRNA [NM_152704]	-
	FAM219B	0.051659	Homo sapiens family with sequence similarity 219, member B (FAM219B), mRNA [NM_020447]	-
	IRF7	0.0516521	Homo sapiens interferon regulatory factor 7 (IRF7), transcript variant d, mRNA [NM_004031]	-
	SLC6A8	0.0516363	Homo sapiens solute carrier family 6 (neurotransmitter transporter), member 8 (SLC6A8), transcript variant 1, mRNA [NM_005629]	-
	TMEM40	0.0515416	Homo sapiens transmembrane protein 40 (TMEM40), transcript variant 2, mRNA [NM_018306]	-
	IFITM3	0.0514914	Homo sapiens interferon induced transmembrane protein 3 (IFITM3), transcript variant 1, mRNA [NM_021034]	-
	SVILP1	0.0514808	Homo sapiens supervillin pseudogene 1 (SVILP1), non-coding RNA [NR_036438]	-
	DLST	0.051461	Homo sapiens dihydrolipoamide S-succinyltransferase (E2 component of 2-oxo-glutarate complex) (DLST), transcript variant 1, mRNA [NM_001933]	-
	SLC6A10P	0.0514273	Homo sapiens solute carrier family 6 (neurotransmitter transporter), member 10, pseudogene (SLC6A10P), non-coding RNA [NR_003083]	-
	SYCP2	0.0514262	Homo sapiens synaptonemal complex protein 2 (SYCP2), mRNA [NM_014258]	-
	ALDH3B1	0.0514156	Homo sapiens aldehyde dehydrogenase 3 family, member B1 (ALDH3B1), transcript variant 1, mRNA [NM_000694]	-
	RALB	0.0513845	Homo sapiens v-ral simian leukemia viral oncogene homolog B (RALB), mRNA [NM_002881]	-
	C16ORF62	0.0513398	Homo sapiens chromosome 16 open reading frame 62 (C16orf62), mRNA [NM_020314]	-
	LOC100128079	0.0513329	PREDICTED: Homo sapiens uncharacterized LOC100128079 (LOC100128079), transcript variant X1, misc_RNA [XR_248301]	-
	CLTC-IT1	0.0512791	Homo sapiens clone HQ0456 PRO0456 mRNA, complete cds. [AF090926]	-
	LINC00029	0.0512374	Homo sapiens long intergenic non-protein coding RNA 29 (LINC00029), long non-coding RNA [NR_028295]	-
	PGRMC1	0.0512358	Homo sapiens progesterone receptor membrane component 1 (PGRMC1), transcript variant 1, mRNA [NM_006667]	-
	PTGES2	0.0511912	Homo sapiens prostaglandin E synthase 2 (PTGES2), transcript variant 1, mRNA [NM_025072]	-
	LINC01137	0.051155	Homo sapiens long intergenic non-protein coding RNA 1137 (LINC01137), long non-coding RNA [NR_038842]	-
	SLC2A3	0.0510881	Homo sapiens solute carrier family 2 (facilitated glucose transporter), member 3 (SLC2A3), mRNA [NM_006931]	-
	JPH2	0.0510817	Homo sapiens junctophilin 2 (JPH2), transcript variant 1, mRNA [NM_020433]	-
	ARHGAP18	0.0510198	Homo sapiens Rho GTPase activating protein 18 (ARHGAP18), mRNA [NM_033515]	-
	GK	0.0510118	Homo sapiens glycerol kinase (GK), transcript variant 1, mRNA [NM_203391]	-
	PLXDC2	0.0510058	Homo sapiens plexin domain containing 2 (PLXDC2), transcript variant 1, mRNA [NM_032812]	-
	PAQR6	0.0509774	Homo sapiens progestin and adipoQ receptor family member VI (PAQR6), transcript variant 1, mRNA [NM_024897]	-
	SPEF1	0.0509661	Homo sapiens sperm flagellar 1 (SPEF1), mRNA [NM_015417]	-
	ARIH2OS	0.0509435	Homo sapiens ariadne homolog 2 opposite strand (ARIH2OS), mRNA [NM_001123040]	-
	SLC39A7	0.050943	Homo sapiens solute carrier family 39 (zinc transporter), member 7 (SLC39A7), transcript variant 1, mRNA [NM_006979]	-
	BST2	0.0509242	Homo sapiens bone marrow stromal cell antigen 2 (BST2), mRNA [NM_004335]	-
	LPAR2	0.0508935	Homo sapiens lysophosphatidic acid receptor 2 (LPAR2), mRNA [NM_004720]	-
	LOC100132304	0.0508922	Homo sapiens long intergenic non-protein coding RNA 684 (LOC100132304), transcript variant 1, long non-coding RNA [NR_120493]	-
	LGSN	0.0508872	Homo sapiens lengsin, lens protein with glutamine synthetase domain (LGSN), transcript variant 1, mRNA [NM_016571]	-
	B4GALT4	0.0508769	Homo sapiens UDP-Gal:betaGlcNAc beta 1,4- galactosyltransferase, polypeptide 4 (B4GALT4), transcript variant 1, mRNA [NM_212543]	-
	DAAM2	0.050793	Homo sapiens dishevelled associated activator of morphogenesis 2 (DAAM2), transcript variant 2, mRNA [NM_015345]	-
	SLC11A1	0.0507921	Homo sapiens solute carrier family 11 (proton-coupled divalent metal ion transporter), member 1 (SLC11A1), mRNA [NM_000578]	-
	LILRA2	0.0507606	Homo sapiens leukocyte immunoglobulin-like receptor, subfamily A (with TM domain), member 2 (LILRA2), transcript variant 2, mRNA [NM_006866]	-
	MAFA	0.0507603	Homo sapiens v-maf avian musculoaponeurotic fibrosarcoma oncogene homolog A (MAFA), mRNA [NM_201589]	-
	MINOS1P1	0.0507561	Novel human gene mapping to chomosome 13. [AL049782]	-
	CECR6	0.0507163	Homo sapiens cat eye syndrome chromosome region, candidate 6 (CECR6), transcript variant 1, mRNA [NM_031890]	-
	TMEM14E	0.0506567	Homo sapiens transmembrane protein 14E (TMEM14E), mRNA [NM_001123228]	-
	LILRA6	0.0506439	Homo sapiens leukocyte immunoglobulin-like receptor, subfamily A (with TM domain), member 6 (LILRA6), transcript variant 1, mRNA [NM_024318]	-
	TRIM23	0.0506396	Homo sapiens tripartite motif containing 23 (TRIM23), transcript variant gamma, mRNA [NM_033228]	-
	IRF1	0.0506324	Homo sapiens interferon regulatory factor 1 (IRF1), mRNA [NM_002198]	-
	NKX6-3	0.050572	NK6 homeobox 3 [Source:HGNC Symbol;Acc:26328] [ENST00000518699]	-
	AKT1	0.0505611	Homo sapiens v-akt murine thymoma viral oncogene homolog 1 (AKT1), transcript variant 1, mRNA [NM_005163]	-
	NLRC4	0.0505411	Homo sapiens NLR family, CARD domain containing 4 (NLRC4), transcript variant 1, mRNA [NM_021209]	Yes
	LRFN1	0.0505395	Homo sapiens leucine rich repeat and fibronectin type III domain containing 1 (LRFN1), mRNA [NM_020862]	-
	KRT73	0.050507	Homo sapiens keratin 73 (KRT73), mRNA [NM_175068]	-
	GABBR1	0.0504904	Homo sapiens gamma-aminobutyric acid (GABA) B receptor, 1 (GABBR1), transcript variant 1, mRNA [NM_001470]	-
	LGALS3BP	0.0504898	Homo sapiens lectin, galactoside-binding, soluble, 3 binding protein (LGALS3BP), mRNA [NM_005567]	-
	PECR	0.0504638	Homo sapiens peroxisomal trans-2-enoyl-CoA reductase (PECR), mRNA [NM_018441]	-
	SRP68	0.0504292	Homo sapiens signal recognition particle 68kDa (SRP68), transcript variant 1, mRNA [NM_014230]	-
	MED27	0.050427	Homo sapiens mediator complex subunit 27 (MED27), transcript variant 1, mRNA [NM_004269]	-
	RTP4	0.0504222	Homo sapiens receptor (chemosensory) transporter protein 4 (RTP4), mRNA [NM_022147]	-
	FKRP	0.050398	Homo sapiens fukutin related protein (FKRP), transcript variant 2, mRNA [NM_001039885]	-
	SULT1A1	0.0503957	Homo sapiens sulfotransferase family, cytosolic, 1A, phenol-preferring, member 1 (SULT1A1), transcript variant 2, mRNA [NM_177529]	-
	CRYBA4	0.0503574	Homo sapiens crystallin, beta A4 (CRYBA4), mRNA [NM_001886]	-
	EGLN3	0.0503537	Homo sapiens egl-9 family hypoxia-inducible factor 3 (EGLN3), mRNA [NM_022073]	-
	FCGR2B	0.0503494	Homo sapiens Fc fragment of IgG, low affinity IIb, receptor (CD32) (FCGR2B), transcript variant 1, mRNA [NM_004001]	-
	ZNF654	0.0503493	Homo sapiens zinc finger protein 654 (ZNF654), mRNA [NM_018293]	-
	LOC90834	0.0503128	Homo sapiens uncharacterized protein BC001742 (LOC90834), long non-coding RNA [NR_026993]	-
	DDX58	0.0502969	Homo sapiens DEAD (Asp-Glu-Ala-Asp) box polypeptide 58 (DDX58), mRNA [NM_014314]	-
	LUZP1	0.0502964	Homo sapiens mRNA for FLJ00226 protein. [AK074153]	-
	CD209	0.0502827	Homo sapiens CD209 molecule (CD209), transcript variant 1, mRNA [NM_021155]	-
	MT1X	0.0502811	Homo sapiens metallothionein 1X (MT1X), mRNA [NM_005952]	-
	MIIP	0.0502627	Homo sapiens migration and invasion inhibitory protein (MIIP), mRNA [NM_021933]	-
	UNC45B	0.0502462	Homo sapiens unc-45 homolog B (C. elegans) (UNC45B), transcript variant 1, mRNA [NM_173167]	-
	ENSA	0.0502448	Homo sapiens endosulfine alpha (ENSA), transcript variant 1, mRNA [NM_207042]	-
	NASP	0.0502127	Homo sapiens nuclear autoantigenic sperm protein (histone-binding) (NASP), transcript variant 2, mRNA [NM_002482]	-
	SLC46A2	0.0501972	Homo sapiens solute carrier family 46, member 2 (SLC46A2), mRNA [NM_033051]	-
	TMEM44	0.0501471	Homo sapiens transmembrane protein 44 (TMEM44), transcript variant 1, mRNA [NM_138399]	-
	PARVB	0.050146	Homo sapiens parvin, beta (PARVB), transcript variant 1, mRNA [NM_001003828]	-
	CERK	0.0501302	Homo sapiens ceramide kinase (CERK), mRNA [NM_022766]	-
	MPP7	0.0501201	Homo sapiens membrane protein, palmitoylated 7 (MAGUK p55 subfamily member 7) (MPP7), mRNA [NM_173496]	-
	ST8SIA4	0.0500798	Homo sapiens ST8 alpha-N-acetyl-neuraminide alpha-2,8-sialyltransferase 4 (ST8SIA4), transcript variant 1, mRNA [NM_005668]	-
	UBA6	0.0500776	ubiquitin-like modifier activating enzyme 6 [Source:HGNC Symbol;Acc:25581] [ENST00000429659]	-
	CDC20	0.0500654	Homo sapiens cell division cycle 20 (CDC20), mRNA [NM_001255]	-
	DMTN	0.0500424	Homo sapiens dematin actin binding protein (DMTN), transcript variant 1, mRNA [NM_001978]	-
	GRIN2C	0.0500306	Homo sapiens glutamate receptor, ionotropic, N-methyl D-aspartate 2C (GRIN2C), transcript variant 1, mRNA [NM_000835]	-
	CEP85	0.0499642	Homo sapiens centrosomal protein 85kDa (CEP85), transcript variant 1, mRNA [NM_022778]	-
	DNAH2	0.049963	Homo sapiens dynein, axonemal, heavy chain 2 (DNAH2), mRNA [NM_020877]	-
	LOC441081	0.0499354	Homo sapiens POM121 membrane glycoprotein (rat) pseudogene (LOC441081), non-coding RNA [NR_073404]	-
	RBBP8	0.0499167	Homo sapiens retinoblastoma binding protein 8 (RBBP8), transcript variant 1, mRNA [NM_002894]	-
	MYBL2	0.0499038	Homo sapiens v-myb avian myeloblastosis viral oncogene homolog-like 2 (MYBL2), transcript variant 1, mRNA [NM_002466]	-
	GCLM	0.0497929	glutamate-cysteine ligase, modifier subunit [Source:HGNC Symbol;Acc:4312] [ENST00000370238]	-
	LOC284933	0.0497537	Homo sapiens uncharacterized LOC284933 (LOC284933), long non-coding RNA [NR_038917]	-
	MUC5AC	0.0496859	PREDICTED: Homo sapiens mucin 5AC, oligomeric mucus/gel-forming (MUC5AC), partial mRNA [XM_006709945]	-
	SAMD4A	0.0495825	Homo sapiens sterile alpha motif domain containing 4A (SAMD4A), transcript variant 1, mRNA [NM_015589]	-
	GMDS	0.0495542	Homo sapiens GDP-mannose 4,6-dehydratase (GMDS), transcript variant 1, mRNA [NM_001500]	-
	JHDM1D-AS1	0.0495391	Homo sapiens JHDM1D antisense RNA 1 (head to head) (JHDM1D-AS1), long non-coding RNA [NR_024451]	-
	KLC4	0.0495169	Homo sapiens kinesin light chain 4 (KLC4), transcript variant 3, mRNA [NM_201523]	-
	RNASE3	0.0494948	Homo sapiens ribonuclease, RNase A family, 3 (RNASE3), mRNA [NM_002935]	-
	XLOC_L2_004496	0.0494849	BROAD Institute lincRNA (XLOC_l2_004496), lincRNA [TCONS_l2_00008202]	-
	SLC35B3	0.0494181	Homo sapiens solute carrier family 35 (adenosine 3'-phospho 5'-phosphosulfate transporter), member B3 (SLC35B3), transcript variant 1, mRNA [NM_015948]	-
	GAFA3	0.0493571	Homo sapiens FGF-2 activity-associated protein 3 (GAFA3) mRNA, complete cds. [AF220235]	-
	SMARCD2	0.0493446	Homo sapiens SWI/SNF related, matrix associated, actin dependent regulator of chromatin, subfamily d, member 2 (SMARCD2), mRNA [NM_001098426]	-
	DAP	0.0493441	Homo sapiens death-associated protein (DAP), transcript variant 2, mRNA [NM_004394]	-
	UBE2J1	0.0493387	Homo sapiens ubiquitin-conjugating enzyme E2, J1 (UBE2J1), mRNA [NM_016021]	-
	LOC100506548	0.0493317	Homo sapiens uncharacterized LOC100506548 (LOC100506548), long non-coding RNA [NR_037665]	-
	FAM122C	0.0493075	Homo sapiens family with sequence similarity 122C (FAM122C), transcript variant 2, mRNA [NM_138819]	-
	DDIAS	0.0492631	Homo sapiens DNA damage-induced apoptosis suppressor (DDIAS), mRNA [NM_145018]	-
	SCD	0.0492591	Homo sapiens stearoyl-CoA desaturase (delta-9-desaturase) (SCD), mRNA [NM_005063]	-
	CYP2A7P1	0.0492551	Human cytochrome P450 (CYP2A7PT) pseudogene mRNA, partial cds. [U22030]	-
	REL	0.0492382	v-rel avian reticuloendotheliosis viral oncogene homolog [Source:HGNC Symbol;Acc:9954] [ENST00000295025]	-
	ANKUB1	0.0492287	Homo sapiens ankyrin repeat and ubiquitin domain containing 1 (ANKUB1), mRNA [NM_001144960]	-
	EWSR1	0.0492252	Homo sapiens EWS RNA-binding protein 1 (EWSR1), transcript variant 1, mRNA [NM_013986]	-
	SGMS2	0.0491865	Homo sapiens sphingomyelin synthase 2 (SGMS2), transcript variant 1, mRNA [NM_152621]	-
	RDH16	0.0491558	Homo sapiens retinol dehydrogenase 16 (all-trans) (RDH16), mRNA [NM_003708]	-
	RNF123	0.0491432	Homo sapiens ring finger protein 123 (RNF123), mRNA [NM_022064]	-
	TTC4	0.04913	Homo sapiens tetratricopeptide repeat domain 4 (TTC4), transcript variant 1, mRNA [NM_004623]	-
	MARK3	0.0490567	Homo sapiens MAP/microtubule affinity-regulating kinase 3 (MARK3), transcript variant 3, mRNA [NM_002376]	-
	NOTCH1	0.0490308	Homo sapiens notch 1 (NOTCH1), mRNA [NM_017617]	-
	LINC00852	0.0490054	Homo sapiens long intergenic non-protein coding RNA 852 (LINC00852), long non-coding RNA [NR_026829]	-
	SLC16A13	0.0490014	Homo sapiens solute carrier family 16, member 13 (SLC16A13), mRNA [NM_201566]	-
	ADAM9	0.0489757	Homo sapiens ADAM metallopeptidase domain 9 (ADAM9), transcript variant 1, mRNA [NM_003816]	-
	OR1D2	0.0489559	Homo sapiens olfactory receptor, family 1, subfamily D, member 2 (OR1D2), mRNA [NM_002548]	-
	ASAP2	0.0488938	Homo sapiens ArfGAP with SH3 domain, ankyrin repeat and PH domain 2 (ASAP2), transcript variant 1, mRNA [NM_003887]	-
	LOC101927837	0.0488821	PREDICTED: Homo sapiens uncharacterized LOC101927837 (LOC101927837), ncRNA [XR_243465]	-
	BIRC2	0.0488364	Homo sapiens baculoviral IAP repeat containing 2 (BIRC2), transcript variant 1, mRNA [NM_001166]	-
	SPOCD1	0.0487962	Homo sapiens SPOC domain containing 1 (SPOCD1), transcript variant 1, mRNA [NM_144569]	-
	PITPNM1	0.0487938	Homo sapiens phosphatidylinositol transfer protein, membrane-associated 1 (PITPNM1), transcript variant 1, mRNA [NM_004910]	-
	FCAR	0.0487906	Homo sapiens Fc fragment of IgA, receptor for (FCAR), transcript variant 3, mRNA [NM_133271]	-
	KIR2DL2	0.0487243	Homo sapiens killer cell immunoglobulin-like receptor, two domains, long cytoplasmic tail, 2 (KIR2DL2), mRNA [NM_014219]	-
	ATP8B5P	0.0486944	Homo sapiens ATPase, class I, type 8B, member 5, pseudogene (ATP8B5P), transcript variant 2, non-coding RNA [NR_003582]	-
	ZNF586	0.0486876	Homo sapiens zinc finger protein 586 (ZNF586), transcript variant 1, mRNA [NM_017652]	-
	SDCCAG8	0.0486452	Homo sapiens serologically defined colon cancer antigen 8 (SDCCAG8), mRNA [NM_006642]	-
	ABCG1	0.048555	Homo sapiens ATP-binding cassette, sub-family G (WHITE), member 1 (ABCG1), transcript variant 5, mRNA [NM_207627]	-
	UPK3B	0.048548	Homo sapiens uroplakin 3B (UPK3B), transcript variant 1, mRNA [NM_030570]	-
	MAP2K1	0.0485345	Homo sapiens mitogen-activated protein kinase kinase 1 (MAP2K1), mRNA [NM_002755]	-
	CYP2S1	0.048527	Homo sapiens cytochrome P450, family 2, subfamily S, polypeptide 1 (CYP2S1), mRNA [NM_030622]	-
	TTYH3	0.0485242	Homo sapiens tweety family member 3 (TTYH3), mRNA [NM_025250]	-
	PAXBP1	0.0485191	Homo sapiens PAX3 and PAX7 binding protein 1 (PAXBP1), transcript variant 1, mRNA [NM_016631]	-
	ADAP1	0.0485041	Homo sapiens ArfGAP with dual PH domains 1 (ADAP1), transcript variant 1, mRNA [NM_006869]	-
	ST6GALNAC4	0.0485023	Homo sapiens ST6 (alpha-N-acetyl-neuraminyl-2,3-beta-galactosyl-1,3)-N-acetylgalactosaminide alpha-2,6-sialyltransferase 4 (ST6GALNAC4), transcript variant 1, mRNA [NM_175039]	-
	ACTL8	0.0484831	Homo sapiens actin-like 8 (ACTL8), mRNA [NM_030812]	-
	RNF11	0.0484521	Homo sapiens ring finger protein 11 (RNF11), mRNA [NM_014372]	-
	NDUFS7	0.0484121	Homo sapiens NADH dehydrogenase (ubiquinone) Fe-S protein 7, 20kDa (NADH-coenzyme Q reductase) (NDUFS7), mRNA [NM_024407]	-
	FAM161B	0.0484067	Homo sapiens family with sequence similarity 161, member B (FAM161B), mRNA [NM_152445]	-
	CNIH2	0.0483693	Homo sapiens cornichon family AMPA receptor auxiliary protein 2 (CNIH2), transcript variant 1, mRNA [NM_182553]	-
	MX2	0.0483604	Homo sapiens myxovirus (influenza virus) resistance 2 (mouse) (MX2), mRNA [NM_002463]	-
	NMNAT3	0.0483285	Homo sapiens nicotinamide nucleotide adenylyltransferase 3 (NMNAT3), transcript variant 1, mRNA [NM_178177]	-
	ESPL1	0.0483196	Homo sapiens extra spindle pole bodies homolog 1 (S. cerevisiae) (ESPL1), mRNA [NM_012291]	-
	CCDC82	0.0483165	Homo sapiens coiled-coil domain containing 82 (CCDC82), mRNA [NM_024725]	-
	DMXL1	0.0483155	Homo sapiens Dmx-like 1 (DMXL1), transcript variant 2, mRNA [NM_005509]	-
	CDKN1A	0.0483087	Homo sapiens cyclin-dependent kinase inhibitor 1A (p21, Cip1) (CDKN1A), transcript variant 1, mRNA [NM_000389]	-
	ZNF396	0.0482804	zinc finger protein 396 [Source:HGNC Symbol;Acc:18824] [ENST00000589332]	-
	KLHL8	0.0482792	Homo sapiens kelch-like family member 8 (KLHL8), transcript variant 2, mRNA [NM_020803]	-
	LAYN	0.0482688	Homo sapiens layilin (LAYN), transcript variant 2, mRNA [NM_178834]	-
	IDI1	0.0482404	Homo sapiens isopentenyl-diphosphate delta isomerase 1 (IDI1), mRNA [NM_004508]	-
	FETUB	0.0482085	Homo sapiens fetuin B (FETUB), mRNA [NM_014375]	-
	GALK1	0.0481949	Homo sapiens galactokinase 1 (GALK1), mRNA [NM_000154]	-
	KCNAB3	0.0481917	Homo sapiens potassium voltage-gated channel, shaker-related subfamily, beta member 3 (KCNAB3), mRNA [NM_004732]	-
	TDRD7	0.0481885	Homo sapiens tudor domain containing 7 (TDRD7), mRNA [NM_014290]	-
	OIP5	0.048147	Homo sapiens Opa interacting protein 5 (OIP5), mRNA [NM_007280]	-
	MCM9	0.0481443	Homo sapiens minichromosome maintenance complex component 9 (MCM9), transcript variant 2, mRNA [NM_153255]	-
	PACSIN2	0.0481408	Homo sapiens protein kinase C and casein kinase substrate in neurons 2 (PACSIN2), transcript variant 2, mRNA [NM_007229]	-
	BRCA1	0.0480857	Homo sapiens breast cancer 1, early onset (BRCA1), transcript variant 2, mRNA [NM_007300]	-
	HPS1	0.0480816	Homo sapiens Hermansky-Pudlak syndrome 1 (HPS1), transcript variant 1, mRNA [NM_000195]	-
	LINC01176	0.0480592	Homo sapiens long intergenic non-protein coding RNA 1176 (LINC01176), long non-coding RNA [NR_108081]	-
	KREMEN2	0.0480587	Homo sapiens kringle containing transmembrane protein 2 (KREMEN2), transcript variant 4, mRNA [NM_172229]	-
	MEFV	0.0480402	Homo sapiens Mediterranean fever (MEFV), transcript variant 1, mRNA [NM_000243]	Yes
	PSAP	0.0480368	Homo sapiens prosaposin (PSAP), transcript variant 2, mRNA [NM_001042465]	-
	TRAPPC3L	0.0479878	Homo sapiens trafficking protein particle complex 3-like (TRAPPC3L), mRNA [NM_001139444]	-
	PGD	0.047978	Homo sapiens phosphogluconate dehydrogenase (PGD), mRNA [NM_002631]	-
	HOXA5	0.0479755	Homo sapiens homeobox A5 (HOXA5), mRNA [NM_019102]	-
	RABGGTA	0.0479706	Homo sapiens Rab geranylgeranyltransferase, alpha subunit (RABGGTA), transcript variant 2, mRNA [NM_004581]	-
	TOX3	0.04795	Homo sapiens TOX high mobility group box family member 3 (TOX3), transcript variant 2, mRNA [NM_001146188]	-
	SLC9A7	0.0479472	Homo sapiens solute carrier family 9, subfamily A (NHE7, cation proton antiporter 7), member 7 (SLC9A7), transcript variant 2, mRNA [NM_032591]	-
	SEPT10	0.0479147	Homo sapiens septin 10 (SEPT10), transcript variant 1, mRNA [NM_144710]	-
	LOC101930246	0.0479075	PREDICTED: Homo sapiens uncharacterized LOC101930246 (LOC101930246), transcript variant X2, ncRNA [XR_250239]	-
	KCTD3	0.0478884	Homo sapiens potassium channel tetramerization domain containing 3 (KCTD3), mRNA [NM_016121]	-
	MYD88	0.0478752	Homo sapiens myeloid differentiation primary response 88 (MYD88), transcript variant 2, mRNA [NM_002468]	-
	F2RL1	0.0478549	Homo sapiens coagulation factor II (thrombin) receptor-like 1 (F2RL1), mRNA [NM_005242]	-
	GCH1	0.0478432	Homo sapiens GTP cyclohydrolase 1 (GCH1), transcript variant 1, mRNA [NM_000161]	-
	ERV3-2	0.0478326	Homo sapiens mRNA for KIAA1466 protein, partial cds. [AB040899]	-
	ANKRD50	0.0478296	Homo sapiens ankyrin repeat domain 50 (ANKRD50), transcript variant 1, mRNA [NM_020337]	-
	EIF2AK1	0.0478167	Homo sapiens eukaryotic translation initiation factor 2-alpha kinase 1 (EIF2AK1), transcript variant 1, mRNA [NM_014413]	-
	SPARC	0.047791	Homo sapiens secreted protein, acidic, cysteine-rich (osteonectin) (SPARC), mRNA [NM_003118]	-
	ASPRV1	0.0477837	Homo sapiens aspartic peptidase, retroviral-like 1 (ASPRV1), mRNA [NM_152792]	-
	FANCA	0.0477338	Homo sapiens Fanconi anemia, complementation group A (FANCA), transcript variant 1, mRNA [NM_000135]	-
	MSI1	0.047732	Homo sapiens musashi RNA-binding protein 1 (MSI1), mRNA [NM_002442]	-
	PBX1	0.0477217	Homo sapiens pre-B-cell leukemia homeobox 1 (PBX1), transcript variant 1, mRNA [NM_002585]	-
	GDF15	0.0477	Homo sapiens growth differentiation factor 15 (GDF15), mRNA [NM_004864]	-
	CABP4	0.0476954	Homo sapiens calcium binding protein 4 (CABP4), mRNA [NM_145200]	-
	RNF157	0.0476915	Homo sapiens ring finger protein 157 (RNF157), mRNA [NM_052916]	-
	LAP3	0.0476888	Homo sapiens leucine aminopeptidase 3 (LAP3), mRNA [NM_015907]	-
	ARMC2	0.0476888	Homo sapiens armadillo repeat containing 2 (ARMC2), transcript variant 1, mRNA [NM_032131]	-
	LGALS8	0.0476888	Homo sapiens lectin, galactoside-binding, soluble, 8 (LGALS8), transcript variant 1, mRNA [NM_006499]	-
	APOBR	0.0476882	Homo sapiens apolipoprotein B receptor (APOBR), mRNA [NM_018690]	-
	CD300C	0.0476839	Homo sapiens CD300c molecule (CD300C), mRNA [NM_006678]	-
	MPRIP	0.0476513	Homo sapiens myosin phosphatase Rho interacting protein (MPRIP), transcript variant 1, mRNA [NM_015134]	-
	HDHD1	0.0476085	Homo sapiens haloacid dehalogenase-like hydrolase domain containing 1 (HDHD1), transcript variant 2, mRNA [NM_012080]	-
	TMEM165	0.0475955	Homo sapiens transmembrane protein 165 (TMEM165), transcript variant 1, mRNA [NM_018475]	-
	POLR2C	0.0475786	Homo sapiens polymerase (RNA) II (DNA directed) polypeptide C, 33kDa (POLR2C), mRNA [NM_032940]	-
	NFAM1	0.0475666	Homo sapiens NFAT activating protein with ITAM motif 1 (NFAM1), mRNA [NM_145912]	-
	ASB8	0.0475622	Homo sapiens ankyrin repeat and SOCS box containing 8 (ASB8), mRNA [NM_024095]	-
	RBM48	0.0475263	Homo sapiens RNA binding motif protein 48 (RBM48), mRNA [NM_032120]	-
	DIP2A	0.0474989	Homo sapiens DIP2 disco-interacting protein 2 homolog A (Drosophila) (DIP2A), transcript variant 3, mRNA [NM_206890]	-
	CCDC186	0.0474574	Homo sapiens coiled-coil domain containing 186 (CCDC186), mRNA [NM_018017]	-
	JADE2	0.0474548	jade family PHD finger 2 [Source:HGNC Symbol;Acc:22984] [ENST00000470876]	-
	SOWAHC	0.0473756	Homo sapiens sosondowah ankyrin repeat domain family member C (SOWAHC), mRNA [NM_023016]	-
	MXD3	0.0473449	Homo sapiens MAX dimerization protein 3 (MXD3), transcript variant 1, mRNA [NM_031300]	-
	HIST1H3G	0.0473077	Homo sapiens histone cluster 1, H3g (HIST1H3G), mRNA [NM_003534]	-
	RAPGEF1	0.047292	Homo sapiens Rap guanine nucleotide exchange factor (GEF) 1 (RAPGEF1), transcript variant 2, mRNA [NM_198679]	-
	TINAGL1	0.0472893	Homo sapiens tubulointerstitial nephritis antigen-like 1 (TINAGL1), transcript variant 1, mRNA [NM_022164]	-
	UBE2V2	0.0472857	Homo sapiens ubiquitin-conjugating enzyme E2 variant 2 (UBE2V2), mRNA [NM_003350]	-
	TUT1	0.0472079	Homo sapiens terminal uridylyl transferase 1, U6 snRNA-specific (TUT1), mRNA [NM_022830]	-
	AVP	0.0471454	Homo sapiens arginine vasopressin (AVP), mRNA [NM_000490]	-
	USP34	0.0471445	Homo sapiens ubiquitin specific peptidase 34 (USP34), mRNA [NM_014709]	-
	SLC16A7	0.0471362	Homo sapiens solute carrier family 16 (monocarboxylate transporter), member 7 (SLC16A7), transcript variant 1, mRNA [NM_001270623]	-
	KLHL22	0.0471358	Homo sapiens kelch-like family member 22 (KLHL22), transcript variant 1, mRNA [NM_032775]	-
	FABP6	0.0471347	Homo sapiens fatty acid binding protein 6, ileal (FABP6), transcript variant 1, mRNA [NM_001040442]	-
	RAB8A	0.0471213	Homo sapiens RAB8A, member RAS oncogene family (RAB8A), mRNA [NM_005370]	-
	FAM124B	0.04711	Homo sapiens family with sequence similarity 124B (FAM124B), transcript variant 2, mRNA [NM_024785]	-
	BOD1L1	0.0471092	Homo sapiens biorientation of chromosomes in cell division 1-like 1 (BOD1L1), mRNA [NM_148894]	-
	FES	0.0470944	Homo sapiens feline sarcoma oncogene (FES), transcript variant 1, mRNA [NM_002005]	-
	GRM2	0.0470629	Homo sapiens glutamate receptor, metabotropic 2 (GRM2), transcript variant 1, mRNA [NM_000839]	-
	TREX1	0.0469619	Homo sapiens three prime repair exonuclease 1 (TREX1), transcript variant 1, mRNA [NM_016381]	-
	PRPF19	0.0469368	Homo sapiens pre-mRNA processing factor 19 (PRPF19), mRNA [NM_014502]	-
	ABHD2	0.0469316	Homo sapiens abhydrolase domain containing 2 (ABHD2), transcript variant 1, mRNA [NM_007011]	-
	CYP1B1	0.0469294	Homo sapiens cytochrome P450, family 1, subfamily B, polypeptide 1 (CYP1B1), mRNA [NM_000104]	-
	TNFRSF18	0.0469199	Homo sapiens tumor necrosis factor receptor superfamily, member 18 (TNFRSF18), transcript variant 2, mRNA [NM_148901]	-
	XLOC_L2_005462	0.0469063	BROAD Institute lincRNA (XLOC_l2_005462), lincRNA [TCONS_l2_00010131]	-
	TNFSF13	0.046858	Homo sapiens tumor necrosis factor (ligand) superfamily, member 13 (TNFSF13), transcript variant gamma, mRNA [NM_172088]	-
	IL4	0.046858	Homo sapiens interleukin 4 (IL4), transcript variant 1, mRNA [NM_000589]	-
	GMPPB	0.0468513	Homo sapiens GDP-mannose pyrophosphorylase B (GMPPB), transcript variant 2, mRNA [NM_021971]	-
	KRTAP12-1	0.0468313	Homo sapiens keratin associated protein 12-1 (KRTAP12-1), mRNA [NM_181686]	-
	THOC5	0.0468311	Homo sapiens THO complex 5 (THOC5), transcript variant 1, mRNA [NM_001002878]	-
	ARHGEF37	0.046831	Homo sapiens Rho guanine nucleotide exchange factor (GEF) 37 (ARHGEF37), mRNA [NM_001001669]	-
	ZNF575	0.0467717	Homo sapiens zinc finger protein 575 (ZNF575), mRNA [NM_174945]	-
	DPY19L4	0.046756	Homo sapiens dpy-19-like 4 (C. elegans) (DPY19L4), mRNA [NM_181787]	-
	XLOC_L2_007553	0.046738	BROAD Institute lincRNA (XLOC_l2_007553), lincRNA [TCONS_l2_00013981]	-
	PRMT5	0.0467266	Homo sapiens protein arginine methyltransferase 5 (PRMT5), transcript variant 2, mRNA [NM_001039619]	-
	SLC35E1	0.0466916	Homo sapiens solute carrier family 35, member E1 (SLC35E1), mRNA [NM_024881]	-
	INTS5	0.0466779	Homo sapiens integrator complex subunit 5 (INTS5), mRNA [NM_030628]	-
	BRF2	0.0466713	Homo sapiens BRF2, RNA polymerase III transcription initiation factor 50 kDa subunit (BRF2), mRNA [NM_018310]	-
	TP53I3	0.046597	Homo sapiens tumor protein p53 inducible protein 3 (TP53I3), transcript variant 1, mRNA [NM_004881]	-
	SLC22A15	0.046596	Homo sapiens solute carrier family 22, member 15 (SLC22A15), mRNA [NM_018420]	-
	SLFN12	0.0465935	Homo sapiens schlafen family member 12 (SLFN12), transcript variant 1, mRNA [NM_018042]	-
	CXCR2P1	0.0465702	Homo sapiens chemokine (C-X-C motif) receptor 2 pseudogene 1 (CXCR2P1), non-coding RNA [NR_002712]	-
	GPHN	0.0465116	Homo sapiens gephyrin (GPHN), transcript variant 1, mRNA [NM_020806]	-
	CLPB	0.0465116	Homo sapiens ClpB caseinolytic peptidase B homolog (E. coli) (CLPB), transcript variant 1, mRNA [NM_030813]	-
	GALM	0.0464972	Homo sapiens galactose mutarotase (aldose 1-epimerase) (GALM), mRNA [NM_138801]	-
	GPD2	0.0464714	Homo sapiens glycerol-3-phosphate dehydrogenase 2 (mitochondrial) (GPD2), transcript variant 2, mRNA [NM_000408]	-
	GRIN3A	0.0464602	Homo sapiens glutamate receptor, ionotropic, N-methyl-D-aspartate 3A (GRIN3A), mRNA [NM_133445]	-
	LTF	0.0464461	Homo sapiens lactotransferrin (LTF), transcript variant 1, mRNA [NM_002343]	-
	TMED1	0.0464234	Homo sapiens transmembrane emp24 protein transport domain containing 1 (TMED1), transcript variant 1, mRNA [NM_006858]	-
	LOC101929787	0.0464179	PREDICTED: Homo sapiens uncharacterized LOC101929787 (LOC101929787), transcript variant X1, ncRNA [XR_250866]	-
	TMEM234	0.0464157	Homo sapiens transmembrane protein 234 (TMEM234), mRNA [NM_019118]	-
	ST7	0.046398	Homo sapiens suppression of tumorigenicity 7 (ST7), transcript variant a, mRNA [NM_018412]	-
	TRPM2	0.0463625	Homo sapiens transient receptor potential cation channel, subfamily M, member 2 (TRPM2), transcript variant 1, mRNA [NM_003307]	-
	NCF4	0.0463552	Homo sapiens neutrophil cytosolic factor 4, 40kDa (NCF4), transcript variant 1, mRNA [NM_000631]	-
	PEX6	0.0463007	Homo sapiens peroxisomal biogenesis factor 6 (PEX6), mRNA [NM_000287]	-
	ZNF484	0.0462687	Homo sapiens zinc finger protein 484 (ZNF484), transcript variant 2, mRNA [NM_001007101]	-
	FCN2	0.0462616	Homo sapiens ficolin (collagen/fibrinogen domain containing lectin) 2 (FCN2), transcript variant SV0, mRNA [NM_004108]	-
	CTNNAL1	0.0462555	Homo sapiens catenin (cadherin-associated protein), alpha-like 1 (CTNNAL1), transcript variant 1, mRNA [NM_003798]	-
	TMEM176A	0.0462432	Homo sapiens transmembrane protein 176A (TMEM176A), mRNA [NM_018487]	-
	KCTD11	0.0462377	Homo sapiens potassium channel tetramerization domain containing 11 (KCTD11), mRNA [NM_001002914]	-
	TCN1	0.0462067	Homo sapiens transcobalamin I (vitamin B12 binding protein, R binder family) (TCN1), mRNA [NM_001062]	-
	SIGLEC10	0.0461935	Homo sapiens sialic acid binding Ig-like lectin 10 (SIGLEC10), transcript variant 1, mRNA [NM_033130]	-
	C8ORF31	0.0461586	Homo sapiens chromosome 8 open reading frame 31 (C8orf31), mRNA [NM_173687]	-
	COL9A3	0.0461429	Homo sapiens collagen, type IX, alpha 3 (COL9A3), mRNA [NM_001853]	-
	TMEM110	0.0460927	Homo sapiens transmembrane protein 110 (TMEM110), mRNA [NM_198563]	-
	ZNF583	0.0459994	Homo sapiens zinc finger protein 583 (ZNF583), transcript variant 1, mRNA [NM_152478]	-
	RRBP1	0.0459971	Homo sapiens ribosome binding protein 1 (RRBP1), transcript variant 1, mRNA [NM_001042576]	-
	PICALM	0.0459532	Homo sapiens phosphatidylinositol binding clathrin assembly protein (PICALM), transcript variant 1, mRNA [NM_007166]	-
	SEMA3B	0.0459125	Homo sapiens sema domain, immunoglobulin domain (Ig), short basic domain, secreted, (semaphorin) 3B (SEMA3B), transcript variant 1, mRNA [NM_004636]	-
	TP63	0.0458755	Homo sapiens tumor protein p63 (TP63), transcript variant 1, mRNA [NM_003722]	-
	SFPQ	0.0458449	Homo sapiens splicing factor proline/glutamine-rich (SFPQ), mRNA [NM_005066]	-
	CLDN9	0.0458419	Homo sapiens claudin 9 (CLDN9), mRNA [NM_020982]	-
	RP9P	0.0458393	Homo sapiens retinitis pigmentosa 9 pseudogene (RP9P), non-coding RNA [NR_003500]	-
	LGALS7B	0.0458348	Homo sapiens lectin, galactoside-binding, soluble, 7B (LGALS7B), mRNA [NM_001042507]	-
	ANXA6	0.0458341	Homo sapiens annexin A6 (ANXA6), transcript variant 1, mRNA [NM_001155]	-
	LOC100507507	0.0458188	PREDICTED: Homo sapiens uncharacterized LOC100507507 (LOC100507507), mRNA [XM_006710194]	-
	MKNK1	0.0457822	Homo sapiens MAP kinase interacting serine/threonine kinase 1 (MKNK1), transcript variant 1, mRNA [NM_003684]	-
	CPEB4	0.0457735	Homo sapiens cytoplasmic polyadenylation element binding protein 4 (CPEB4), mRNA [NM_030627]	-
	COCH	0.0457716	Homo sapiens cochlin (COCH), transcript variant 2, mRNA [NM_004086]	-
	CAPNS2	0.0457564	Homo sapiens calpain, small subunit 2 (CAPNS2), mRNA [NM_032330]	-
	HSD17B6	0.0457391	Homo sapiens hydroxysteroid (17-beta) dehydrogenase 6 (HSD17B6), mRNA [NM_003725]	-
	MCEMP1	0.0456362	Homo sapiens mast cell-expressed membrane protein 1 (MCEMP1), mRNA [NM_174918]	-
	IDH2	0.0455975	Homo sapiens isocitrate dehydrogenase 2 (NADP+), mitochondrial (IDH2), transcript variant 1, mRNA [NM_002168]	-
	LGALS9	0.0455866	Homo sapiens lectin, galactoside-binding, soluble, 9 (LGALS9), transcript variant 1, mRNA [NM_009587]	-
	PLOD1	0.0455813	Homo sapiens procollagen-lysine, 2-oxoglutarate 5-dioxygenase 1 (PLOD1), mRNA [NM_000302]	-
	RNF125	0.0455559	Homo sapiens ring finger protein 125, E3 ubiquitin protein ligase (RNF125), mRNA [NM_017831]	-
	TM4SF5	0.0455436	Homo sapiens transmembrane 4 L six family member 5 (TM4SF5), mRNA [NM_003963]	-
	DCTN5	0.0455215	Homo sapiens dynactin 5 (p25) (DCTN5), transcript variant 1, mRNA [NM_032486]	-
	RALGDS	0.045518	Homo sapiens ral guanine nucleotide dissociation stimulator (RALGDS), transcript variant 2, mRNA [NM_001042368]	-
	XLOC_L2_006173	0.0454823	BROAD Institute lincRNA (XLOC_l2_006173), lincRNA [TCONS_l2_00011429]	-
	ADM	0.0454531	Homo sapiens adrenomedullin (ADM), mRNA [NM_001124]	-
	LOC101927027	0.0454478	Homo sapiens uncharacterized LOC101927027 (LOC101927027), transcript variant 1, long non-coding RNA [NR_110204]	-
	LGMN	0.0453877	Homo sapiens legumain (LGMN), transcript variant 2, mRNA [NM_001008530]	-
	LOC101927532	0.0452929	PREDICTED: Homo sapiens uncharacterized LOC101927532 (LOC101927532), ncRNA [XR_247092]	-
	ADORA1	0.0452737	Homo sapiens adenosine A1 receptor (ADORA1), transcript variant 1, mRNA [NM_000674]	-
	MITF	0.0452686	Homo sapiens microphthalmia-associated transcription factor (MITF), transcript variant 1, mRNA [NM_198159]	-
	TMEM52	0.0452635	Homo sapiens transmembrane protein 52 (TMEM52), mRNA [NM_178545]	-
	TRIM58	0.0452044	Homo sapiens tripartite motif containing 58 (TRIM58), mRNA [NM_015431]	-
	BIN3-IT1	0.0451755	Homo sapiens BIN3 intronic transcript 1 (non-protein coding) (BIN3-IT1), long non-coding RNA [NR_027715]	-
	ACPT	0.0451534	Homo sapiens acid phosphatase, testicular (ACPT), mRNA [NM_033068]	-
	EXO5	0.0451423	Homo sapiens exonuclease 5 (EXO5), mRNA [NM_022774]	-
	GSX1	0.0451314	Homo sapiens GS homeobox 1 (GSX1), mRNA [NM_145657]	-
	NUDT19	0.0450805	Homo sapiens nudix (nucleoside diphosphate linked moiety X)-type motif 19 (NUDT19), mRNA [NM_001105570]	-
	ZKSCAN4	0.045065	Homo sapiens cDNA FLJ32136 fis, clone PEBLM2000395, moderately similar to ZINC FINGER PROTEIN 165. [AK056698]	-
	ATP6V1E1	0.0450442	Homo sapiens ATPase, H+ transporting, lysosomal 31kDa, V1 subunit E1 (ATP6V1E1), transcript variant 1, mRNA [NM_001696]	-
	SCO2	0.0450206	Homo sapiens SCO2 cytochrome c oxidase assembly protein (SCO2), transcript variant 1, mRNA [NM_005138]	-
	ENTPD7	0.0450108	Homo sapiens ectonucleoside triphosphate diphosphohydrolase 7 (ENTPD7), mRNA [NM_020354]	-
	OPRD1	0.0449925	Homo sapiens opioid receptor, delta 1 (OPRD1), mRNA [NM_000911]	-
	ADAM15	0.0449919	Homo sapiens ADAM metallopeptidase domain 15 (ADAM15), transcript variant 1, mRNA [NM_207191]	-
	SPDYE1	0.0449881	Homo sapiens speedy/RINGO cell cycle regulator family member E1 (SPDYE1), mRNA [NM_175064]	-
	MED12	0.0449877	Homo sapiens mediator complex subunit 12 (MED12), mRNA [NM_005120]	-
	HIST1H2AE	0.0449416	Homo sapiens histone cluster 1, H2ae (HIST1H2AE), mRNA [NM_021052]	-
	SEC24D	0.0448904	Homo sapiens SEC24 family member D (SEC24D), mRNA [NM_014822]	-
	ELOF1	0.0448655	Homo sapiens elongation factor 1 homolog (S. cerevisiae) (ELOF1), mRNA [NM_032377]	-
	AGTRAP	0.0447238	Homo sapiens angiotensin II receptor-associated protein (AGTRAP), transcript variant 4, mRNA [NM_001040196]	-
	USF1	0.0447086	Homo sapiens upstream transcription factor 1 (USF1), transcript variant 1, mRNA [NM_007122]	-
	DIP2B	0.0447084	Homo sapiens DIP2 disco-interacting protein 2 homolog B (Drosophila) (DIP2B), mRNA [NM_173602]	-
	GRIPAP1	0.0447047	Homo sapiens GRIP1 associated protein 1 (GRIPAP1), mRNA [NM_020137]	-
	UVRAG	0.0446872	Homo sapiens UV radiation resistance associated (UVRAG), mRNA [NM_003369]	-
	NOV	0.0446814	Homo sapiens nephroblastoma overexpressed (NOV), mRNA [NM_002514]	-
	WBSCR17	0.0446549	Homo sapiens Williams-Beuren syndrome chromosome region 17 (WBSCR17), mRNA [NM_022479]	-
	CASC15	0.0446438	Homo sapiens cancer susceptibility candidate 15 (non-protein coding) (CASC15), long non-coding RNA [NR_015410]	-
	KCNIP2	0.0446044	Homo sapiens Kv channel interacting protein 2 (KCNIP2), transcript variant 1, mRNA [NM_014591]	-
	SNAPC3	0.0445764	Homo sapiens small nuclear RNA activating complex, polypeptide 3, 50kDa (SNAPC3), mRNA [NM_001039697]	-
	MPV17	0.0445689	Homo sapiens MpV17 mitochondrial inner membrane protein (MPV17), mRNA [NM_002437]	-
	LOC100131170	0.044509	Homo sapiens cDNA FLJ39287 fis, clone OCBBF2011897. [AK096606]	-
	CASP5	0.0445013	Homo sapiens caspase 5, apoptosis-related cysteine peptidase (CASP5), transcript variant a, mRNA [NM_004347]	-
	NT5C2	0.0444445	Homo sapiens 5'-nucleotidase, cytosolic II (NT5C2), transcript variant 1, mRNA [NM_012229]	-
	NTNG2	0.0444433	Homo sapiens netrin G2 (NTNG2), mRNA [NM_032536]	-
	SLC26A10	0.0444431	solute carrier family 26, member 10 [Source:HGNC Symbol;Acc:14470] [ENST00000440686]	-
	PHLDA3	0.0444262	Homo sapiens pleckstrin homology-like domain, family A, member 3 (PHLDA3), transcript variant 1, mRNA [NM_012396]	-
	HCG27	0.0443125	Homo sapiens HLA complex group 27 (non-protein coding) (HCG27), long non-coding RNA [NR_026791]	-
	SCARB2	0.0442605	Homo sapiens scavenger receptor class B, member 2 (SCARB2), transcript variant 1, mRNA [NM_005506]	-
	SLC10A7	0.0442458	Homo sapiens solute carrier family 10, member 7 (SLC10A7), transcript variant 2, mRNA [NM_001029998]	-
	BIN2	0.0442298	Homo sapiens bridging integrator 2 (BIN2), transcript variant 1, mRNA [NM_016293]	-
	PAQR4	0.0442273	Homo sapiens progestin and adipoQ receptor family member IV (PAQR4), transcript variant 1, mRNA [NM_152341]	-
	CNPY3	0.044202	Homo sapiens canopy FGF signaling regulator 3 (CNPY3), mRNA [NM_006586]	-
	ZNF443	0.0441982	Homo sapiens zinc finger protein 443 (ZNF443), mRNA [NM_005815]	-
	XLOC_L2_009105	0.0441806	BROAD Institute lincRNA (XLOC_l2_009105), lincRNA [TCONS_l2_00017095]	-
	PAX5	0.0441785	Human B cell specific activator protein BSAP (PAX5) mRNA, partial cds. [U62539]	-
	SLC9A1	0.0441585	Homo sapiens solute carrier family 9, subfamily A (NHE1, cation proton antiporter 1), member 1 (SLC9A1), transcript variant 1, mRNA [NM_003047]	-
	PDAP1	0.0441183	Homo sapiens PDGFA associated protein 1 (PDAP1), mRNA [NM_014891]	-
	LMO4	0.0441136	Homo sapiens LIM domain only 4 (LMO4), mRNA [NM_006769]	-
	LOC401127	0.0441121	Homo sapiens WD repeat domain 5 pseudogene (LOC401127), non-coding RNA [NR_026854]	-
	TGFBR2	0.0440672	Homo sapiens transforming growth factor, beta receptor II (70/80kDa) (TGFBR2), transcript variant 1, mRNA [NM_001024847]	-
	TBCCD1	0.0440499	Homo sapiens TBCC domain containing 1 (TBCCD1), transcript variant 2, mRNA [NM_018138]	-
	PRSS21	0.0439817	Homo sapiens protease, serine, 21 (testisin) (PRSS21), transcript variant 1, mRNA [NM_006799]	-
	HELB	0.0439619	Homo sapiens helicase (DNA) B (HELB), mRNA [NM_033647]	-
	USP38	0.0439526	Homo sapiens ubiquitin specific peptidase 38 (USP38), transcript variant 1, mRNA [NM_032557]	-
	DHX38	0.0439519	Homo sapiens DEAH (Asp-Glu-Ala-His) box polypeptide 38 (DHX38), mRNA [NM_014003]	-
	STAB1	0.0439433	Homo sapiens stabilin 1 (STAB1), mRNA [NM_015136]	-
	C9ORF139	0.0439135	Homo sapiens chromosome 9 open reading frame 139 (C9orf139), mRNA [NM_207511]	-
	PAGE2B	0.0439044	Homo sapiens P antigen family, member 2B (PAGE2B), mRNA [NM_001015038]	-
	GRB10	0.0438977	Homo sapiens growth factor receptor-bound protein 10 (GRB10), transcript variant 4, mRNA [NM_001001555]	-
	FAM225B	0.0438595	Homo sapiens family with sequence similarity 225, member B (non-protein coding) (FAM225B), long non-coding RNA [NR_024376]	-
	SGPP1	0.0438441	Homo sapiens sphingosine-1-phosphate phosphatase 1 (SGPP1), mRNA [NM_030791]	-
	FKBP8	0.0438388	Homo sapiens FK506 binding protein 8, 38kDa (FKBP8), mRNA [NM_012181]	-
	C7ORF61	0.0438057	Homo sapiens chromosome 7 open reading frame 61 (C7orf61), mRNA [NM_001004323]	-
	LGALSL	0.0437354	Homo sapiens lectin, galactoside-binding-like (LGALSL), mRNA [NM_014181]	-
	PYDC1	0.0437146	Homo sapiens PYD (pyrin domain) containing 1 (PYDC1), mRNA [NM_152901]	-
	COL10A1	0.0436907	Homo sapiens collagen, type X, alpha 1 (COL10A1), mRNA [NM_000493]	-
	NRGN	0.0436812	Homo sapiens neurogranin (protein kinase C substrate, RC3) (NRGN), transcript variant 1, mRNA [NM_006176]	-
	PRG3	0.0436678	Homo sapiens proteoglycan 3 (PRG3), mRNA [NM_006093]	-
	HTRA1	0.0436563	Homo sapiens HtrA serine peptidase 1 (HTRA1), mRNA [NM_002775]	-
	NEK7	0.0436379	Homo sapiens NIMA-related kinase 7 (NEK7), mRNA [NM_133494]	-
	PTGIR	0.0436201	Homo sapiens prostaglandin I2 (prostacyclin) receptor (IP) (PTGIR), mRNA [NM_000960]	-
	KIAA1324L	0.0436116	Homo sapiens KIAA1324-like (KIAA1324L), transcript variant 2, mRNA [NM_152748]	-
	BPGM	0.0436105	Homo sapiens 2,3-bisphosphoglycerate mutase (BPGM), transcript variant 2, mRNA [NM_199186]	-
	DPY19L1	0.0436061	Homo sapiens dpy-19-like 1 (C. elegans) (DPY19L1), mRNA [NM_015283]	-
	AKAP12	0.0436045	Homo sapiens A kinase (PRKA) anchor protein 12 (AKAP12), transcript variant 1, mRNA [NM_005100]	-
	DLGAP1-AS2	0.0435899	Homo sapiens DLGAP1 antisense RNA 2 (DLGAP1-AS2), long non-coding RNA [NR_119377]	-
	GGT1	0.0435495	Homo sapiens gamma-glutamyltransferase 1 (GGT1), transcript variant 6, mRNA [NM_001288833]	-
	MOXD1	0.0435393	Homo sapiens monooxygenase, DBH-like 1 (MOXD1), mRNA [NM_015529]	-
	B3GALNT1	0.043536	Homo sapiens beta-1,3-N-acetylgalactosaminyltransferase 1 (globoside blood group) (B3GALNT1), transcript variant 5, mRNA [NM_001038628]	-
	IQCG	0.0434843	Homo sapiens IQ motif containing G (IQCG), transcript variant 1, mRNA [NM_032263]	-
	SLC35D2	0.0434838	Homo sapiens solute carrier family 35 (UDP-GlcNAc/UDP-glucose transporter), member D2 (SLC35D2), transcript variant 1, mRNA [NM_007001]	-
	RBPMS2	0.0434696	Homo sapiens RNA binding protein with multiple splicing 2 (RBPMS2), mRNA [NM_194272]	-
	TRIM65	0.0434512	Homo sapiens tripartite motif containing 65 (TRIM65), transcript variant 1, mRNA [NM_173547]	-
	CANT1	0.043451	Homo sapiens calcium activated nucleotidase 1 (CANT1), transcript variant 1, mRNA [NM_138793]	-
	SLC27A3	0.0434474	Homo sapiens solute carrier family 27 (fatty acid transporter), member 3 (SLC27A3), mRNA [NM_024330]	-
	TEPP	0.0434205	Homo sapiens testis, prostate and placenta expressed (TEPP), transcript variant 2, mRNA [NM_199456]	-
	LOC100132831	0.0434107	Homo sapiens A20-binding inhibitor of NF-kappaB activation 2 pseudogene (LOC100132831), non-coding RNA [NR_027761]	-
	UPP1	0.0434015	Homo sapiens uridine phosphorylase 1 (UPP1), transcript variant 4, mRNA [NM_001287428]	-
	DDX19A	0.0433877	Homo sapiens DEAD (Asp-Glu-Ala-Asp) box polypeptide 19A (DDX19A), mRNA [NM_018332]	-
	TUBB6	0.0433761	Homo sapiens tubulin, beta 6 class V (TUBB6), mRNA [NM_032525]	-
	PAM	0.0433566	Homo sapiens peptidylglycine alpha-amidating monooxygenase (PAM), transcript variant 1, mRNA [NM_000919]	-
	HINT3	0.0432627	Homo sapiens histidine triad nucleotide binding protein 3 (HINT3), mRNA [NM_138571]	-
	EDARADD	0.0432531	Homo sapiens EDAR-associated death domain (EDARADD), transcript variant B, mRNA [NM_080738]	-
	ITLN2	0.0432487	Homo sapiens intelectin 2 (ITLN2), mRNA [NM_080878]	-
	USP36	0.0432262	ubiquitin specific peptidase 36 [Source:HGNC Symbol;Acc:20062] [ENST00000589225]	-
	SPDYE7P	0.0432234	Homo sapiens speedy/RINGO cell cycle regulator family member E7, pseudogene (SPDYE7P), non-coding RNA [NR_003666]	-
	ICAM4	0.0432079	Homo sapiens intercellular adhesion molecule 4 (Landsteiner-Wiener blood group) (ICAM4), transcript variant 1, mRNA [NM_001544]	-
	TNFAIP3	0.0431901	Homo sapiens tumor necrosis factor, alpha-induced protein 3 (TNFAIP3), transcript variant 3, mRNA [NM_006290]	-
	CX3CL1	0.0431563	Homo sapiens chemokine (C-X3-C motif) ligand 1 (CX3CL1), mRNA [NM_002996]	-
	GLUL	0.0431493	Homo sapiens glutamate-ammonia ligase (GLUL), transcript variant 1, mRNA [NM_002065]	-
	MUSK	0.0431172	Homo sapiens muscle, skeletal, receptor tyrosine kinase (MUSK), transcript variant 1, mRNA [NM_005592]	-
	NEU4	0.0431112	Homo sapiens sialidase 4 (NEU4), transcript variant 1, mRNA [NM_080741]	-
	GPR160	0.043098	Homo sapiens G protein-coupled receptor 160 (GPR160), mRNA [NM_014373]	-
	HSP90AB3P	0.0430704	Homo sapiens heat shock protein 90Bc (HSP90Bc) mRNA, complete cds. [AY956764]	-
	RB1	0.0430555	Homo sapiens retinoblastoma 1 (RB1), mRNA [NM_000321]	-
	MARCH3	0.0430215	Homo sapiens membrane-associated ring finger (C3HC4) 3, E3 ubiquitin protein ligase (MARCH3), mRNA [NM_178450]	-
	SPHK1	0.0430093	Homo sapiens sphingosine kinase 1 (SPHK1), transcript variant 1, mRNA [NM_021972]	-
	CCDC176	0.0430007	Homo sapiens coiled-coil domain containing 176 (CCDC176), mRNA [NM_025057]	-
	MICA	0.0429008	Homo sapiens MHC class I polypeptide-related sequence A (MICA), transcript variant 1*001, mRNA [NM_000247]	-
	LOC101243545	0.0428828	Homo sapiens uncharacterized LOC101243545 (LOC101243545), long non-coding RNA [NR_102265]	-
	TRIP10	0.0428783	Homo sapiens thyroid hormone receptor interactor 10 (TRIP10), transcript variant 2, mRNA [NM_004240]	-
	STX3	0.0428773	Homo sapiens syntaxin 3 (STX3), transcript variant 1, mRNA [NM_004177]	-
	FAM20C	0.042802	Homo sapiens family with sequence similarity 20, member C (FAM20C), mRNA [NM_020223]	-
	RRP12	0.0427833	Homo sapiens ribosomal RNA processing 12 homolog (S. cerevisiae) (RRP12), transcript variant 1, mRNA [NM_015179]	-
	MICALL1	0.0427768	Homo sapiens MICAL-like 1 (MICALL1), mRNA [NM_033386]	-
	SNX27	0.042721	Homo sapiens sorting nexin family member 27 (SNX27), mRNA [NM_030918]	-
	ZNF496	0.0427205	Homo sapiens zinc finger protein 496 (ZNF496), mRNA [NM_032752]	-
	FBN1	0.0427203	Homo sapiens fibrillin 1 (FBN1), mRNA [NM_000138]	-
	HM13	0.0427136	Homo sapiens histocompatibility (minor) 13 (HM13), transcript variant 2, mRNA [NM_178580]	-
	CACNA1B	0.0426534	Homo sapiens calcium channel, voltage-dependent, N type, alpha 1B subunit (CACNA1B), transcript variant 2, mRNA [NM_001243812]	-
	IL18R1	0.0426514	Homo sapiens interleukin 18 receptor 1 (IL18R1), transcript variant 1, mRNA [NM_003855]	-
	RNF213	0.0426325	Homo sapiens ring finger protein 213 (RNF213), transcript variant 2, mRNA [NM_020954]	-
	ACSL4	0.0426317	Homo sapiens acyl-CoA synthetase long-chain family member 4 (ACSL4), transcript variant 1, mRNA [NM_004458]	-
	LAMTOR3	0.0426253	Homo sapiens late endosomal/lysosomal adaptor, MAPK and MTOR activator 3 (LAMTOR3), transcript variant 1, mRNA [NM_021970]	-
	ACADS	0.0426238	Homo sapiens acyl-CoA dehydrogenase, C-2 to C-3 short chain (ACADS), mRNA [NM_000017]	-
	RGS16	0.0426043	Homo sapiens regulator of G-protein signaling 16 (RGS16), mRNA [NM_002928]	-
	PANK3	0.0425532	pantothenate kinase 3 [Source:HGNC Symbol;Acc:19365] [ENST00000239231]	-
	C22ORF29	0.0425528	Homo sapiens chromosome 22 open reading frame 29 (C22orf29), mRNA [NM_024627]	-
	NAV2	0.0425355	Homo sapiens partial mRNA for steerin2 protein (STEERIN2 gene), alternative exon 1f. [AJ488207]	-
	ROGDI	0.0425243	Homo sapiens rogdi homolog (Drosophila) (ROGDI), transcript variant 1, mRNA [NM_024589]	-
	ESAM	0.0425217	Homo sapiens endothelial cell adhesion molecule (ESAM), mRNA [NM_138961]	-
	NPPB	0.042521	Homo sapiens natriuretic peptide B (NPPB), mRNA [NM_002521]	-
	SMIM8	0.04252	Homo sapiens small integral membrane protein 8 (SMIM8), transcript variant 1, mRNA [NM_001042493]	-
	SH3BP2	0.0425195	Homo sapiens SH3-domain binding protein 2 (SH3BP2), transcript variant 1, mRNA [NM_003023]	-
	LOC101927085	0.0424718	PREDICTED: Homo sapiens uncharacterized LOC101927085 (LOC101927085), mRNA [XM_005276020]	-
	DKK3	0.0424501	Homo sapiens dickkopf WNT signaling pathway inhibitor 3 (DKK3), transcript variant 1, mRNA [NM_015881]	-
	NLRC5	0.0424458	Homo sapiens NLR family, CARD domain containing 5 (NLRC5), mRNA [NM_032206]	-
	ST8SIA2	0.0424298	Homo sapiens ST8 alpha-N-acetyl-neuraminide alpha-2,8-sialyltransferase 2 (ST8SIA2), mRNA [NM_006011]	-
	DDIT4	0.0424189	Homo sapiens DNA-damage-inducible transcript 4 (DDIT4), mRNA [NM_019058]	-
	SLC50A1	0.0423473	Homo sapiens solute carrier family 50 (sugar efflux transporter), member 1 (SLC50A1), transcript variant 1, mRNA [NM_018845]	-
	SMAD1	0.0423456	Homo sapiens SMAD family member 1 (SMAD1), transcript variant 1, mRNA [NM_005900]	-
	GAS2L1	0.0423374	Homo sapiens growth arrest-specific 2 like 1 (GAS2L1), transcript variant 2, mRNA [NM_152236]	-
	SLC35E3	0.0423355	Homo sapiens solute carrier family 35, member E3 (SLC35E3), mRNA [NM_018656]	-
	CD36	0.0423285	Homo sapiens CD36 molecule (thrombospondin receptor) (CD36), transcript variant 2, mRNA [NM_001001547]	-
	FAM105A	0.0423144	Homo sapiens family with sequence similarity 105, member A (FAM105A), mRNA [NM_019018]	-
	SP3P	0.0423101	Homo sapiens Sp3 transcription factor pseudogene, mRNA (cDNA clone IMAGE:5266022). [BC036697]	-
	SYT3	0.0422783	Homo sapiens synaptotagmin III (SYT3), transcript variant 1, mRNA [NM_032298]	-
	SPDYE5	0.0422395	Homo sapiens speedy/RINGO cell cycle regulator family member E5 (SPDYE5), mRNA [NM_001099435]	-
	JAK2	0.0422271	Homo sapiens Janus kinase 2 (JAK2), mRNA [NM_004972]	-
	RNF144A	0.0421449	Homo sapiens ring finger protein 144A (RNF144A), mRNA [NM_014746]	-
	NCK2	0.0420998	Homo sapiens NCK adaptor protein 2 (NCK2), transcript variant 1, mRNA [NM_003581]	-
	LINC01123	0.0420884	Homo sapiens long intergenic non-protein coding RNA 1123 (LINC01123), transcript variant 2, long non-coding RNA [NR_046111]	-
	HIST2H3D	0.0420812	Homo sapiens histone cluster 2, H3d (HIST2H3D), mRNA [NM_001123375]	-
	ADNP2	0.0420459	Homo sapiens ADNP homeobox 2 (ADNP2), mRNA [NM_014913]	-
	PLIN3	0.0420402	Homo sapiens perilipin 3 (PLIN3), transcript variant 1, mRNA [NM_005817]	-
	PITHD1	0.042004	Homo sapiens PITH (C-terminal proteasome-interacting domain of thioredoxin-like) domain containing 1 (PITHD1), mRNA [NM_020362]	-
	PADI2	0.0419675	Homo sapiens peptidyl arginine deiminase, type II (PADI2), mRNA [NM_007365]	-
	NIT1	0.0419473	Homo sapiens nitrilase 1 (NIT1), transcript variant 1, mRNA [NM_005600]	-
	ENG	0.0419342	Homo sapiens endoglin (ENG), transcript variant 2, mRNA [NM_000118]	-
	RIOK1	0.041932	Homo sapiens RIO kinase 1 (RIOK1), transcript variant 2, mRNA [NM_153005]	-
	PLEKHG6	0.0419299	Homo sapiens pleckstrin homology domain containing, family G (with RhoGef domain) member 6 (PLEKHG6), transcript variant 1, mRNA [NM_018173]	-
	IL1RN	0.0419284	Homo sapiens interleukin 1 receptor antagonist (IL1RN), transcript variant 1, mRNA [NM_173842]	-
	NDST1	0.041897	PREDICTED: Homo sapiens N-deacetylase/N-sulfotransferase (heparan glucosaminyl) 1 (NDST1), transcript variant X9, mRNA [XM_005268441]	-
	C21ORF49	0.0418864	Homo sapiens chromosome 21 open reading frame 49 (C21orf49), transcript variant 1, long non-coding RNA [NR_024622]	-
	ATG9A	0.0418741	Homo sapiens autophagy related 9A (ATG9A), transcript variant 1, mRNA [NM_001077198]	-
	SAP30	0.041864	Homo sapiens Sin3A-associated protein, 30kDa (SAP30), mRNA [NM_003864]	-
	CXCL9	0.0418588	Homo sapiens chemokine (C-X-C motif) ligand 9 (CXCL9), mRNA [NM_002416]	-
	ELOVL7	0.0418273	Homo sapiens ELOVL fatty acid elongase 7 (ELOVL7), transcript variant 1, mRNA [NM_024930]	-
	LYPLA2	0.0417681	Homo sapiens lysophospholipase II (LYPLA2), mRNA [NM_007260]	-
	GPR15	0.041738	Homo sapiens G protein-coupled receptor 15 (GPR15), mRNA [NM_005290]	-
	C1RL	0.0416886	Homo sapiens complement component 1, r subcomponent-like (C1RL), mRNA [NM_016546]	-
	ASAH1	0.0416873	Homo sapiens N-acylsphingosine amidohydrolase (acid ceramidase) 1 (ASAH1), transcript variant 1, mRNA [NM_177924]	-
	STAT5B	0.0416771	signal transducer and activator of transcription 5B [Source:HGNC Symbol;Acc:11367] [ENST00000468312]	-
	DHDH	0.041674	Homo sapiens dihydrodiol dehydrogenase (dimeric) (DHDH), mRNA [NM_014475]	-
	SLA	0.041667	Homo sapiens Src-like-adaptor (SLA), transcript variant 1, mRNA [NM_001045556]	-
	UTP14C	0.0416484	Homo sapiens UTP14, U3 small nucleolar ribonucleoprotein, homolog C (yeast) (UTP14C), mRNA [NM_021645]	-
	EVI2B	0.0416415	Homo sapiens ecotropic viral integration site 2B (EVI2B), mRNA [NM_006495]	-
	PRAMEF1	0.0416368	Homo sapiens PRAME family member 1 (PRAMEF1), mRNA [NM_023013]	-
	PSMC3	0.0416116	Homo sapiens proteasome (prosome, macropain) 26S subunit, ATPase, 3 (PSMC3), mRNA [NM_002804]	-
	BAZ2B	0.0415993	Homo sapiens bromodomain adjacent to zinc finger domain, 2B (BAZ2B), transcript variant 1, mRNA [NM_013450]	-
	ACCS	0.0415965	Homo sapiens 1-aminocyclopropane-1-carboxylate synthase homolog (Arabidopsis)(non-functional) (ACCS), transcript variant 1, mRNA [NM_032592]	-
	GPR34	0.0415908	Homo sapiens G protein-coupled receptor 34 (GPR34), transcript variant 4, mRNA [NM_001097579]	-
	DAPP1	0.0415807	Homo sapiens dual adaptor of phosphotyrosine and 3-phosphoinositides (DAPP1), mRNA [NM_014395]	-
	LINC00469	0.0415799	long intergenic non-protein coding RNA 469 [Source:HGNC Symbol;Acc:26863] [ENST00000321800]	-
	COL9A1	0.0415605	Homo sapiens collagen, type IX, alpha 1 (COL9A1), transcript variant 1, mRNA [NM_001851]	-
	ATXN3	0.0415144	Homo sapiens ataxin 3 (ATXN3), transcript variant reference, mRNA [NM_004993]	-
	LRRC41	0.041496	leucine rich repeat containing 41 [Source:HGNC Symbol;Acc:16917] [ENST00000498402]	-
	FOXD3	0.0414786	Homo sapiens forkhead box D3 (FOXD3), mRNA [NM_012183]	-
	MOB3C	0.0414774	Homo sapiens MOB kinase activator 3C (MOB3C), transcript variant 1, mRNA [NM_145279]	-
	SOCS1	0.041463	Homo sapiens suppressor of cytokine signaling 1 (SOCS1), mRNA [NM_003745]	-
	PDSS1	0.0414553	Homo sapiens prenyl (decaprenyl) diphosphate synthase, subunit 1 (PDSS1), mRNA [NM_014317]	-
	PAPOLG	0.04145	Homo sapiens poly(A) polymerase gamma (PAPOLG), mRNA [NM_022894]	-
	RNF40	0.041449	Homo sapiens ring finger protein 40, E3 ubiquitin protein ligase (RNF40), transcript variant 1, mRNA [NM_014771]	-
	GPR126	0.0414197	Homo sapiens G protein-coupled receptor 126 (GPR126), transcript variant b1, mRNA [NM_198569]	-
	CALML3	0.0414183	Homo sapiens calmodulin-like 3 (CALML3), mRNA [NM_005185]	-
	PNMT	0.0414171	Homo sapiens phenylethanolamine N-methyltransferase (PNMT), transcript variant 1, mRNA [NM_002686]	-
	TLR4	0.0414138	Homo sapiens toll-like receptor 4 (TLR4), transcript variant 1, mRNA [NM_138554]	-
	GGTLC2	0.0414017	Homo sapiens gamma-glutamyltransferase light chain 2 (GGTLC2), transcript variant 1, mRNA [NM_199127]	-
	RCBTB2	0.0413937	Homo sapiens regulator of chromosome condensation (RCC1) and BTB (POZ) domain containing protein 2 (RCBTB2), transcript variant 2, mRNA [NM_001268]	-
	MAMLD1	0.0413804	Homo sapiens mastermind-like domain containing 1 (MAMLD1), transcript variant 2, mRNA [NM_005491]	-
	C17ORF97	0.0413732	Homo sapiens chromosome 17 open reading frame 97 (C17orf97), mRNA [NM_001013672]	-
	HIAT1	0.04136	Homo sapiens hippocampus abundant transcript 1 (HIAT1), mRNA [NM_033055]	-
	C11ORF16	0.041359	Homo sapiens chromosome 11 open reading frame 16 (C11orf16), mRNA [NM_020643]	-
	NRIP2	0.0413494	Homo sapiens nuclear receptor interacting protein 2 (NRIP2), mRNA [NM_031474]	-
	PLXNC1	0.0413463	Homo sapiens plexin C1 (PLXNC1), transcript variant 1, mRNA [NM_005761]	-
	KDM7A	0.0413064	Homo sapiens lysine (K)-specific demethylase 7A (KDM7A), mRNA [NM_030647]	-
	PDLIM2	0.0412608	Homo sapiens PDZ and LIM domain 2 (mystique) (PDLIM2), transcript variant 2, mRNA [NM_021630]	-
	PDXP	0.0412274	Homo sapiens pyridoxal (pyridoxine, vitamin B6) phosphatase (PDXP), mRNA [NM_020315]	-
	LMNA	0.0411571	Homo sapiens lamin A/C (LMNA), transcript variant 2, mRNA [NM_005572]	-
	RALY	0.0411402	Homo sapiens RALY heterogeneous nuclear ribonucleoprotein (RALY), transcript variant 1, mRNA [NM_016732]	-
	SEMA4B	0.0411363	Homo sapiens sema domain, immunoglobulin domain (Ig), transmembrane domain (TM) and short cytoplasmic domain, (semaphorin) 4B (SEMA4B), transcript variant 1, mRNA [NM_020210]	-
	SNAI3-AS1	0.0411249	Homo sapiens SNAI3 antisense RNA 1 (SNAI3-AS1), transcript variant 2, long non-coding RNA [NR_024399]	-
	SETD3	0.0411227	Homo sapiens SET domain containing 3 (SETD3), transcript variant 1, mRNA [NM_032233]	-
	FAM120B	0.0410879	Homo sapiens family with sequence similarity 120B (FAM120B), transcript variant 3, mRNA [NM_032448]	-
	SMC6	0.0410592	Homo sapiens structural maintenance of chromosomes 6 (SMC6), transcript variant 2, mRNA [NM_024624]	-
	MGLL	0.0410372	Homo sapiens monoglyceride lipase (MGLL), transcript variant 1, mRNA [NM_007283]	-
	TBX1	0.0410321	Homo sapiens T-box 1 (TBX1), transcript variant C, mRNA [NM_080647]	-
	CST2	0.0410321	Homo sapiens cystatin SA (CST2), mRNA [NM_001322]	-
	GLB1L	0.0410111	Homo sapiens galactosidase, beta 1-like (GLB1L), transcript variant 2, mRNA [NM_024506]	-
	TADA1	0.0410038	Homo sapiens transcriptional adaptor 1 (TADA1), mRNA [NM_053053]	-
	HERC3	0.0409835	Homo sapiens HECT and RLD domain containing E3 ubiquitin protein ligase 3 (HERC3), transcript variant 1, mRNA [NM_014606]	-
	FXYD6	0.0409643	Homo sapiens FXYD domain containing ion transport regulator 6 (FXYD6), transcript variant 1, mRNA [NM_022003]	-
	CDH24	0.0409496	Homo sapiens cadherin 24, type 2 (CDH24), transcript variant 1, mRNA [NM_022478]	-
	TBC1D2	0.040928	Homo sapiens TBC1 domain family, member 2 (TBC1D2), transcript variant 2, mRNA [NM_018421]	-
	IFITM1	0.0409245	Homo sapiens interferon induced transmembrane protein 1 (IFITM1), mRNA [NM_003641]	-
	SLC8A3	0.0408891	Homo sapiens solute carrier family 8 (sodium/calcium exchanger), member 3 (SLC8A3), transcript variant c, mRNA [NM_183002]	-
	TET2	0.0408869	Homo sapiens tet methylcytosine dioxygenase 2 (TET2), transcript variant 1, mRNA [NM_001127208]	-
	C7ORF60	0.0408763	Homo sapiens chromosome 7 open reading frame 60 (C7orf60), mRNA [NM_152556]	-
	TRMT1L	0.0408669	Homo sapiens tRNA methyltransferase 1 homolog (S. cerevisiae)-like (TRMT1L), transcript variant 1, mRNA [NM_030934]	-
	SURF6	0.0408648	Homo sapiens surfeit 6 (SURF6), transcript variant 1, mRNA [NM_006753]	-
	HYOU1	0.0408329	Homo sapiens hypoxia up-regulated 1 (HYOU1), transcript variant 1, mRNA [NM_006389]	-
	TLR9	0.0408083	Homo sapiens toll-like receptor 9 (TLR9), mRNA [NM_017442]	-
	DDX11L2	0.0407765	Homo sapiens DEAD/H (Asp-Glu-Ala-Asp/His) box helicase 11 like 2 (DDX11L2), transcript variant 1, non-coding RNA [NR_024004]	-
	GSDMD	0.0407739	Homo sapiens gasdermin D (GSDMD), transcript variant 1, mRNA [NM_024736]	-
	IRGC	0.0407389	Homo sapiens immunity-related GTPase family, cinema (IRGC), mRNA [NM_019612]	-
	BCL2L1	0.0407298	Homo sapiens BCL2-like 1 (BCL2L1), transcript variant 1, mRNA [NM_138578]	Yes
	PRSS53	0.0407077	Homo sapiens protease, serine, 53 (PRSS53), mRNA [NM_001039503]	-
	NDUFS2	0.0406912	Homo sapiens NADH dehydrogenase (ubiquinone) Fe-S protein 2, 49kDa (NADH-coenzyme Q reductase) (NDUFS2), transcript variant 1, mRNA [NM_004550]	-
	MAF1	0.0406828	Homo sapiens MAF1 homolog (S. cerevisiae) (MAF1), mRNA [NM_032272]	-
	FMR1	0.0406737	Homo sapiens fragile X mental retardation 1 (FMR1), transcript variant ISO1, mRNA [NM_002024]	-
	LOC100130456	0.040671	Homo sapiens cDNA FLJ37693 fis, clone BRHIP2014954. [AK095012]	-
	CCDC121	0.0406595	Homo sapiens coiled-coil domain containing 121 (CCDC121), transcript variant 3, mRNA [NM_024584]	-
	LOC151174	0.0406377	Homo sapiens uncharacterized LOC151174 (LOC151174), transcript variant 2, long non-coding RNA [NR_026926]	-
	HIST3H2A	0.0406319	Homo sapiens histone cluster 3, H2a (HIST3H2A), mRNA [NM_033445]	-
	ZNFX1	0.040631	Homo sapiens zinc finger, NFX1-type containing 1 (ZNFX1), mRNA [NM_021035]	-
	WDFY1	0.0406258	Homo sapiens WD repeat and FYVE domain containing 1 (WDFY1), mRNA [NM_020830]	-
	SMG7	0.0406248	Homo sapiens SMG7 nonsense mediated mRNA decay factor (SMG7), transcript variant 1, mRNA [NM_173156]	-
	DAB2	0.040623	Homo sapiens Dab, mitogen-responsive phosphoprotein, homolog 2 (Drosophila) (DAB2), transcript variant 1, mRNA [NM_001343]	-
	IFITM2	0.0406019	Homo sapiens interferon induced transmembrane protein 2 (IFITM2), mRNA [NM_006435]	-
	ASAP1	0.0405879	Homo sapiens ArfGAP with SH3 domain, ankyrin repeat and PH domain 1 (ASAP1), transcript variant 1, mRNA [NM_018482]	-
	EML2	0.0405494	Homo sapiens echinoderm microtubule associated protein like 2 (EML2), transcript variant 2, mRNA [NM_012155]	-
	KB-431C1.4	0.0405079	Homo sapiens cDNA FLJ37832 fis, clone BRSSN2009630. [AK095151]	-
	TNFSF13B	0.0404773	Homo sapiens tumor necrosis factor (ligand) superfamily, member 13b (TNFSF13B), transcript variant 1, mRNA [NM_006573]	-
	REC114	0.0404769	PREDICTED: Homo sapiens chromosome 15 open reading frame 60 (C15orf60), transcript variant X1, mRNA [XM_006720474]	-
	MGC34796	0.0404617	Homo sapiens sepiapterin reductase (7,8-dihydrobiopterin:NADP+ oxidoreductase) pseudogene (MGC34796), non-coding RNA [NR_073400]	-
	SCLT1	0.0404592	Homo sapiens sodium channel and clathrin linker 1 (SCLT1), mRNA [NM_144643]	-
	SPINT1	0.0404484	Homo sapiens serine peptidase inhibitor, Kunitz type 1 (SPINT1), transcript variant 1, mRNA [NM_181642]	-
	GTSE1	0.0404317	Homo sapiens G-2 and S-phase expressed 1 (GTSE1), mRNA [NM_016426]	-
	KIAA0895L	0.0404302	Homo sapiens KIAA0895-like (KIAA0895L), mRNA [NM_001040715]	-
	RRN3P2	0.0403842	Homo sapiens RNA polymerase I transcription factor homolog (S. cerevisiae) pseudogene 2 (RRN3P2), non-coding RNA [NR_003369]	-
	CHTF8	0.0403751	Homo sapiens CTF8, chromosome transmission fidelity factor 8 homolog (S. cerevisiae) (CHTF8), transcript variant 1, mRNA [NM_001039690]	-
	HIST1H2BN	0.0403729	Homo sapiens histone cluster 1, H2bn (HIST1H2BN), mRNA [NM_003520]	-
	SIAH2	0.0403418	Homo sapiens siah E3 ubiquitin protein ligase 2 (SIAH2), mRNA [NM_005067]	-
	HCAR3	0.0402976	Homo sapiens hydroxycarboxylic acid receptor 3 (HCAR3), mRNA [NM_006018]	-
	DHRS12	0.0402941	Homo sapiens dehydrogenase/reductase (SDR family) member 12 (DHRS12), transcript variant 2, mRNA [NM_024705]	-
	PANX2	0.0402931	Homo sapiens pannexin 2 (PANX2), transcript variant 1, mRNA [NM_052839]	-
	KREMEN1	0.0402748	Homo sapiens kringle containing transmembrane protein 1 (KREMEN1), transcript variant 3, mRNA [NM_001039570]	-
	RHBDF2	0.0402731	Homo sapiens rhomboid 5 homolog 2 (Drosophila) (RHBDF2), transcript variant 1, mRNA [NM_024599]	-
	CCDC113	0.0402596	Homo sapiens coiled-coil domain containing 113 (CCDC113), transcript variant 1, mRNA [NM_014157]	-
	NEXN	0.0402542	Homo sapiens nexilin (F actin binding protein) (NEXN), transcript variant 1, mRNA [NM_144573]	-
	TRIM56	0.0402474	Homo sapiens tripartite motif containing 56 (TRIM56), mRNA [NM_030961]	-
	ASIC2	0.0402046	Homo sapiens acid-sensing (proton-gated) ion channel 2 (ASIC2), transcript variant MDEG2, mRNA [NM_183377]	-
	CXCR1	0.040199	Homo sapiens chemokine (C-X-C motif) receptor 1 (CXCR1), mRNA [NM_000634]	-
	ERC2-IT1	0.0401931	Homo sapiens ERC2 intronic transcript 1 (non-protein coding) (ERC2-IT1), long non-coding RNA [NR_024615]	-
	TTC21A	0.0401924	Homo sapiens tetratricopeptide repeat domain 21A (TTC21A), transcript variant 2, mRNA [NM_145755]	-
	DDN	0.040187	Homo sapiens dendrin (DDN), mRNA [NM_015086]	-
	TFIP11	0.0401293	Homo sapiens tuftelin interacting protein 11 (TFIP11), transcript variant 1, mRNA [NM_001008697]	-
	LINC01191	0.0401034	Homo sapiens long intergenic non-protein coding RNA 1191 (LINC01191), long non-coding RNA [NR_034128]	-
	AMER3	0.040101	Homo sapiens APC membrane recruitment protein 3 (AMER3), transcript variant 1, mRNA [NM_152698]	-
	EPB41L3	0.0400932	Homo sapiens erythrocyte membrane protein band 4.1-like 3 (EPB41L3), transcript variant 1, mRNA [NM_012307]	-
	RRP7A	0.0400714	Homo sapiens ribosomal RNA processing 7 homolog A (S. cerevisiae) (RRP7A), mRNA [NM_015703]	-
	RBM43	0.0399527	Homo sapiens RNA binding motif protein 43 (RBM43), mRNA [NM_198557]	-
	NSUN7	0.0399498	Homo sapiens NOP2/Sun domain family, member 7 (NSUN7), mRNA [NM_024677]	-
	ITIH1	0.0399254	Homo sapiens inter-alpha-trypsin inhibitor heavy chain 1 (ITIH1), transcript variant 1, mRNA [NM_002215]	-
	BTN2A1	0.0399114	Homo sapiens butyrophilin, subfamily 2, member A1 (BTN2A1), transcript variant 2, mRNA [NM_078476]	-
	NT5C3A	0.0399031	Homo sapiens 5'-nucleotidase, cytosolic IIIA (NT5C3A), transcript variant 2, mRNA [NM_001002009]	-
	TMLHE	0.0398938	Homo sapiens trimethyllysine hydroxylase, epsilon (TMLHE), transcript variant 1, mRNA [NM_018196]	-
	CEP97	0.0398654	Homo sapiens centrosomal protein 97kDa (CEP97), mRNA [NM_024548]	-
	LOC100132790	0.0398627	Homo sapiens cDNA FLJ44869 fis, clone BRAMY2015516. [AK128756]	-
	LOC148709	0.0398394	Homo sapiens actin pseudogene (LOC148709), non-coding RNA [NR_002929]	-
	KDM1A	0.0398355	Homo sapiens lysine (K)-specific demethylase 1A (KDM1A), transcript variant 2, mRNA [NM_015013]	-
	KLF9	0.039833	Homo sapiens Kruppel-like factor 9 (KLF9), mRNA [NM_001206]	-
	FOXRED1	0.0398004	Homo sapiens FAD-dependent oxidoreductase domain containing 1 (FOXRED1), transcript variant 1, mRNA [NM_017547]	-
	RNF10	0.0397853	Homo sapiens ring finger protein 10 (RNF10), mRNA [NM_014868]	-
	DUSP1	0.0397825	Homo sapiens dual specificity phosphatase 1 (DUSP1), mRNA [NM_004417]	-
	TCF23	0.039757	Homo sapiens transcription factor 23 (TCF23), mRNA [NM_175769]	-
	MOB1A	0.0397406	MOB kinase activator 1A [Source:HGNC Symbol;Acc:16015] [ENST00000396049]	-
	STK19	0.039721	Homo sapiens serine/threonine kinase 19 (STK19), transcript variant 2, mRNA [NM_032454]	-
	CYP2J2	0.0396946	Homo sapiens cytochrome P450, family 2, subfamily J, polypeptide 2 (CYP2J2), mRNA [NM_000775]	-
	TMEM170B	0.039653	Homo sapiens transmembrane protein 170B (TMEM170B), mRNA [NM_001100829]	-
	PDIA6	0.0396502	Homo sapiens protein disulfide isomerase family A, member 6 (PDIA6), transcript variant 4, mRNA [NM_005742]	-
	GRIN1	0.0396429	Homo sapiens glutamate receptor, ionotropic, N-methyl D-aspartate 1 (GRIN1), transcript variant NR1-3, mRNA [NM_007327]	-
	POTEF	0.0396231	Homo sapiens POTE ankyrin domain family, member F (POTEF), mRNA [NM_001099771]	-
	NT5M	0.0396177	Homo sapiens 5',3'-nucleotidase, mitochondrial (NT5M), mRNA [NM_020201]	-
	XLOC_L2_000001	0.0396035	BROAD Institute lincRNA (XLOC_l2_000001), lincRNA [TCONS_l2_00001923]	-
	ORAI3	0.0395879	Homo sapiens ORAI calcium release-activated calcium modulator 3 (ORAI3), mRNA [NM_152288]	-
	TRAF3IP2	0.0395094	Homo sapiens TRAF3 interacting protein 2 (TRAF3IP2), transcript variant 2, mRNA [NM_147686]	-
	PML	0.0394798	Homo sapiens promyelocytic leukemia (PML), transcript variant 5, mRNA [NM_033244]	-
	ILK	0.0394733	Homo sapiens integrin-linked kinase (ILK), transcript variant 3, mRNA [NM_001014795]	-
	FAM27C	0.0394588	Homo sapiens family with sequence similarity 27, member C (FAM27C), long non-coding RNA [NR_027421]	-
	HIST1H2AM	0.0394549	Homo sapiens histone cluster 1, H2am (HIST1H2AM), mRNA [NM_003514]	-
	GGT3P	0.0394167	Homo sapiens gamma-glutamyltransferase 3 pseudogene (GGT3P), non-coding RNA [NR_003267]	-
	FCHO2	0.0393958	Homo sapiens FCH domain only 2 (FCHO2), transcript variant 1, mRNA [NM_138782]	-
	SVIL	0.0393879	Homo sapiens supervillin (SVIL), transcript variant 2, mRNA [NM_021738]	-
	RILPL1	0.0393833	Homo sapiens Rab interacting lysosomal protein-like 1 (RILPL1), mRNA [NM_178314]	-
	FTHL17	0.0393825	Homo sapiens ferritin, heavy polypeptide-like 17 (FTHL17), mRNA [NM_031894]	-
	TTBK1	0.0393601	PREDICTED: Homo sapiens tau tubulin kinase 1 (TTBK1), transcript variant X1, mRNA [XM_006715229]	-
	DHX58	0.0393527	Homo sapiens DEXH (Asp-Glu-X-His) box polypeptide 58 (DHX58), mRNA [NM_024119]	-
	SBF2	0.0393445	Homo sapiens SET binding factor 2 (SBF2), mRNA [NM_030962]	-
	MMRN2	0.0393074	Homo sapiens multimerin 2 (MMRN2), mRNA [NM_024756]	-
	SLC6A13	0.0392838	Homo sapiens solute carrier family 6 (neurotransmitter transporter), member 13 (SLC6A13), transcript variant 3, mRNA [NM_001243392]	-
	ACOX2	0.0392645	Homo sapiens acyl-CoA oxidase 2, branched chain (ACOX2), mRNA [NM_003500]	-
	LOC100133299	0.0392604	Homo sapiens clone DNA62312 GALI1870 (UNQ1870) mRNA, complete cds. [AY358688]	-
	CYP20A1	0.0392325	Homo sapiens cytochrome P450, family 20, subfamily A, polypeptide 1 (CYP20A1), mRNA [NM_177538]	-
	CA14	0.0392168	Homo sapiens carbonic anhydrase XIV (CA14), mRNA [NM_012113]	-
	SMPD2	0.0391477	Homo sapiens sphingomyelin phosphodiesterase 2, neutral membrane (neutral sphingomyelinase) (SMPD2), mRNA [NM_003080]	-
	SLC22A4	0.0391323	Homo sapiens solute carrier family 22 (organic cation/zwitterion transporter), member 4 (SLC22A4), mRNA [NM_003059]	-
	KPTN	0.0391219	Homo sapiens kaptin (actin binding protein) (KPTN), transcript variant 1, mRNA [NM_007059]	-
	IFNGR2	0.0390896	Homo sapiens interferon gamma receptor 2 (interferon gamma transducer 1) (IFNGR2), mRNA [NM_005534]	-
	WBP1L	0.0390767	Homo sapiens WW domain binding protein 1-like (WBP1L), transcript variant 2, mRNA [NM_017787]	-
	PHTF1	0.0390422	Homo sapiens putative homeodomain transcription factor 1 (PHTF1), mRNA [NM_006608]	-
	TNFSF4	0.0390286	Homo sapiens tumor necrosis factor (ligand) superfamily, member 4 (TNFSF4), mRNA [NM_003326]	-
	LOC729080	0.0390091	Homo sapiens glycine cleavage system protein H (aminomethyl carrier) pseudogene (LOC729080), non-coding RNA [NR_033244]	-
	ABCA7	0.039002	Homo sapiens ATP-binding cassette, sub-family A (ABC1), member 7 (ABCA7), mRNA [NM_019112]	-
	ZCCHC24	0.0389892	Homo sapiens zinc finger, CCHC domain containing 24 (ZCCHC24), mRNA [NM_153367]	-
	APTR	0.0389583	Homo sapiens Alu-mediated CDKN1A/p21 transcriptional regulator (non-protein coding) (APTR), long non-coding RNA [NR_038361]	-
	G6PC3	0.0389305	Homo sapiens glucose 6 phosphatase, catalytic, 3 (G6PC3), transcript variant 1, mRNA [NM_138387]	-
	ZNF596	0.0389263	Homo sapiens zinc finger protein 596 (ZNF596), transcript variant 1, mRNA [NM_001042416]	-
	GYPB	0.0389235	Homo sapiens glycophorin B (MNS blood group) (GYPB), mRNA [NM_002100]	-
	BAIAP2-AS1	0.0388997	Homo sapiens BAIAP2 antisense RNA 1 (head to head) (BAIAP2-AS1), long non-coding RNA [NR_026857]	-
	GPSM2	0.0388814	Homo sapiens G-protein signaling modulator 2 (GPSM2), mRNA [NM_013296]	-
	TAP1	0.0388561	Homo sapiens transporter 1, ATP-binding cassette, sub-family B (MDR/TAP) (TAP1), transcript variant 1, mRNA [NM_000593]	-
	TMPRSS2	0.0388464	Homo sapiens transmembrane protease, serine 2 (TMPRSS2), transcript variant 2, mRNA [NM_005656]	-
	TTTY12	0.0388337	Homo sapiens testis-specific transcript, Y-linked 12 (non-protein coding) (TTTY12), long non-coding RNA [NR_001551]	-
	CXCR2	0.0388113	Homo sapiens chemokine (C-X-C motif) receptor 2 (CXCR2), transcript variant 1, mRNA [NM_001557]	-
	PPP2R5B	0.0387958	Homo sapiens protein phosphatase 2, regulatory subunit B', beta (PPP2R5B), mRNA [NM_006244]	-
	ZNF408	0.0387956	Homo sapiens zinc finger protein 408 (ZNF408), transcript variant 1, mRNA [NM_024741]	-
	ANXA5	0.0387879	Homo sapiens annexin A5 (ANXA5), mRNA [NM_001154]	-
	UNC93B1	0.0387819	Homo sapiens unc-93 homolog B1 (C. elegans) (UNC93B1), mRNA [NM_030930]	-
	ZNF431	0.0387666	Homo sapiens zinc finger protein 431 (ZNF431), mRNA [NM_133473]	-
	CEACAM8	0.0387386	Homo sapiens carcinoembryonic antigen-related cell adhesion molecule 8 (CEACAM8), mRNA [NM_001816]	-
	ARHGEF1	0.0387346	Homo sapiens Rho guanine nucleotide exchange factor (GEF) 1 (ARHGEF1), transcript variant 1, mRNA [NM_199002]	-
	CLEC4E	0.0387343	Homo sapiens C-type lectin domain family 4, member E (CLEC4E), mRNA [NM_014358]	-
	SHMT1	0.0387279	Homo sapiens serine hydroxymethyltransferase 1 (soluble) (SHMT1), transcript variant 1, mRNA [NM_004169]	-
	ALDOAP2	0.0386849	Human aldolase pseudogene mRNA, complete cds. [M21191]	-
	NAGK	0.0386632	Homo sapiens N-acetylglucosamine kinase (NAGK), mRNA [NM_017567]	-
[truncated: 12,724 more rows]
