# Supplementary material for: Identification of baseline gene expression signatures predicting therapeutic responses to three biologic agents in rheumatoid arthritis: a retrospective observational study
Source: Arthritis Res Ther. 2016 Jul 19;18:159. doi: 10.1186/s13075-016-1052-8 (PMC4952232; doi:10.1186/s13075-016-1052-8)
Supplement: Additional file 7: — Ranked gene list by GSEA (TCZ analysis). (XLSX 984 kb) [file 13075_2016_1052_MOESM7_ESM.xlsx]

## Sheet: Additional file 7
Additional file 7 Ranked gene list by GSEA (TCZ analysis).
Rank metric score: Score used to position the gene in the ranked list (signal to noise ratio). If the value is greater than 0, it means that expression of the gene in NON-REM is higher than in REM. If the value is less than 0, it means that expression of the gene in NON-REM is lower than in REM.
Yes: Contribute to the leading-edge subset within the gene set
No: Not contribute to the leading-edge subset within the gene set
				Gene sets up-regurated in patients with remission
	Gene Symbol	Rank metric score	Gene Title	Specific-CD19 (Watkins 2009)	B cells-induced (Allantaz 2012)
	HSD11B1	0.697823	Homo sapiens hydroxysteroid (11-beta) dehydrogenase 1 (HSD11B1), transcript variant 2, mRNA [NM_181755]	-	-
	H19	0.617042	Homo sapiens H19, imprinted maternally expressed transcript (non-protein coding) (H19), long non-coding RNA [NR_002196]	-	-
	CDHR5	0.578824	Homo sapiens cadherin-related family member 5 (CDHR5), transcript variant 1, mRNA [NM_021924]	-	-
	IGFBPL1	0.564636	Homo sapiens insulin-like growth factor binding protein-like 1 (IGFBPL1), mRNA [NM_001007563]	-	-
	OR6K2	0.562214	Homo sapiens olfactory receptor, family 6, subfamily K, member 2 (OR6K2), mRNA [NM_001005279]	-	-
	FAHD2CP	0.545671	Homo sapiens, clone IMAGE:3849975, mRNA, partial cds. [BC015216]	-	-
	AGTR1	0.53908	Homo sapiens mRNA for angiotensin II type 1b receptor, complete cds. [D13814]	-	-
	LYPD2	0.538982	Homo sapiens LY6/PLAUR domain containing 2 (LYPD2), mRNA [NM_205545]	-	-
	SLC6A9	0.532443	Homo sapiens solute carrier family 6 (neurotransmitter transporter, glycine), member 9 (SLC6A9), transcript variant 2, mRNA [NM_201649]	-	-
	LDB3	0.526233	Homo sapiens LIM domain binding 3 (LDB3), transcript variant 5, mRNA [NM_001171610]	-	-
	PKDCC	0.507771	Homo sapiens protein kinase domain containing, cytoplasmic (PKDCC), mRNA [NM_138370]	-	-
	ELFN2	0.507184	Homo sapiens extracellular leucine-rich repeat and fibronectin type III domain containing 2 (ELFN2), transcript variant 1, mRNA [NM_052906]	-	-
	CARD14	0.506467	Homo sapiens caspase recruitment domain family, member 14 (CARD14), transcript variant 1, mRNA [NM_024110]	-	-
	EXOC6B	0.500318	exocyst complex component 6B [Source:HGNC Symbol;Acc:17085] [ENST00000272427]	-	-
	AREG	0.499242	Homo sapiens amphiregulin (AREG), mRNA [NM_001657]	-	-
	RHAG	0.4911	Homo sapiens Rh-associated glycoprotein (RHAG), mRNA [NM_000324]	-	-
	ITGAD	0.485195	Homo sapiens integrin, alpha D (ITGAD), mRNA [NM_005353]	-	-
	C8ORF34	0.477975	Homo sapiens chromosome 8 open reading frame 34 (C8orf34), transcript variant 1, mRNA [NM_052958]	-	-
	SF3B4	0.474362	Homo sapiens splicing factor 3b, subunit 4, 49kDa (SF3B4), mRNA [NM_005850]	-	-
	HES6	0.473371	Homo sapiens hes family bHLH transcription factor 6 (HES6), transcript variant 1, mRNA [NM_018645]	-	-
	FAM169B	0.468159	Homo sapiens family with sequence similarity 169, member B (FAM169B), mRNA [NM_182562]	-	-
	PAQR9	0.467945	Homo sapiens progestin and adipoQ receptor family member IX (PAQR9), mRNA [NM_198504]	-	-
	DRC1	0.467157	Homo sapiens dynein regulatory complex subunit 1 homolog (Chlamydomonas) (DRC1), mRNA [NM_145038]	-	-
	CEACAM7	0.464528	Homo sapiens carcinoembryonic antigen-related cell adhesion molecule 7 (CEACAM7), transcript variant 1, mRNA [NM_006890]	-	-
	DUSP13	0.444915	Homo sapiens dual specificity phosphatase 13 (DUSP13), transcript variant 1, mRNA [NM_001007271]	-	-
	KIR2DL5A	0.444496	Homo sapiens killer cell immunoglobulin-like receptor, two domains, long cytoplasmic tail, 5A (KIR2DL5A), mRNA [NM_020535]	-	-
	TNNI3	0.444329	Homo sapiens troponin I type 3 (cardiac) (TNNI3), mRNA [NM_000363]	-	-
	DDN	0.444315	Homo sapiens dendrin (DDN), mRNA [NM_015086]	-	-
	CPEB2	0.443317	Homo sapiens cytoplasmic polyadenylation element binding protein 2 (CPEB2), transcript variant B, mRNA [NM_182485]	-	-
	IRF5	0.441844	Homo sapiens interferon regulatory factor 5 (IRF5), transcript variant 3, mRNA [NM_001098627]	-	-
	FSTL3	0.436815	Homo sapiens follistatin-like 3 (secreted glycoprotein) (FSTL3), mRNA [NM_005860]	-	-
	SGMS2	0.430351	Homo sapiens sphingomyelin synthase 2 (SGMS2), transcript variant 1, mRNA [NM_152621]	-	-
	CD177	0.430241	Homo sapiens CD177 molecule (CD177), mRNA [NM_020406]	-	-
	ASPG	0.429404	Homo sapiens asparaginase (ASPG), mRNA [NM_001080464]	-	-
	EGF	0.423469	Homo sapiens epidermal growth factor (EGF), transcript variant 1, mRNA [NM_001963]	-	-
	XLOC_L2_012523	0.422894	BROAD Institute lincRNA (XLOC_l2_012523), lincRNA [TCONS_l2_00024198]	-	-
	C1ORF226	0.421688	Homo sapiens chromosome 1 open reading frame 226 (C1orf226), transcript variant 2, mRNA [NM_001085375]	-	-
	OMG	0.421169	Homo sapiens oligodendrocyte myelin glycoprotein (OMG), mRNA [NM_002544]	-	-
	MAGEL2	0.420379	Homo sapiens MAGE-like 2 (MAGEL2), mRNA [NM_019066]	-	-
	DPY19L1P1	0.419879	Homo sapiens DPY19L1 pseudogene 1 (DPY19L1P1), non-coding RNA [NR_036680]	-	-
	GPHN	0.419341	Homo sapiens gephyrin (GPHN), transcript variant 1, mRNA [NM_020806]	-	-
	ADORA1	0.41883	Homo sapiens adenosine A1 receptor (ADORA1), transcript variant 1, mRNA [NM_000674]	-	-
	SNX7	0.41679	Homo sapiens sorting nexin 7 (SNX7), transcript variant 1, mRNA [NM_015976]	-	-
	SLC36A1	0.414893	Homo sapiens solute carrier family 36 (proton/amino acid symporter), member 1 (SLC36A1), mRNA [NM_078483]	-	-
	CALHM1	0.414157	Homo sapiens calcium homeostasis modulator 1 (CALHM1), mRNA [NM_001001412]	-	-
	NECAB2	0.413863	Homo sapiens N-terminal EF-hand calcium binding protein 2 (NECAB2), mRNA [NM_019065]	-	-
	CALY	0.413414	Homo sapiens calcyon neuron-specific vesicular protein (CALY), mRNA [NM_015722]	-	-
	NPFFR1	0.413286	Homo sapiens neuropeptide FF receptor 1 (NPFFR1), mRNA [NM_022146]	-	-
	ASPHD1	0.413053	Homo sapiens aspartate beta-hydroxylase domain containing 1 (ASPHD1), mRNA [NM_181718]	-	-
	KIAA1324	0.411767	Homo sapiens KIAA1324 (KIAA1324), transcript variant 1, mRNA [NM_020775]	-	-
	TMEM217	0.408049	Homo sapiens transmembrane protein 217 (TMEM217), transcript variant 1, mRNA [NM_145316]	-	-
	LDOC1	0.405211	Homo sapiens leucine zipper, down-regulated in cancer 1 (LDOC1), mRNA [NM_012317]	-	-
	ARSF	0.404518	Homo sapiens arylsulfatase F (ARSF), transcript variant 1, mRNA [NM_004042]	-	-
	LEPR	0.404458	Homo sapiens leptin receptor (LEPR), transcript variant 3, mRNA [NM_001003679]	-	-
	CTAGE3P	0.404021	Homo sapiens CTAGE-3 protein mRNA, complete cds. [AF338231]	-	-
	OSBPL6	0.403959	Homo sapiens oxysterol binding protein-like 6 (OSBPL6), transcript variant 1, mRNA [NM_032523]	-	-
	HSDL1	0.403863	Homo sapiens hydroxysteroid dehydrogenase like 1 (HSDL1), transcript variant 1, mRNA [NM_031463]	-	-
	LRRC29	0.403433	Homo sapiens leucine rich repeat containing 29 (LRRC29), transcript variant 1, mRNA [NM_012163]	-	-
	CYP26A1	0.402504	Homo sapiens cytochrome P450, family 26, subfamily A, polypeptide 1 (CYP26A1), transcript variant 2, mRNA [NM_057157]	-	-
	XLOC_005176	0.401345	BROAD Institute lincRNA (XLOC_005176), lincRNA [TCONS_00011697]	-	-
	TSNAXIP1	0.401019	Homo sapiens translin-associated factor X interacting protein 1 (TSNAXIP1), transcript variant 2, mRNA [NM_018430]	-	-
	FBN2	0.400104	Homo sapiens fibrillin 2 (FBN2), mRNA [NM_001999]	-	-
	FAIM2	0.399314	Homo sapiens Fas apoptotic inhibitory molecule 2 (FAIM2), mRNA [NM_012306]	-	-
	GYPE	0.398775	Homo sapiens glycophorin E (MNS blood group) (GYPE), transcript variant 1, mRNA [NM_002102]	-	-
	SERPINC1	0.397736	Homo sapiens serpin peptidase inhibitor, clade C (antithrombin), member 1 (SERPINC1), mRNA [NM_000488]	-	-
	IPO13	0.396391	Homo sapiens importin 13 (IPO13), mRNA [NM_014652]	-	-
	LRRC75B	0.395475	Homo sapiens leucine rich repeat containing 75B (LRRC75B), mRNA [NM_207644]	-	-
	LOC101928983	0.394348	NA	-	-
	TTTY12	0.39413	Homo sapiens testis-specific transcript, Y-linked 12 (non-protein coding) (TTTY12), long non-coding RNA [NR_001551]	-	-
	KEL	0.394019	Homo sapiens Kell blood group, metallo-endopeptidase (KEL), mRNA [NM_000420]	-	-
	LY6G6C	0.391647	Homo sapiens lymphocyte antigen 6 complex, locus G6C (LY6G6C), mRNA [NM_025261]	-	-
	HOXB13	0.390666	Homo sapiens homeobox B13 (HOXB13), mRNA [NM_006361]	-	-
	PAX8	0.38842	Homo sapiens paired box 8 (PAX8), transcript variant PAX8A, mRNA [NM_003466]	-	-
	TMEM56	0.385068	Homo sapiens transmembrane protein 56 (TMEM56), transcript variant 2, mRNA [NM_152487]	-	-
	HSD17B14	0.382058	Homo sapiens hydroxysteroid (17-beta) dehydrogenase 14 (HSD17B14), mRNA [NM_016246]	-	-
	HAS3	0.381651	Homo sapiens hyaluronan synthase 3 (HAS3), transcript variant 1, mRNA [NM_005329]	-	-
	TLE6	0.379484	Homo sapiens transducin-like enhancer of split 6 (TLE6), transcript variant 2, mRNA [NM_024760]	-	-
	ICAM5	0.376846	Homo sapiens intercellular adhesion molecule 5, telencephalin (ICAM5), mRNA [NM_003259]	-	-
	PIP5KL1	0.376683	Homo sapiens phosphatidylinositol-4-phosphate 5-kinase-like 1 (PIP5KL1), transcript variant 2, mRNA [NM_173492]	-	-
	CYB5R2	0.376329	Homo sapiens cytochrome b5 reductase 2 (CYB5R2), mRNA [NM_016229]	-	-
	PDCD4-AS1	0.375286	Homo sapiens PDCD4 antisense RNA 1 (PDCD4-AS1), long non-coding RNA [NR_026932]	-	-
	SMTN	0.371398	Homo sapiens smoothelin (SMTN), transcript variant 2, mRNA [NM_134269]	-	-
	RPH3A	0.370499	Homo sapiens rabphilin 3A homolog (mouse) (RPH3A), transcript variant 1, mRNA [NM_001143854]	-	-
	LOC654780	0.36977	Homo sapiens cDNA FLJ38012 fis, clone CTONG2012554. [AK095331]	-	-
	OTUD6A	0.366561	Homo sapiens OTU deubiquitinase 6A (OTUD6A), mRNA [NM_207320]	-	-
	NPPB	0.362256	Homo sapiens natriuretic peptide B (NPPB), mRNA [NM_002521]	-	-
	ALDH3B2	0.361991	Homo sapiens aldehyde dehydrogenase 3 family, member B2 (ALDH3B2), transcript variant 1, mRNA [NM_000695]	-	-
	CDH2	0.361553	Homo sapiens cadherin 2, type 1, N-cadherin (neuronal) (CDH2), mRNA [NM_001792]	-	-
	TPTE2P6	0.360072	Homo sapiens transmembrane phosphoinositide 3-phosphatase and tensin homolog 2 pseudogene 6 (TPTE2P6), non-coding RNA [NR_002815]	-	-
	MST1R	0.359537	Homo sapiens macrophage stimulating 1 receptor (c-met-related tyrosine kinase) (MST1R), transcript variant 1, mRNA [NM_002447]	-	-
	ADAM11	0.358167	Homo sapiens ADAM metallopeptidase domain 11 (ADAM11), mRNA [NM_002390]	-	-
	ADAM9	0.357955	Homo sapiens ADAM metallopeptidase domain 9 (ADAM9), transcript variant 1, mRNA [NM_003816]	-	-
	ARHGEF17	0.357656	Homo sapiens Rho guanine nucleotide exchange factor (GEF) 17 (ARHGEF17), mRNA [NM_014786]	-	-
	DNAJC22	0.357619	Homo sapiens DnaJ (Hsp40) homolog, subfamily C, member 22 (DNAJC22), mRNA [NM_024902]	-	-
	FOXD2-AS1	0.356871	Homo sapiens FOXD2 antisense RNA 1 (head to head) (FOXD2-AS1), long non-coding RNA [NR_026878]	-	-
	C12ORF36	0.355962	Homo sapiens chromosome 12 open reading frame 36 (C12orf36), long non-coding RNA [NR_036555]	-	-
	CLCA3P	0.355469	Homo sapiens chloride channel accessory 3, pseudogene (CLCA3P), non-coding RNA [NR_024604]	-	-
	MFI2	0.354808	Human melanoma-associated antigen p97 (melanotransferrin) mRNA, 3' flank. [K03200]	-	-
	APOBEC3H	0.354559	Homo sapiens apolipoprotein B mRNA editing enzyme, catalytic polypeptide-like 3H (APOBEC3H), transcript variant 2, mRNA [NM_181773]	-	-
	GYPB	0.35452	Homo sapiens glycophorin B (MNS blood group) (GYPB), mRNA [NM_002100]	-	-
	IL17F	0.353607	Homo sapiens interleukin 17F (IL17F), mRNA [NM_052872]	-	-
	WBSCR27	0.353301	Homo sapiens Williams Beuren syndrome chromosome region 27 (WBSCR27), mRNA [NM_152559]	-	-
	GGN	0.352978	Homo sapiens gametogenetin (GGN), mRNA [NM_152657]	-	-
	NBL1	0.352855	Homo sapiens neuroblastoma 1, DAN family BMP antagonist (NBL1), transcript variant 1, mRNA [NM_182744]	-	-
	COL1A1	0.352252	H.sapiens mRNA for prepro-alpha1(I) collagen. [Z74615]	-	-
	GADD45G	0.351469	Homo sapiens growth arrest and DNA-damage-inducible, gamma (GADD45G), mRNA [NM_006705]	-	-
	FAM118A	0.350459	Homo sapiens family with sequence similarity 118, member A (FAM118A), transcript variant 2, mRNA [NM_017911]	-	-
	L1TD1	0.350195	Homo sapiens LINE-1 type transposase domain containing 1 (L1TD1), transcript variant 2, mRNA [NM_019079]	-	-
	PTPLA	0.350098	Homo sapiens protein tyrosine phosphatase-like (proline instead of catalytic arginine), member A (PTPLA), mRNA [NM_014241]	-	-
	CSN1S1	0.350074	Homo sapiens casein alpha s1 (CSN1S1), transcript variant 1, mRNA [NM_001890]	-	-
	CTAGE1	0.349326	Homo sapiens cutaneous T-cell lymphoma-associated antigen 1 (CTAGE1), mRNA [NM_172241]	-	-
	ISLR2	0.349229	Homo sapiens immunoglobulin superfamily containing leucine-rich repeat 2 (ISLR2), transcript variant 2, mRNA [NM_020851]	-	-
	SLC1A3	0.348581	Homo sapiens solute carrier family 1 (glial high affinity glutamate transporter), member 3 (SLC1A3), transcript variant GLAST, mRNA [NM_004172]	-	-
	KCNE1	0.347808	Homo sapiens potassium voltage-gated channel, Isk-related family, member 1 (KCNE1), transcript variant 2, mRNA [NM_000219]	-	-
	ADAMTSL2	0.347525	Homo sapiens ADAMTS-like 2 (ADAMTSL2), transcript variant 1, mRNA [NM_014694]	-	-
	PLCB3	0.346304	Homo sapiens phospholipase C, beta 3 (phosphatidylinositol-specific) (PLCB3), transcript variant 1, mRNA [NM_000932]	-	-
	PTGES2-AS1	0.345535	Homo sapiens PTGES2 antisense RNA 1 (head to head) (PTGES2-AS1), long non-coding RNA [NR_024425]	-	-
	OR8U1	0.34536	Homo sapiens olfactory receptor, family 8, subfamily U, member 1 (OR8U1), mRNA [NM_001005204]	-	-
	SLC2A4	0.345288	Homo sapiens solute carrier family 2 (facilitated glucose transporter), member 4 (SLC2A4), mRNA [NM_001042]	-	-
	ATOH8	0.344971	Homo sapiens atonal homolog 8 (Drosophila) (ATOH8), mRNA [NM_032827]	-	-
	UNC45B	0.34391	Homo sapiens unc-45 homolog B (C. elegans) (UNC45B), transcript variant 1, mRNA [NM_173167]	-	-
	PACSIN3	0.342472	Homo sapiens protein kinase C and casein kinase substrate in neurons 3 (PACSIN3), transcript variant 2, mRNA [NM_016223]	-	-
	ZSCAN1	0.341606	Homo sapiens zinc finger and SCAN domain containing 1 (ZSCAN1), mRNA [NM_182572]	-	-
	PREX2	0.339213	phosphatidylinositol-3,4,5-trisphosphate-dependent Rac exchange factor 2 [Source:HGNC Symbol;Acc:22950] [ENST00000529398]	-	-
	TGM3	0.338658	Homo sapiens transglutaminase 3 (TGM3), mRNA [NM_003245]	-	-
	PRAMEF1	0.338455	Homo sapiens PRAME family member 1 (PRAMEF1), mRNA [NM_023013]	-	-
	MOSPD3	0.337944	Homo sapiens motile sperm domain containing 3 (MOSPD3), transcript variant 1, mRNA [NM_023948]	-	-
	SEZ6	0.33769	Homo sapiens seizure related 6 homolog (mouse) (SEZ6), transcript variant 1, mRNA [NM_178860]	-	-
	LANCL3	0.337401	Homo sapiens LanC lantibiotic synthetase component C-like 3 (bacterial) (LANCL3), transcript variant 1, mRNA [NM_198511]	-	-
	PARD3	0.336335	Homo sapiens par-3 family cell polarity regulator (PARD3), transcript variant 1, mRNA [NM_019619]	-	-
	CTD-2151A2.1	0.333905	Homo sapiens uncharacterized LOC102724855 (CTD-2151A2.1), long non-coding RNA [NR_110562]	-	-
	PLLP	0.333348	Homo sapiens plasmolipin (PLLP), mRNA [NM_015993]	-	-
	BCL2L14	0.333342	Homo sapiens BCL2-like 14 (apoptosis facilitator) (BCL2L14), transcript variant 2, mRNA [NM_030766]	-	-
	LINC00671	0.333108	Homo sapiens long intergenic non-protein coding RNA 671 (LINC00671), long non-coding RNA [NR_027254]	-	-
	LDHC	0.333092	Homo sapiens lactate dehydrogenase C (LDHC), transcript variant 1, mRNA [NM_002301]	-	-
	GLB1L	0.331784	Homo sapiens galactosidase, beta 1-like (GLB1L), transcript variant 2, mRNA [NM_024506]	-	-
	OR10C1	0.330723	Homo sapiens olfactory receptor, family 10, subfamily C, member 1 (OR10C1), mRNA [NM_013941]	-	-
	NUTM2D	0.330035	Homo sapiens NUT family member 2D (NUTM2D), non-coding RNA [NR_075100]	-	-
	KCNJ2-AS1	0.329215	Homo sapiens KCNJ2 antisense RNA 1 (head to head) (KCNJ2-AS1), long non-coding RNA [NR_036534]	-	-
	LOC151174	0.329048	Homo sapiens uncharacterized LOC151174 (LOC151174), transcript variant 2, long non-coding RNA [NR_026926]	-	-
	LINC00958	0.328655	Homo sapiens long intergenic non-protein coding RNA 958 (LINC00958), long non-coding RNA [NR_038904]	-	-
	S1PR3	0.328522	Homo sapiens sphingosine-1-phosphate receptor 3 (S1PR3), mRNA [NM_005226]	-	-
	NAV2	0.327833	Homo sapiens partial mRNA for steerin2 protein (STEERIN2 gene), alternative exon 1f. [AJ488207]	-	-
	CYGB	0.327239	Homo sapiens cytoglobin (CYGB), mRNA [NM_134268]	-	-
	NR2F6	0.326526	Homo sapiens nuclear receptor subfamily 2, group F, member 6 (NR2F6), mRNA [NM_005234]	-	-
	CSHL1	0.326332	Homo sapiens chorionic somatomammotropin hormone-like 1 (CSHL1), transcript variant 2, mRNA [NM_022581]	-	-
	PCGF2	0.324776	Homo sapiens polycomb group ring finger 2 (PCGF2), mRNA [NM_007144]	-	-
	KRTAP12-1	0.324744	Homo sapiens keratin associated protein 12-1 (KRTAP12-1), mRNA [NM_181686]	-	-
	MYO10	0.32359	Homo sapiens myosin X (MYO10), mRNA [NM_012334]	-	-
	PRSS22	0.32136	Homo sapiens protease, serine, 22 (PRSS22), mRNA [NM_022119]	-	-
	GNAO1	0.320415	Homo sapiens guanine nucleotide binding protein (G protein), alpha activating activity polypeptide O (GNAO1), transcript variant 2, mRNA [NM_138736]	-	-
	OR8D2	0.319283	Homo sapiens olfactory receptor, family 8, subfamily D, member 2 (OR8D2), mRNA [NM_001002918]	-	-
	LOC100288181	0.319275	Homo sapiens uncharacterized LOC100288181 (LOC100288181), long non-coding RNA [NR_038925]	-	-
	LOC101927598	0.31927	PREDICTED: Homo sapiens uncharacterized LOC101927598 (RP11-280K24.4), ncRNA [XR_247997]	-	-
	FRRS1L	0.318864	Homo sapiens ferric-chelate reductase 1-like (FRRS1L), mRNA [NM_014334]	-	-
	FAM86B3P	0.318004	Homo sapiens family with sequence similarity 86, member B3, pseudogene (FAM86B3P), transcript variant 3, non-coding RNA [NR_024363]	-	-
	LHFPL4	0.317535	Homo sapiens lipoma HMGIC fusion partner-like 4 (LHFPL4), mRNA [NM_198560]	-	-
	C8ORF88	0.317399	Homo sapiens chromosome 8 open reading frame 88 (C8orf88), mRNA [NM_001190972]	-	-
	ORM2	0.316773	Homo sapiens orosomucoid 2 (ORM2), mRNA [NM_000608]	-	-
	PNMAL2	0.316688	Homo sapiens paraneoplastic Ma antigen family-like 2 (PNMAL2), mRNA [NM_020709]	-	-
	PDZD4	0.315688	Homo sapiens PDZ domain containing 4 (PDZD4), mRNA [NM_032512]	-	-
	MCCD1	0.315169	Homo sapiens mitochondrial coiled-coil domain 1 (MCCD1), mRNA [NM_001011700]	-	-
	ELOVL3	0.313629	Homo sapiens ELOVL fatty acid elongase 3 (ELOVL3), mRNA [NM_152310]	-	-
	CTSE	0.313417	Homo sapiens cathepsin E (CTSE), transcript variant 1, mRNA [NM_001910]	-	-
	PLA2G12B	0.312323	Homo sapiens phospholipase A2, group XIIB (PLA2G12B), mRNA [NM_032562]	-	-
	VNN1	0.312108	Homo sapiens vanin 1 (VNN1), mRNA [NM_004666]	-	-
	C10ORF10	0.311736	Homo sapiens chromosome 10 open reading frame 10 (C10orf10), mRNA [NM_007021]	-	-
	XKR3	0.311593	Homo sapiens XK, Kell blood group complex subunit-related family, member 3 (XKR3), mRNA [NM_175878]	-	-
	SEMA7A	0.310831	Homo sapiens semaphorin 7A, GPI membrane anchor (John Milton Hagen blood group) (SEMA7A), transcript variant 1, mRNA [NM_003612]	-	-
	CPA4	0.310753	Homo sapiens carboxypeptidase A4 (CPA4), transcript variant 1, mRNA [NM_016352]	-	-
	ARNTL2	0.310309	Homo sapiens aryl hydrocarbon receptor nuclear translocator-like 2 (ARNTL2), transcript variant 1, mRNA [NM_020183]	-	-
	NLRP2	0.308096	Homo sapiens NLR family, pyrin domain containing 2 (NLRP2), transcript variant 1, mRNA [NM_017852]	-	-
	KCNA2	0.30706	Homo sapiens potassium voltage-gated channel, shaker-related subfamily, member 2 (KCNA2), transcript variant 1, mRNA [NM_004974]	-	-
	ACKR1	0.306783	Homo sapiens atypical chemokine receptor 1 (Duffy blood group) (ACKR1), transcript variant 2, mRNA [NM_002036]	-	-
	KRTAP3-1	0.306532	Homo sapiens keratin associated protein 3-1 (KRTAP3-1), mRNA [NM_031958]	-	-
	GYPA	0.305993	Homo sapiens glycophorin A (MNS blood group) (GYPA), mRNA [NM_002099]	-	-
	LOC101928399	0.304823	PREDICTED: Homo sapiens uncharacterized LOC101928399 (LOC101928399), transcript variant X3, ncRNA [XR_244328]	-	-
	LTBP1	0.304126	Homo sapiens latent transforming growth factor beta binding protein 1 (LTBP1), transcript variant 1, mRNA [NM_206943]	-	-
	KCTD15	0.303248	Homo sapiens potassium channel tetramerization domain containing 15 (KCTD15), transcript variant 1, mRNA [NM_024076]	-	-
	HSF4	0.302819	Homo sapiens heat shock transcription factor 4 (HSF4), transcript variant 2, mRNA [NM_001040667]	-	-
	ZNF41	0.302006	Homo sapiens zinc finger protein 41 (ZNF41), transcript variant 2, mRNA [NM_153380]	-	-
	B3GALT2	0.301101	Homo sapiens UDP-Gal:betaGlcNAc beta 1,3-galactosyltransferase, polypeptide 2 (B3GALT2), mRNA [NM_003783]	-	-
	PRUNE	0.301009	Homo sapiens prune exopolyphosphatase (PRUNE), mRNA [NM_021222]	-	-
	MYO1D	0.300799	Homo sapiens myosin ID (MYO1D), mRNA [NM_015194]	-	-
	CLEC4G	0.300213	Homo sapiens C-type lectin domain family 4, member G (CLEC4G), transcript variant 1, mRNA [NM_198492]	-	-
	FZD10-AS1	0.29794	Homo sapiens FZD10 antisense RNA 1 (head to head) (FZD10-AS1), long non-coding RNA [NR_033834]	-	-
	A2M	0.296582	Homo sapiens alpha-2-macroglobulin (A2M), mRNA [NM_000014]	-	-
	RYR1	0.296571	Homo sapiens ryanodine receptor 1 (skeletal) (RYR1), transcript variant 2, mRNA [NM_001042723]	-	-
	SLC39A9	0.296273	Homo sapiens solute carrier family 39, member 9 (SLC39A9), transcript variant 1, mRNA [NM_018375]	-	-
	NKAIN1	0.295915	Homo sapiens Na+/K+ transporting ATPase interacting 1 (NKAIN1), mRNA [NM_024522]	-	-
	ACOT12	0.295887	Homo sapiens acyl-CoA thioesterase 12 (ACOT12), mRNA [NM_130767]	-	-
	KCTD21	0.295111	Homo sapiens potassium channel tetramerization domain containing 21 (KCTD21), mRNA [NM_001029859]	-	-
	SFRP1	0.294728	Homo sapiens secreted frizzled-related protein 1 (SFRP1), mRNA [NM_003012]	-	-
	ADORA2B	0.294463	Homo sapiens adenosine A2b receptor (ADORA2B), mRNA [NM_000676]	-	-
	MAGIX	0.293884	Homo sapiens MAGI family member, X-linked (MAGIX), transcript variant 1, mRNA [NM_024859]	-	-
	KCNK3	0.29356	Homo sapiens potassium channel, subfamily K, member 3 (KCNK3), mRNA [NM_002246]	-	-
	RNU12	0.293444	Homo sapiens RNA, U12 small nuclear (RNU12), small nuclear RNA [NR_029422]	-	-
	MROH5	0.292807	Homo sapiens maestro heat-like repeat family member 5 (MROH5), transcript variant 1, mRNA [NM_207414]	-	-
	DRD3	0.292233	Homo sapiens dopamine receptor D3 (DRD3), transcript variant e, mRNA [NM_033663]	-	-
	NPSR1	0.291566	Homo sapiens neuropeptide S receptor 1 (NPSR1), transcript variant 2, mRNA [NM_207173]	-	-
	CAV2	0.291263	Homo sapiens caveolin 2 (CAV2), transcript variant 1, mRNA [NM_001233]	-	-
	KRT76	0.291092	Homo sapiens keratin 76 (KRT76), mRNA [NM_015848]	-	-
	NT5C3B	0.290979	Homo sapiens 5'-nucleotidase, cytosolic IIIB (NT5C3B), transcript variant 1, mRNA [NM_052935]	-	-
	ENPP5	0.290807	Homo sapiens ectonucleotide pyrophosphatase/phosphodiesterase 5 (putative) (ENPP5), transcript variant 2, mRNA [NM_021572]	-	-
	MYH10	0.289412	Homo sapiens myosin, heavy chain 10, non-muscle (MYH10), transcript variant 2, mRNA [NM_005964]	-	-
	SOWAHC	0.289274	Homo sapiens sosondowah ankyrin repeat domain family member C (SOWAHC), mRNA [NM_023016]	-	-
	MARVELD3	0.289248	Homo sapiens MARVEL domain containing 3, mRNA (cDNA clone IMAGE:2820819), partial cds. [BC005052]	-	-
	ODF4	0.288834	Homo sapiens outer dense fiber of sperm tails 4 (ODF4), mRNA [NM_153007]	-	-
	STBD1	0.287932	Homo sapiens starch binding domain 1 (STBD1), mRNA [NM_003943]	-	-
	MFAP2	0.287685	Homo sapiens microfibrillar-associated protein 2 (MFAP2), transcript variant 1, mRNA [NM_017459]	-	-
	FAM57A	0.287375	Homo sapiens family with sequence similarity 57, member A (FAM57A), mRNA [NM_024792]	-	-
	CLDN23	0.287283	Homo sapiens claudin 23 (CLDN23), mRNA [NM_194284]	-	-
	TMEM231	0.286646	Homo sapiens transmembrane protein 231 (TMEM231), transcript variant 1, mRNA [NM_001077416]	-	-
	NLGN3	0.286477	Homo sapiens neuroligin 3 (NLGN3), transcript variant 2, mRNA [NM_018977]	-	-
	TNFSF15	0.286383	Homo sapiens tumor necrosis factor (ligand) superfamily, member 15 (TNFSF15), transcript variant 1, mRNA [NM_005118]	-	-
	GLTPD2	0.286358	Homo sapiens glycolipid transfer protein domain containing 2 (GLTPD2), mRNA [NM_001014985]	-	-
	ADCYAP1R1	0.28608	Homo sapiens adenylate cyclase activating polypeptide 1 (pituitary) receptor type I (ADCYAP1R1), transcript variant 3, mRNA [NM_001118]	-	-
	HOMER2	0.285912	Homo sapiens homer homolog 2 (Drosophila) (HOMER2), transcript variant 2, mRNA [NM_199330]	-	-
	SLC26A10	0.285409	solute carrier family 26, member 10 [Source:HGNC Symbol;Acc:14470] [ENST00000440686]	-	-
	CRISP2	0.285313	Homo sapiens cysteine-rich secretory protein 2 (CRISP2), transcript variant 1, mRNA [NM_003296]	-	-
	HBBP1	0.284681	Homo sapiens hemoglobin, beta pseudogene 1 (HBBP1), non-coding RNA [NR_001589]	-	-
	OR6Y1	0.284463	Homo sapiens olfactory receptor, family 6, subfamily Y, member 1 (OR6Y1), mRNA [NM_001005189]	-	-
	FOLR3	0.284128	Homo sapiens folate receptor 3 (gamma) (FOLR3), mRNA [NM_000804]	-	-
	UCMA	0.283914	Homo sapiens upper zone of growth plate and cartilage matrix associated (UCMA), mRNA [NM_145314]	-	-
	CLIC2	0.283737	Homo sapiens chloride intracellular channel 2 (CLIC2), mRNA [NM_001289]	-	-
	SFTA2	0.283498	Homo sapiens surfactant associated 2 (SFTA2), mRNA [NM_205854]	-	-
	BPI	0.282747	Homo sapiens bactericidal/permeability-increasing protein (BPI), mRNA [NM_001725]	-	-
	LOC643201	0.282442	Homo sapiens centrosomal protein 192kDa pseudogene (LOC643201), non-coding RNA [NR_036494]	-	-
	AP1M2	0.282025	Homo sapiens adaptor-related protein complex 1, mu 2 subunit (AP1M2), mRNA [NM_005498]	-	-
	IQCF4	0.281992	Homo sapiens IQ motif containing F5 pseudogene (IQCF4), transcript variant 1, non-coding RNA [NR_038213]	-	-
	C2ORF27A	0.281861	Homo sapiens chromosome 2 open reading frame 27A (C2orf27A), mRNA [NM_013310]	-	-
	RIPK4	0.281466	Homo sapiens receptor-interacting serine-threonine kinase 4 (RIPK4), mRNA [NM_020639]	-	-
	LOC101928409	0.281429	PREDICTED: Homo sapiens uncharacterized LOC101928409 (LOC101928409), mRNA [XM_005275966]	-	-
	LTF	0.281326	Homo sapiens lactotransferrin (LTF), transcript variant 1, mRNA [NM_002343]	-	-
	KIR3DL2	0.280973	Homo sapiens killer cell immunoglobulin-like receptor, three domains, long cytoplasmic tail, 2 (KIR3DL2), transcript variant 1, mRNA [NM_006737]	-	-
	TENC1	0.280332	Homo sapiens tensin like C1 domain containing phosphatase (tensin 2) (TENC1), transcript variant 1, mRNA [NM_015319]	-	-
	GRM5	0.280168	Homo sapiens glutamate receptor, metabotropic 5 (GRM5), transcript variant b, mRNA [NM_000842]	-	-
	ADAM12	0.279439	Homo sapiens ADAM metallopeptidase domain 12 (ADAM12), transcript variant 1, mRNA [NM_003474]	-	-
	VMO1	0.279252	Homo sapiens vitelline membrane outer layer 1 homolog (chicken) (VMO1), transcript variant 1, mRNA [NM_182566]	-	-
	XPNPEP2	0.27862	Homo sapiens X-prolyl aminopeptidase (aminopeptidase P) 2, membrane-bound (XPNPEP2), mRNA [NM_003399]	-	-
	DLK2	0.278588	Homo sapiens delta-like 2 homolog (Drosophila) (DLK2), transcript variant 2, mRNA [NM_206539]	-	-
	BEND7	0.277826	Homo sapiens BEN domain containing 7 (BEND7), transcript variant 2, mRNA [NM_001100912]	-	-
	IGF2	0.277565	Homo sapiens insulin-like growth factor 2 (somatomedin A) (IGF2), transcript variant 1, mRNA [NM_000612]	-	-
	RAP1GAP	0.277063	Homo sapiens RAP1 GTPase activating protein (RAP1GAP), transcript variant 3, mRNA [NM_002885]	-	-
	PGLYRP1	0.276486	Homo sapiens peptidoglycan recognition protein 1 (PGLYRP1), mRNA [NM_005091]	-	-
	ALOX12B	0.275992	Homo sapiens arachidonate 12-lipoxygenase, 12R type (ALOX12B), mRNA [NM_001139]	-	-
	CHN1	0.275965	Homo sapiens chimerin 1 (CHN1), transcript variant 1, mRNA [NM_001822]	-	-
	VSIG2	0.275896	Homo sapiens V-set and immunoglobulin domain containing 2 (VSIG2), mRNA [NM_014312]	-	-
	C15ORF37	0.275253	Homo sapiens chromosome 15 open reading frame 37 (C15orf37), long non-coding RNA [NR_028330]	-	-
	OPN4	0.275038	Homo sapiens opsin 4 (OPN4), transcript variant 2, mRNA [NM_001030015]	-	-
	OR10J5	0.274929	Homo sapiens olfactory receptor, family 10, subfamily J, member 5 (OR10J5), mRNA [NM_001004469]	-	-
	ARHGEF12	0.274496	Homo sapiens Rho guanine nucleotide exchange factor (GEF) 12 (ARHGEF12), transcript variant 1, mRNA [NM_015313]	-	-
	RERG	0.274252	Homo sapiens RAS-like, estrogen-regulated, growth inhibitor (RERG), transcript variant 1, mRNA [NM_032918]	-	-
	CDCA4	0.274049	Homo sapiens cell division cycle associated 4 (CDCA4), transcript variant 1, mRNA [NM_017955]	-	-
	PTPRF	0.273945	Homo sapiens protein tyrosine phosphatase, receptor type, F (PTPRF), transcript variant 1, mRNA [NM_002840]	-	-
	LINC00311	0.273165	Homo sapiens long intergenic non-protein coding RNA 311 (LINC00311), long non-coding RNA [NR_038859]	-	-
	TGFA	0.272892	Homo sapiens transforming growth factor, alpha (TGFA), transcript variant 1, mRNA [NM_003236]	-	-
	VPS37D	0.272689	Homo sapiens vacuolar protein sorting 37 homolog D (S. cerevisiae) (VPS37D), mRNA [NM_001077621]	-	-
	VCX2	0.272614	Homo sapiens variable charge, X-linked 2 (VCX2), mRNA [NM_016378]	-	-
	C1ORF53	0.272142	Homo sapiens chromosome 1 open reading frame 53 (C1orf53), mRNA [NM_001024594]	-	-
	STON2	0.271398	Homo sapiens stonin 2 (STON2), transcript variant 1, mRNA [NM_033104]	-	-
	LOC729164	0.271334	PREDICTED: Homo sapiens hCG1732469 (LOC729164), misc_RNA [XR_109936]	-	-
	XLOC_L2_002049	0.270677	BROAD Institute lincRNA (XLOC_l2_002049), lincRNA [TCONS_l2_00003697]	-	-
	LINC00371	0.270608	long intergenic non-protein coding RNA 371 [Source:HGNC Symbol;Acc:42693] [ENST00000563710]	-	-
	AMH	0.270466	Homo sapiens anti-Mullerian hormone (AMH), mRNA [NM_000479]	-	-
	C7ORF73	0.270433	Homo sapiens chromosome 7 open reading frame 73 (C7orf73), mRNA [NM_001130929]	-	-
	SPTA1	0.270081	Homo sapiens spectrin, alpha, erythrocytic 1 (elliptocytosis 2) (SPTA1), mRNA [NM_003126]	-	-
	MAPK12	0.269615	Homo sapiens mitogen-activated protein kinase 12 (MAPK12), mRNA [NM_002969]	-	-
	SYTL4	0.269466	Homo sapiens synaptotagmin-like 4 (SYTL4), transcript variant 1, mRNA [NM_080737]	-	-
	FAM201A	0.269179	Homo sapiens family with sequence similarity 201, member A (FAM201A), long non-coding RNA [NR_027294]	-	-
	MRAS	0.268351	Homo sapiens muscle RAS oncogene homolog (MRAS), transcript variant 1, mRNA [NM_012219]	-	-
	FOXM1	0.268121	Homo sapiens forkhead box M1 (FOXM1), transcript variant 1, mRNA [NM_202002]	-	-
	MOV10L1	0.267746	Homo sapiens Mov10l1, Moloney leukemia virus 10-like 1, homolog (mouse) (MOV10L1), transcript variant 1, mRNA [NM_018995]	-	-
	SRD5A3-AS1	0.267732	Homo sapiens SRD5A3 antisense RNA 1 (SRD5A3-AS1), long non-coding RNA [NR_037969]	-	-
	MPP3	0.266949	Homo sapiens membrane protein, palmitoylated 3 (MAGUK p55 subfamily member 3) (MPP3), transcript variant 1, mRNA [NM_001932]	-	-
	SOX2	0.266948	Homo sapiens SRY (sex determining region Y)-box 2 (SOX2), mRNA [NM_003106]	-	-
	PNPLA5	0.266358	Homo sapiens patatin-like phospholipase domain containing 5 (PNPLA5), transcript variant 1, mRNA [NM_138814]	-	-
	KIR2DS1	0.265583	Homo sapiens killer cell immunoglobulin-like receptor, two domains, short cytoplasmic tail, 1 (KIR2DS1), mRNA [NM_014512]	-	-
	ZNF503	0.265489	Homo sapiens zinc finger protein 503 (ZNF503), transcript variant 1, mRNA [NM_032772]	-	-
	TRIM36	0.265019	Homo sapiens tripartite motif containing 36 (TRIM36), transcript variant 1, mRNA [NM_018700]	-	-
	WNT11	0.264754	Homo sapiens wingless-type MMTV integration site family, member 11 (WNT11), mRNA [NM_004626]	-	-
	RAPGEFL1	0.264323	Homo sapiens Rap guanine nucleotide exchange factor (GEF)-like 1 (RAPGEFL1), mRNA [NM_016339]	-	-
	UGT3A1	0.264129	Homo sapiens UDP glycosyltransferase 3 family, polypeptide A1 (UGT3A1), transcript variant 1, mRNA [NM_152404]	-	-
	IL17A	0.263861	Homo sapiens interleukin 17A (IL17A), mRNA [NM_002190]	-	-
	SNAI2	0.263288	Homo sapiens Slug mRNA, partial cds. [U97060]	-	-
	HPR	0.263248	Homo sapiens haptoglobin-related protein (HPR), mRNA [NM_020995]	-	-
	HYOU1	0.262603	Homo sapiens hypoxia up-regulated 1 (HYOU1), transcript variant 1, mRNA [NM_006389]	-	-
	NQO2	0.262567	Homo sapiens NAD(P)H dehydrogenase, quinone 2 (NQO2), transcript variant 3, mRNA [NM_000904]	-	-
	TSPAN17	0.26243	Homo sapiens tetraspanin 17 (TSPAN17), transcript variant 1, mRNA [NM_012171]	-	-
	PEX5	0.261776	Homo sapiens peroxisomal biogenesis factor 5 (PEX5), transcript variant 2, mRNA [NM_000319]	-	-
	DSP	0.260757	Homo sapiens desmoplakin (DSP), transcript variant 1, mRNA [NM_004415]	-	No
	MXRA7	0.259769	Homo sapiens matrix-remodelling associated 7 (MXRA7), transcript variant 1, mRNA [NM_001008528]	-	-
	DOK5	0.25954	Homo sapiens docking protein 5 (DOK5), mRNA [NM_018431]	-	-
	MFSD3	0.259002	Homo sapiens major facilitator superfamily domain containing 3 (MFSD3), mRNA [NM_138431]	-	-
	TTYH2	0.258582	Homo sapiens tweety family member 2 (TTYH2), transcript variant 1, mRNA [NM_032646]	-	-
	LOC100132304	0.257919	Homo sapiens long intergenic non-protein coding RNA 684 (LOC100132304), transcript variant 1, long non-coding RNA [NR_120493]	-	-
	GSN-AS1	0.257459	Homo sapiens GSN antisense RNA 1 (GSN-AS1), long non-coding RNA [NR_103560]	-	-
	MYO7B	0.25741	Homo sapiens myosin VIIB (MYO7B), mRNA [NM_001080527]	-	-
	TNNT1	0.256659	Homo sapiens troponin T type 1 (skeletal, slow) (TNNT1), transcript variant 4, mRNA [NM_001291774]	-	-
	CNTD2	0.256462	Homo sapiens cyclin N-terminal domain containing 2 (CNTD2), mRNA [NM_024877]	-	-
	BMX	0.255857	Homo sapiens BMX non-receptor tyrosine kinase (BMX), transcript variant 2, mRNA [NM_001721]	-	-
	MERTK	0.255833	c-mer proto-oncogene tyrosine kinase [Source:HGNC Symbol;Acc:7027] [ENST00000421804]	-	-
	PRKAR1B	0.255721	Homo sapiens protein kinase, cAMP-dependent, regulatory, type I, beta (PRKAR1B), transcript variant 2, mRNA [NM_002735]	-	-
	LOC153811	0.255603	Homo sapiens cDNA FLJ11672 fis, clone HEMBA1004733. [AK021734]	-	-
	SPTB	0.255501	Homo sapiens spectrin, beta, erythrocytic (SPTB), transcript variant 2, mRNA [NM_000347]	-	-
	GREM2	0.254778	Homo sapiens gremlin 2, DAN family BMP antagonist (GREM2), mRNA [NM_022469]	-	-
	LOC102724610	0.254737	PREDICTED: Homo sapiens putative vomeronasal receptor-like protein 4-like (LOC102724610), mRNA [XM_006720356]	-	-
	INO80B	0.254157	Homo sapiens INO80 complex subunit B (INO80B), mRNA [NM_031288]	-	-
	PIR	0.254066	Homo sapiens pirin (iron-binding nuclear protein) (PIR), transcript variant 1, mRNA [NM_003662]	-	-
	GAL3ST3	0.253697	Homo sapiens galactose-3-O-sulfotransferase 3 (GAL3ST3), mRNA [NM_033036]	-	-
	ZFP57	0.253271	Homo sapiens ZFP57 zinc finger protein (ZFP57), mRNA [NM_001109809]	-	-
	EREG	0.253246	Homo sapiens epiregulin (EREG), mRNA [NM_001432]	-	-
	PDXP	0.252853	Homo sapiens pyridoxal (pyridoxine, vitamin B6) phosphatase (PDXP), mRNA [NM_020315]	-	-
	AP1S1	0.252804	Homo sapiens adaptor-related protein complex 1, sigma 1 subunit (AP1S1), mRNA [NM_001283]	-	-
	TMTC1	0.252572	Homo sapiens transmembrane and tetratricopeptide repeat containing 1 (TMTC1), transcript variant 2, mRNA [NM_175861]	-	-
	RFX4	0.252142	Homo sapiens regulatory factor X, 4 (influences HLA class II expression) (RFX4), transcript variant 3, mRNA [NM_213594]	-	-
	ACAN	0.252036	Homo sapiens aggrecan (ACAN), transcript variant 2, mRNA [NM_013227]	-	-
	GGH	0.25184	Homo sapiens gamma-glutamyl hydrolase (conjugase, folylpolygammaglutamyl hydrolase) (GGH), mRNA [NM_003878]	-	-
	TUBB4A	0.251824	Homo sapiens tubulin, beta 4A class IVa (TUBB4A), transcript variant 3, mRNA [NM_006087]	-	-
	CYP24A1	0.251584	Homo sapiens cytochrome P450, family 24, subfamily A, polypeptide 1 (CYP24A1), transcript variant 1, mRNA [NM_000782]	-	-
	PYY	0.251454	Homo sapiens peptide YY (PYY), mRNA [NM_004160]	-	-
	LINC00346	0.251415	Homo sapiens long intergenic non-protein coding RNA 346 (LINC00346), long non-coding RNA [NR_027701]	-	-
	MIPEP	0.251011	Homo sapiens mitochondrial intermediate peptidase (MIPEP), mRNA [NM_005932]	-	-
	WFIKKN1	0.250623	Homo sapiens WAP, follistatin/kazal, immunoglobulin, kunitz and netrin domain containing 1 (WFIKKN1), mRNA [NM_053284]	-	-
	TMEM95	0.250496	Homo sapiens transmembrane protein 95 (TMEM95), mRNA [NM_198154]	-	-
	ORM1	0.250435	Homo sapiens orosomucoid 1 (ORM1), mRNA [NM_000607]	-	-
	HIC1	0.250402	Homo sapiens hypermethylated in cancer 1 (HIC1), transcript variant 1, mRNA [NM_006497]	-	-
	LINC00574	0.250378	Homo sapiens long intergenic non-protein coding RNA 574 (LINC00574), long non-coding RNA [NR_026780]	-	-
	MOGAT3	0.250374	Homo sapiens monoacylglycerol O-acyltransferase 3 (MOGAT3), transcript variant 1, mRNA [NM_178176]	-	-
	RNF215	0.249865	Homo sapiens ring finger protein 215 (RNF215), mRNA [NM_001017981]	-	-
	HCG25	0.249737	AGENCOURT_6614092 NIH_MGC_41 Homo sapiens cDNA clone IMAGE:5475119 5', mRNA sequence [BM913108]	-	-
	C15ORF38	0.249728	Homo sapiens chromosome 15 open reading frame 38 (C15orf38), transcript variant 1, mRNA [NM_182616]	-	-
	CEMIP	0.24909	Homo sapiens cell migration inducing protein, hyaluronan binding (CEMIP), transcript variant 3, mRNA [NM_018689]	-	-
	FARP1	0.24852	Homo sapiens FERM, RhoGEF (ARHGEF) and pleckstrin domain protein 1 (chondrocyte-derived) (FARP1), transcript variant 1, mRNA [NM_005766]	-	-
	REEP2	0.247987	Homo sapiens receptor accessory protein 2 (REEP2), transcript variant 2, mRNA [NM_016606]	-	-
	PHLDA2	0.24796	Homo sapiens pleckstrin homology-like domain, family A, member 2 (PHLDA2), mRNA [NM_003311]	-	-
	TET3	0.247442	Homo sapiens tet methylcytosine dioxygenase 3 (TET3), mRNA [NM_001287491]	-	-
	STK3	0.247372	Homo sapiens serine/threonine kinase 3 (STK3), transcript variant 1, mRNA [NM_006281]	-	-
	CNTNAP3B	0.247066	Homo sapiens contactin associated protein-like 3B (CNTNAP3B), mRNA [NM_001201380]	-	-
	G0S2	0.246923	Homo sapiens G0/G1 switch 2 (G0S2), mRNA [NM_015714]	-	-
	TRPV5	0.24676	Homo sapiens transient receptor potential cation channel, subfamily V, member 5 (TRPV5), mRNA [NM_019841]	-	-
	XLOC_011858	0.246276	BROAD Institute lincRNA (XLOC_011858), lincRNA [TCONS_00024547]	-	-
	MSRB3	0.246234	Homo sapiens methionine sulfoxide reductase B3 (MSRB3), transcript variant 2, mRNA [NM_001031679]	-	-
	TBC1D8B	0.245093	Homo sapiens TBC1 domain family, member 8B (with GRAM domain) (TBC1D8B), transcript variant 1, mRNA [NM_017752]	-	-
	APOA4	0.245034	Homo sapiens apolipoprotein A-IV (APOA4), mRNA [NM_000482]	-	-
	KCNJ10	0.244862	Homo sapiens potassium inwardly-rectifying channel, subfamily J, member 10 (KCNJ10), mRNA [NM_002241]	-	-
	TP73	0.244845	Homo sapiens tumor protein p73 (TP73), transcript variant 1, mRNA [NM_005427]	-	-
	SLC1A7	0.24405	Homo sapiens solute carrier family 1 (glutamate transporter), member 7 (SLC1A7), transcript variant 4, mRNA [NM_006671]	-	-
	ANKH	0.243719	Homo sapiens ANKH inorganic pyrophosphate transport regulator (ANKH), mRNA [NM_054027]	-	-
	NDST1	0.243503	PREDICTED: Homo sapiens N-deacetylase/N-sulfotransferase (heparan glucosaminyl) 1 (NDST1), transcript variant X9, mRNA [XM_005268441]	-	-
	IGF1	0.243211	Homo sapiens insulin-like growth factor 1 (somatomedin C) (IGF1), transcript variant 4, mRNA [NM_000618]	-	-
	ITGA1	0.242543	Homo sapiens integrin, alpha 1 (ITGA1), mRNA [NM_181501]	-	-
	TAC4	0.242445	Homo sapiens tachykinin 4 (hemokinin) (TAC4), transcript variant alpha, mRNA [NM_170685]	-	-
	C21ORF128	0.242277	Homo sapiens chromosome 21 open reading frame 128 (C21orf128), long non-coding RNA [NR_027243]	-	-
	KCNH2	0.24221	Homo sapiens potassium voltage-gated channel, subfamily H (eag-related), member 2 (KCNH2), transcript variant 2, mRNA [NM_172056]	-	-
	SCGB3A1	0.242104	Homo sapiens secretoglobin, family 3A, member 1 (SCGB3A1), mRNA [NM_052863]	-	-
	SLC6A12	0.241615	Homo sapiens solute carrier family 6 (neurotransmitter transporter), member 12 (SLC6A12), transcript variant 1, mRNA [NM_003044]	-	-
	NXNL1	0.241587	Homo sapiens nucleoredoxin-like 1 (NXNL1), mRNA [NM_138454]	-	-
	GLI4	0.241266	Homo sapiens GLI family zinc finger 4 (GLI4), mRNA [NM_138465]	-	-
	PPP5C	0.241186	Homo sapiens protein phosphatase 5, catalytic subunit (PPP5C), transcript variant 1, mRNA [NM_006247]	-	-
	ECRP	0.241142	Homo sapiens ribonuclease, RNase A family, 2 (liver, eosinophil-derived neurotoxin) pseudogene (ECRP), non-coding RNA [NR_033909]	-	-
	SLC7A5	0.241121	Homo sapiens solute carrier family 7 (amino acid transporter light chain, L system), member 5 (SLC7A5), mRNA [NM_003486]	-	-
	ZAN	0.240691	Homo sapiens zonadhesin (ZAN), transcript variant 6, mRNA [NM_173059]	-	-
	PALD1	0.240033	Homo sapiens phosphatase domain containing, paladin 1 (PALD1), mRNA [NM_014431]	-	-
	XLOC_L2_014551	0.239902	BROAD Institute lincRNA (XLOC_l2_014551), lincRNA [TCONS_l2_00028242]	-	-
	EPS8L3	0.239492	Homo sapiens EPS8-like 3 (EPS8L3), transcript variant 3, mRNA [NM_024526]	-	-
	TMEM179	0.239484	Homo sapiens transmembrane protein 179 (TMEM179), transcript variant 1, mRNA [NM_001286389]	-	-
	LINC00837	0.239294	Homo sapiens long intergenic non-protein coding RNA 837 (LINC00837), transcript variant 1, long non-coding RNA [NR_038374]	-	-
	LOC102724970	0.238855	PREDICTED: Homo sapiens putative uncharacterized protein FLJ35883-like (LOC102724970), mRNA [XM_006711085]	-	-
	LOC645195	0.238765	Homo sapiens cDNA FLJ41456 fis, clone BRSTN2012320. [AK123450]	-	-
	CHRM1	0.23866	Homo sapiens cholinergic receptor, muscarinic 1 (CHRM1), mRNA [NM_000738]	-	-
	LMOD1	0.238492	Homo sapiens leiomodin 1 (smooth muscle) (LMOD1), mRNA [NM_012134]	-	-
	ADAM6	0.238375	Homo sapiens ADAM metallopeptidase domain 6, pseudogene (ADAM6), non-coding RNA [NR_002224]	-	-
	ZNF703	0.238231	Homo sapiens zinc finger protein 703 (ZNF703), mRNA [NM_025069]	-	-
	CA4	0.238162	Homo sapiens carbonic anhydrase IV (CA4), mRNA [NM_000717]	-	-
	GPR84	0.237686	Homo sapiens G protein-coupled receptor 84 (GPR84), mRNA [NM_020370]	-	-
	LAMA1	0.237557	Homo sapiens laminin, alpha 1 (LAMA1), mRNA [NM_005559]	-	-
	LOC100128843	0.237502	Homo sapiens DNA polymerase epsilon catalytic subunit isoform a (POLE1) mRNA, partial cds. [AF128541]	-	-
	PCOLCE2	0.237123	Homo sapiens procollagen C-endopeptidase enhancer 2 (PCOLCE2), mRNA [NM_013363]	-	-
	CRYM	0.236596	Homo sapiens crystallin, mu (CRYM), transcript variant 1, mRNA [NM_001888]	-	-
	OLFM4	0.236426	Homo sapiens olfactomedin 4 (OLFM4), mRNA [NM_006418]	-	-
	LOC100996455	0.236259	Homo sapiens uncharacterized LOC100996455 (LOC100996455), long non-coding RNA [NR_073177]	-	-
	MIR155HG	0.23596	Homo sapiens MIR155 host gene (non-protein coding) (MIR155HG), long non-coding RNA [NR_001458]	-	-
	PROC	0.23539	Homo sapiens protein C (inactivator of coagulation factors Va and VIIIa) (PROC), mRNA [NM_000312]	-	-
	HECW2	0.234208	Homo sapiens HECT, C2 and WW domain containing E3 ubiquitin protein ligase 2 (HECW2), mRNA [NM_020760]	-	-
	SLC4A2	0.233887	Homo sapiens solute carrier family 4 (anion exchanger), member 2 (SLC4A2), transcript variant 1, mRNA [NM_003040]	-	-
	GPR141	0.23355	Homo sapiens G protein-coupled receptor 141 (GPR141), mRNA [NM_181791]	-	-
	CCR10	0.233195	Homo sapiens chemokine (C-C motif) receptor 10 (CCR10), mRNA [NM_016602]	-	-
	PADI4	0.232962	Homo sapiens peptidyl arginine deiminase, type IV (PADI4), mRNA [NM_012387]	-	-
	CLTC-IT1	0.232906	Homo sapiens clone HQ0456 PRO0456 mRNA, complete cds. [AF090926]	-	-
	INHBA	0.232607	Homo sapiens inhibin, beta A (INHBA), mRNA [NM_002192]	-	-
	PRR15	0.232528	Homo sapiens proline rich 15 (PRR15), mRNA [NM_175887]	-	-
	ELANE	0.232324	Homo sapiens elastase, neutrophil expressed (ELANE), mRNA [NM_001972]	-	-
	METTL7B	0.231958	Homo sapiens methyltransferase like 7B (METTL7B), mRNA [NM_152637]	-	-
	MESTIT1	0.231853	Homo sapiens MEST intronic transcript 1, antisense RNA (MESTIT1), long non-coding RNA [NR_004382]	-	-
	CCDC3	0.231811	Homo sapiens coiled-coil domain containing 3 (CCDC3), transcript variant 1, mRNA [NM_031455]	-	-
	AZU1	0.231045	Homo sapiens azurocidin 1 (AZU1), mRNA [NM_001700]	-	-
	OR4C15	0.230478	Homo sapiens olfactory receptor, family 4, subfamily C, member 15 (OR4C15), mRNA [NM_001001920]	-	-
	SHB	0.230455	Homo sapiens Src homology 2 domain containing adaptor protein B (SHB), mRNA [NM_003028]	-	-
	RCE1	0.2303	Homo sapiens Ras converting CAAX endopeptidase 1 (RCE1), transcript variant 1, mRNA [NM_005133]	-	-
	POC1A	0.230199	Homo sapiens POC1 centriolar protein A (POC1A), transcript variant 1, mRNA [NM_015426]	-	-
	TGFB1I1	0.23019	Homo sapiens transforming growth factor beta 1 induced transcript 1 (TGFB1I1), transcript variant 1, mRNA [NM_001042454]	-	-
	THNSL2	0.23018	Homo sapiens threonine synthase-like 2 (S. cerevisiae) (THNSL2), transcript variant 1, mRNA [NM_018271]	-	-
	SLC22A1	0.230171	Homo sapiens solute carrier family 22 (organic cation transporter), member 1 (SLC22A1), transcript variant 2, mRNA [NM_153187]	-	-
	FOSB	0.229637	Homo sapiens FBJ murine osteosarcoma viral oncogene homolog B (FOSB), transcript variant 1, mRNA [NM_006732]	-	-
	TF	0.229536	Homo sapiens transferrin (TF), mRNA [NM_001063]	-	-
	LOC100133299	0.229098	Homo sapiens clone DNA62312 GALI1870 (UNQ1870) mRNA, complete cds. [AY358688]	-	-
	HP	0.229085	Homo sapiens haptoglobin (HP), transcript variant 1, mRNA [NM_005143]	-	-
	PRR5-ARHGAP8	0.228909	Homo sapiens PRR5-ARHGAP8 readthrough (PRR5-ARHGAP8), mRNA [NM_181334]	-	-
	CFC1	0.228084	Homo sapiens cripto, FRL-1, cryptic family 1 (CFC1), transcript variant 1, mRNA [NM_032545]	-	-
	SLC47A1	0.228054	Homo sapiens solute carrier family 47 (multidrug and toxin extrusion), member 1 (SLC47A1), mRNA [NM_018242]	-	-
	SLC1A5	0.228026	Homo sapiens solute carrier family 1 (neutral amino acid transporter), member 5 (SLC1A5), transcript variant 1, mRNA [NM_005628]	-	-
	SIX5	0.227274	Homo sapiens SIX homeobox 5 (SIX5), mRNA [NM_175875]	-	-
	STYK1	0.227115	Homo sapiens serine/threonine/tyrosine kinase 1 (STYK1), mRNA [NM_018423]	-	-
	SPATA18	0.227028	Homo sapiens spermatogenesis associated 18 (SPATA18), mRNA [NM_145263]	-	-
	SLC25A47	0.226523	Homo sapiens solute carrier family 25, member 47 (SLC25A47), mRNA [NM_207117]	-	-
	C8G	0.226223	Homo sapiens complement component 8, gamma polypeptide (C8G), mRNA [NM_000606]	-	-
	ESPL1	0.225553	Homo sapiens extra spindle pole bodies homolog 1 (S. cerevisiae) (ESPL1), mRNA [NM_012291]	-	-
	C10ORF11	0.225523	Homo sapiens chromosome 10 open reading frame 11 (C10orf11), mRNA [NM_032024]	-	-
	TRIM64	0.225512	Homo sapiens tripartite motif containing 64 (TRIM64), mRNA [NM_001136486]	-	-
	IQCG	0.225242	Homo sapiens IQ motif containing G (IQCG), transcript variant 1, mRNA [NM_032263]	-	-
	TMEM240	0.224985	Homo sapiens transmembrane protein 240 (TMEM240), mRNA [NM_001114748]	-	-
	NTSR1	0.224858	Homo sapiens neurotensin receptor 1 (high affinity) (NTSR1), mRNA [NM_002531]	-	-
	ZSCAN2	0.224768	Homo sapiens zinc finger and SCAN domain containing 2 (ZSCAN2), transcript variant 2, mRNA [NM_017894]	-	-
	MANSC1	0.224743	Homo sapiens MANSC domain containing 1 (MANSC1), mRNA [NM_018050]	-	-
	MMRN1	0.224632	Homo sapiens multimerin 1 (MMRN1), mRNA [NM_007351]	-	-
	PPM1L	0.224452	protein phosphatase, Mg2+/Mn2+ dependent, 1L [Source:HGNC Symbol;Acc:16381] [ENST00000498165]	-	-
	ACHE	0.224452	Homo sapiens acetylcholinesterase (Yt blood group) (ACHE), transcript variant E4-E6, mRNA [NM_000665]	-	-
	LPCAT4	0.224193	Homo sapiens lysophosphatidylcholine acyltransferase 4 (LPCAT4), mRNA [NM_153613]	-	-
	RNASE3	0.224183	Homo sapiens ribonuclease, RNase A family, 3 (RNASE3), mRNA [NM_002935]	-	-
	SLC16A4	0.22404	Homo sapiens solute carrier family 16, member 4 (SLC16A4), transcript variant 1, mRNA [NM_004696]	-	-
	B4GALT1-AS1	0.223853	Homo sapiens B4GALT1 antisense RNA 1 (B4GALT1-AS1), transcript variant 1, long non-coding RNA [NR_108108]	-	-
	ATAD2	0.223848	Homo sapiens ATPase family, AAA domain containing 2 (ATAD2), mRNA [NM_014109]	-	-
	KRT19	0.223539	Homo sapiens keratin 19 (KRT19), mRNA [NM_002276]	-	-
	SVEP1	0.223519	Homo sapiens sushi, von Willebrand factor type A, EGF and pentraxin domain containing 1 (SVEP1), mRNA [NM_153366]	-	-
	HOXB-AS3	0.223326	Homo sapiens HOXB cluster antisense RNA 3 (HOXB-AS3), transcript variant 1, long non-coding RNA [NR_033201]	-	-
	BPGM	0.223212	Homo sapiens 2,3-bisphosphoglycerate mutase (BPGM), transcript variant 2, mRNA [NM_199186]	-	-
	LOC399900	0.222765	PREDICTED: Homo sapiens uncharacterized LOC399900 (LOC399900), misc_RNA [XR_111182]	-	-
	TMEM45A	0.222743	Homo sapiens transmembrane protein 45A (TMEM45A), mRNA [NM_018004]	-	-
	PCDH1	0.222616	Homo sapiens protocadherin 1 (PCDH1), transcript variant 1, mRNA [NM_002587]	-	-
	PF4V1	0.222477	Homo sapiens platelet factor 4 variant 1 (PF4V1), mRNA [NM_002620]	-	-
	TMEM51	0.222435	Homo sapiens transmembrane protein 51 (TMEM51), transcript variant 4, mRNA [NM_018022]	-	-
	CCDC182	0.221891	Homo sapiens coiled-coil domain containing 182 (CCDC182), mRNA [NM_001282544]	-	-
	KAZN	0.221524	Homo sapiens kazrin, periplakin interacting protein (KAZN), transcript variant A, mRNA [NM_015209]	-	-
	RGS16	0.221486	Homo sapiens regulator of G-protein signaling 16 (RGS16), mRNA [NM_002928]	-	-
	TSSK3	0.221168	Homo sapiens testis-specific serine kinase 3 (TSSK3), mRNA [NM_052841]	-	-
	ARHGEF16	0.221121	Homo sapiens Rho guanine nucleotide exchange factor (GEF) 16 (ARHGEF16), mRNA [NM_014448]	-	-
	ENTPD7	0.221053	Homo sapiens ectonucleoside triphosphate diphosphohydrolase 7 (ENTPD7), mRNA [NM_020354]	-	-
	FAM132B	0.220922	Homo sapiens family with sequence similarity 132, member B (FAM132B), mRNA [NM_001291832]	-	-
	SYNM	0.220759	Homo sapiens synemin, intermediate filament protein (SYNM), transcript variant A, mRNA [NM_145728]	-	-
	GALE	0.220546	Homo sapiens UDP-galactose-4-epimerase (GALE), transcript variant 1, mRNA [NM_000403]	-	-
	LOC101928731	0.220392	Homo sapiens uncharacterized LOC101928731 (LOC101928731), transcript variant 2, long non-coding RNA [NR_110093]	-	-
	PDE6G	0.220352	Homo sapiens phosphodiesterase 6G, cGMP-specific, rod, gamma (PDE6G), transcript variant 1, mRNA [NM_002602]	-	-
	TPRG1	0.220244	Homo sapiens tumor protein p63 regulated 1 (TPRG1), mRNA [NM_198485]	-	-
	FAM110B	0.220057	Homo sapiens family with sequence similarity 110, member B (FAM110B), mRNA [NM_147189]	-	-
	TNFRSF18	0.219896	Homo sapiens tumor necrosis factor receptor superfamily, member 18 (TNFRSF18), transcript variant 2, mRNA [NM_148901]	-	-
	LCE3D	0.219506	Homo sapiens late cornified envelope 3D (LCE3D), mRNA [NM_032563]	-	-
	S100P	0.219338	Homo sapiens S100 calcium binding protein P (S100P), mRNA [NM_005980]	-	-
	CACNA1F	0.219108	Homo sapiens calcium channel, voltage-dependent, L type, alpha 1F subunit (CACNA1F), transcript variant 1, mRNA [NM_005183]	-	-
	MS4A3	0.219043	Homo sapiens membrane-spanning 4-domains, subfamily A, member 3 (hematopoietic cell-specific) (MS4A3), transcript variant 1, mRNA [NM_006138]	-	-
	CMBL	0.21866	Homo sapiens carboxymethylenebutenolidase homolog (Pseudomonas) (CMBL), mRNA [NM_138809]	-	-
	PLA2G2A	0.218596	Homo sapiens phospholipase A2, group IIA (platelets, synovial fluid) (PLA2G2A), transcript variant 1, mRNA [NM_000300]	-	-
	SLC10A7	0.218464	Homo sapiens solute carrier family 10, member 7 (SLC10A7), transcript variant 2, mRNA [NM_001029998]	-	-
	LOC440895	0.218349	PREDICTED: Homo sapiens glycosylphosphatidylinositol anchor attachment 1 protein-like (LOC102725211), mRNA [XM_006726397]	-	-
	CALD1	0.218276	Homo sapiens caldesmon 1 (CALD1), transcript variant 1, mRNA [NM_033138]	-	-
	GSTT1	0.218122	Homo sapiens glutathione S-transferase theta 1 (GSTT1), mRNA [NM_000853]	-	-
	LOC730102	0.217321	Homo sapiens quinone oxidoreductase-like protein 2 pseudogene (LOC730102), non-coding RNA [NR_037167]	-	-
	NEU4	0.217316	Homo sapiens sialidase 4 (NEU4), transcript variant 1, mRNA [NM_080741]	-	-
	CHRD	0.217279	Homo sapiens chordin (CHRD), mRNA [NM_003741]	-	-
	TACR1	0.217178	Homo sapiens tachykinin receptor 1 (TACR1), transcript variant short, mRNA [NM_015727]	-	-
	NEXN-AS1	0.216826	Homo sapiens NEXN antisense RNA 1 (NEXN-AS1), long non-coding RNA [NR_103535]	-	-
	GAS6	0.216378	Homo sapiens growth arrest-specific 6 (GAS6), transcript variant 1, mRNA [NM_000820]	-	-
	LOC100506870	0.216211	PREDICTED: Homo sapiens uncharacterized LOC100506870 (LOC100506870), mRNA [XM_006709955]	-	-
	SLC6A5	0.216105	Homo sapiens solute carrier family 6 (neurotransmitter transporter), member 5 (SLC6A5), mRNA [NM_004211]	-	-
	MYL3	0.215891	Homo sapiens myosin, light chain 3, alkali; ventricular, skeletal, slow (MYL3), mRNA [NM_000258]	-	-
	SLC6A17	0.215888	Homo sapiens solute carrier family 6 (neutral amino acid transporter), member 17 (SLC6A17), mRNA [NM_001010898]	-	-
	FOXB1	0.215732	Homo sapiens forkhead box B1 (FOXB1), mRNA [NM_012182]	-	-
	MAGI2-AS3	0.215625	Homo sapiens MAGI2 antisense RNA 3 (MAGI2-AS3), transcript variant 2, long non-coding RNA [NR_038344]	-	-
	LOC728175	0.215418	Homo sapiens uncharacterized LOC728175 (LOC728175), long non-coding RNA [NR_040108]	-	-
	MAOA	0.215254	Homo sapiens monoamine oxidase A (MAOA), transcript variant 1, mRNA [NM_000240]	-	-
	FBLIM1	0.214744	Homo sapiens filamin binding LIM protein 1 (FBLIM1), transcript variant 1, mRNA [NM_017556]	-	-
	DES	0.214652	Homo sapiens desmin (DES), mRNA [NM_001927]	-	-
	CAMP	0.214637	Homo sapiens cathelicidin antimicrobial peptide (CAMP), mRNA [NM_004345]	-	-
	STOX2	0.214591	Homo sapiens storkhead box 2 (STOX2), mRNA [NM_020225]	-	-
	BANCR	0.214576	Homo sapiens BRAF-activated non-protein coding RNA (BANCR), long non-coding RNA [NR_047671]	-	-
	IL18	0.214468	Homo sapiens interleukin 18 (IL18), transcript variant 1, mRNA [NM_001562]	-	-
	BCHE	0.214439	Homo sapiens butyrylcholinesterase (BCHE), mRNA [NM_000055]	-	-
	FAM106A	0.214267	Homo sapiens family with sequence similarity 106, member A (FAM106A), long non-coding RNA [NR_026809]	-	-
	TRPC3	0.214008	Homo sapiens transient receptor potential cation channel, subfamily C, member 3 (TRPC3), transcript variant 2, mRNA [NM_003305]	-	-
	NFATC4	0.213887	Homo sapiens nuclear factor of activated T-cells, cytoplasmic, calcineurin-dependent 4 (NFATC4), transcript variant 2, mRNA [NM_004554]	-	-
	ZIM2	0.213658	Homo sapiens zinc finger, imprinted 2 (ZIM2), transcript variant 1, mRNA [NM_015363]	-	-
	SLCO1B3	0.213488	Homo sapiens solute carrier organic anion transporter family, member 1B3 (SLCO1B3), mRNA [NM_019844]	-	-
	HSPB9	0.213343	Homo sapiens heat shock protein, alpha-crystallin-related, B9 (HSPB9), mRNA [NM_033194]	-	-
	LMBR1	0.212882	Homo sapiens limb development membrane protein 1 (LMBR1), mRNA [NM_022458]	-	-
	OR6W1P	0.212692	Homo sapiens olfactory receptor, family 6, subfamily W, member 1 pseudogene (OR6W1P), non-coding RNA [NR_002140]	-	-
	PRR35	0.212657	Homo sapiens proline rich 35 (PRR35), mRNA [NM_145270]	-	-
	MYO6	0.212484	Homo sapiens myosin VI (MYO6), mRNA [NM_004999]	-	-
	KIAA1841	0.212171	Homo sapiens KIAA1841 (KIAA1841), transcript variant 1, mRNA [NM_001129993]	-	-
	FAM86C1	0.211444	Homo sapiens family with sequence similarity 86, member C1 (FAM86C1), transcript variant 1, mRNA [NM_018172]	-	-
	PAPSS2	0.211346	Homo sapiens 3'-phosphoadenosine 5'-phosphosulfate synthase 2 (PAPSS2), transcript variant 2, mRNA [NM_001015880]	-	-
	LOC730098	0.211234	PREDICTED: Homo sapiens uncharacterized LOC730098 (LOC730098), transcript variant X1, misc_RNA [XR_113195]	-	-
	CYP2E1	0.210965	Homo sapiens cytochrome P450, family 2, subfamily E, polypeptide 1 (CYP2E1), mRNA [NM_000773]	-	-
	C5ORF46	0.210826	Homo sapiens chromosome 5 open reading frame 46 (C5orf46), mRNA [NM_206966]	-	-
	FOXN1	0.210675	Homo sapiens forkhead box N1 (FOXN1), mRNA [NM_003593]	-	-
	HSD3B2	0.21019	Homo sapiens hydroxy-delta-5-steroid dehydrogenase, 3 beta- and steroid delta-isomerase 2 (HSD3B2), transcript variant 1, mRNA [NM_000198]	-	-
	NNAT	0.210095	Homo sapiens neuronatin (NNAT), transcript variant 1, mRNA [NM_005386]	-	-
	LOC100996342	0.210071	Homo sapiens uncharacterized LOC100996342 (LOC100996342), long non-coding RNA [NR_103793]	-	-
	CAPN13	0.209935	Homo sapiens calpain 13 (CAPN13), mRNA [NM_144575]	-	-
	LOC344887	0.209815	Homo sapiens NmrA-like family domain containing 1 pseudogene (LOC344887), non-coding RNA [NR_033752]	-	-
	LCN2	0.209628	Homo sapiens lipocalin 2 (LCN2), mRNA [NM_005564]	-	-
	AP2A1	0.209434	Homo sapiens adaptor-related protein complex 2, alpha 1 subunit (AP2A1), transcript variant 1, mRNA [NM_014203]	-	-
	CKLF-CMTM1	0.209393	Homo sapiens CKLF-CMTM1 readthrough (CKLF-CMTM1), transcript variant 1, mRNA [NM_001204099]	-	-
	LOC101927534	0.209311	PREDICTED: Homo sapiens uncharacterized LOC101927534 (LOC101927534), ncRNA [XR_245057]	-	-
	NOP9	0.20926	Homo sapiens NOP9 nucleolar protein (NOP9), transcript variant 1, mRNA [NM_174913]	-	-
	RORB	0.209235	RAR-related orphan receptor B [Source:HGNC Symbol;Acc:10259] [ENST00000376896]	-	-
	LRRN1	0.209112	Homo sapiens leucine rich repeat neuronal 1 (LRRN1), mRNA [NM_020873]	-	-
	HIST1H2AB	0.208817	Homo sapiens histone cluster 1, H2ab (HIST1H2AB), mRNA [NM_003513]	-	-
	EMILIN1	0.208536	Homo sapiens elastin microfibril interfacer 1 (EMILIN1), mRNA [NM_007046]	-	-
	MCEMP1	0.208491	Homo sapiens mast cell-expressed membrane protein 1 (MCEMP1), mRNA [NM_174918]	-	-
	MEF2BNB-MEF2B	0.208448	Homo sapiens MEF2BNB-MEF2B readthrough (MEF2BNB-MEF2B), transcript variant 1, mRNA [NM_005919]	-	-
	PRELP	0.2084	Homo sapiens proline/arginine-rich end leucine-rich repeat protein (PRELP), transcript variant 1, mRNA [NM_002725]	-	-
	E2F1	0.20827	Homo sapiens E2F transcription factor 1 (E2F1), mRNA [NM_005225]	-	-
	KRT4	0.207958	Homo sapiens keratin 4 (KRT4), mRNA [NM_002272]	-	-
	PLEKHH3	0.207556	Homo sapiens pleckstrin homology domain containing, family H (with MyTH4 domain) member 3 (PLEKHH3), transcript variant 1, mRNA [NM_024927]	-	-
	ENTPD5	0.207387	Homo sapiens ectonucleoside triphosphate diphosphohydrolase 5 (ENTPD5), mRNA [NM_001249]	-	-
	PIGN	0.207142	Homo sapiens phosphatidylinositol glycan anchor biosynthesis, class N (PIGN), transcript variant 1, mRNA [NM_176787]	-	-
	C1ORF116	0.206941	Homo sapiens chromosome 1 open reading frame 116 (C1orf116), transcript variant 1, mRNA [NM_023938]	-	-
	SEPT5	0.206809	Homo sapiens septin 5 (SEPT5), transcript variant 1, mRNA [NM_002688]	-	-
	LAMC3	0.206801	Homo sapiens laminin, gamma 3 (LAMC3), mRNA [NM_006059]	-	-
	RAP2C-AS1	0.206657	Homo sapiens RAP2C antisense RNA 1 (RAP2C-AS1), long non-coding RNA [NR_110410]	-	-
	PRPH	0.206566	Homo sapiens peripherin (PRPH), mRNA [NM_006262]	-	-
	RSPH9	0.20645	Homo sapiens radial spoke head 9 homolog (Chlamydomonas) (RSPH9), transcript variant 1, mRNA [NM_152732]	-	-
	SHOX2	0.206279	Homo sapiens short stature homeobox 2 (SHOX2), transcript variant 2, mRNA [NM_006884]	-	-
	OR10G8	0.205642	Homo sapiens olfactory receptor, family 10, subfamily G, member 8 (OR10G8), mRNA [NM_001004464]	-	-
	TUBG2	0.205528	Homo sapiens tubulin, gamma 2 (TUBG2), mRNA [NM_016437]	-	-
	PPARG	0.20549	Homo sapiens peroxisome proliferator-activated receptor gamma (PPARG), transcript variant 3, mRNA [NM_138711]	-	-
	GIPC3	0.205311	Homo sapiens GIPC PDZ domain containing family, member 3 (GIPC3), mRNA [NM_133261]	-	-
	MYCN	0.205177	Homo sapiens v-myc avian myelocytomatosis viral oncogene neuroblastoma derived homolog (MYCN), transcript variant 2, mRNA [NM_005378]	-	-
	GAL	0.205132	Homo sapiens galanin/GMAP prepropeptide (GAL), mRNA [NM_015973]	-	-
	HPN	0.204814	Homo sapiens hepsin (HPN), transcript variant 1, mRNA [NM_182983]	-	-
	NXNL2	0.204657	nucleoredoxin-like 2 [Source:HGNC Symbol;Acc:30482] [ENST00000487646]	-	-
	ARG1	0.204299	Homo sapiens arginase 1 (ARG1), transcript variant 2, mRNA [NM_000045]	-	-
	PHTF1	0.204122	Homo sapiens putative homeodomain transcription factor 1 (PHTF1), mRNA [NM_006608]	-	-
	LMNTD2	0.204064	Homo sapiens lamin tail domain containing 2 (LMNTD2), mRNA [NM_173573]	-	-
	PRSS3	0.203967	Homo sapiens protease, serine, 3 (PRSS3), transcript variant 2, mRNA [NM_002771]	-	-
	MB21D2	0.203948	Homo sapiens Mab-21 domain containing 2 (MB21D2), mRNA [NM_178496]	-	-
	FBN3	0.203421	Homo sapiens fibrillin 3 (FBN3), mRNA [NM_032447]	-	-
	AMBN	0.203391	Homo sapiens ameloblastin (enamel matrix protein) (AMBN), mRNA [NM_016519]	-	-
	SLC46A2	0.203362	Homo sapiens solute carrier family 46, member 2 (SLC46A2), mRNA [NM_033051]	-	-
	TNP2	0.203347	Homo sapiens transition protein 2 (during histone to protamine replacement) (TNP2), mRNA [NM_005425]	-	-
	SOX17	0.203144	Homo sapiens SRY (sex determining region Y)-box 17 (SOX17), mRNA [NM_022454]	-	-
	LY6G6F	0.202994	Homo sapiens lymphocyte antigen 6 complex, locus G6F (LY6G6F), mRNA [NM_001003693]	-	-
	SPDEF	0.202958	Homo sapiens SAM pointed domain containing ETS transcription factor (SPDEF), transcript variant 1, mRNA [NM_012391]	-	-
	MBD5	0.202712	Homo sapiens methyl-CpG binding domain protein 5, mRNA (cDNA clone IMAGE:3996924). [BC014534]	-	-
	GUCY1B3	0.202616	Homo sapiens guanylate cyclase 1, soluble, beta 3 (GUCY1B3), transcript variant 2, mRNA [NM_000857]	-	-
	SLC30A9	0.201904	Homo sapiens solute carrier family 30 (zinc transporter), member 9 (SLC30A9), mRNA [NM_006345]	-	-
	AOC2	0.201898	Homo sapiens amine oxidase, copper containing 2 (retina-specific) (AOC2), transcript variant 1, mRNA [NM_001158]	-	-
	JHDM1D-AS1	0.201825	Homo sapiens JHDM1D antisense RNA 1 (head to head) (JHDM1D-AS1), long non-coding RNA [NR_024451]	-	-
	EPHB2	0.201815	Homo sapiens EPH receptor B2 (EPHB2), transcript variant 2, mRNA [NM_004442]	-	-
	LZTS1	0.20178	Homo sapiens leucine zipper, putative tumor suppressor 1 (LZTS1), mRNA [NM_021020]	-	-
	HEPH	0.201667	Homo sapiens hephaestin (HEPH), transcript variant 2, mRNA [NM_014799]	-	-
	LOC100287525	0.201324	Homo sapiens cDNA clone IMAGE:6141118, partial cds. [BC053363]	-	-
	FGFRL1	0.200788	Homo sapiens fibroblast growth factor receptor-like 1 (FGFRL1), transcript variant 1, mRNA [NM_001004356]	-	-
	ALPL	0.200572	Homo sapiens alkaline phosphatase, liver/bone/kidney (ALPL), transcript variant 1, mRNA [NM_000478]	-	-
	LOC101928707	0.200486	PREDICTED: Homo sapiens uncharacterized LOC101928707 (LOC101928707), transcript variant X1, ncRNA [XR_243381]	-	-
	EXT1	0.200284	Homo sapiens exostosin glycosyltransferase 1 (EXT1), mRNA [NM_000127]	-	-
	NEUROG1	0.199969	Homo sapiens neurogenin 1 (NEUROG1), mRNA [NM_006161]	-	-
	LOC149373	0.199742	Homo sapiens cDNA FLJ30430 fis, clone BRACE2008960. [AK054992]	-	-
	CD151	0.199488	Homo sapiens CD151 molecule (Raph blood group) (CD151), transcript variant 1, mRNA [NM_004357]	-	-
	KHDRBS3	0.199353	Homo sapiens KH domain containing, RNA binding, signal transduction associated 3 (KHDRBS3), mRNA [NM_006558]	-	-
	NR5A1	0.199215	Homo sapiens nuclear receptor subfamily 5, group A, member 1 (NR5A1), mRNA [NM_004959]	-	-
	CGB	0.199074	Homo sapiens chorionic gonadotropin, beta polypeptide (CGB), mRNA [NM_000737]	-	-
	NDFIP2	0.199016	Homo sapiens Nedd4 family interacting protein 2 (NDFIP2), transcript variant 1, mRNA [NM_019080]	-	-
	INHBB	0.199013	Homo sapiens inhibin, beta B (INHBB), mRNA [NM_002193]	-	-
	TMEM45B	0.198956	Homo sapiens transmembrane protein 45B (TMEM45B), mRNA [NM_138788]	-	-
	EPHX4	0.198843	Homo sapiens epoxide hydrolase 4 (EPHX4), mRNA [NM_173567]	-	-
	PAX8-AS1	0.198708	Homo sapiens PAX8 antisense RNA 1 (PAX8-AS1), transcript variant 2, long non-coding RNA [NR_047570]	-	-
	C21ORF67	0.19823	Homo sapiens chromosome 21 open reading frame 67 (C21orf67), transcript variant 1, long non-coding RNA [NR_027128]	-	-
	OPLAH	0.197926	Homo sapiens 5-oxoprolinase (ATP-hydrolysing) (OPLAH), mRNA [NM_017570]	-	-
	NMNAT3	0.19792	Homo sapiens nicotinamide nucleotide adenylyltransferase 3 (NMNAT3), transcript variant 1, mRNA [NM_178177]	-	-
	ISCA1	0.197643	Homo sapiens iron-sulfur cluster assembly 1 (ISCA1), mRNA [NM_030940]	-	-
	HNF1A-AS1	0.197344	Homo sapiens HNF1A antisense RNA 1 (HNF1A-AS1), long non-coding RNA [NR_024345]	-	-
	LOC643355	0.197302	Homo sapiens uncharacterized LOC643355 (LOC643355), mRNA [NM_001270945]	-	-
	DMD	0.197105	Homo sapiens dystrophin (DMD), transcript variant Dp427p2, mRNA [NM_004010]	-	-
	EVI5L	0.197044	Homo sapiens ecotropic viral integration site 5-like (EVI5L), transcript variant 2, mRNA [NM_145245]	-	-
	SLED1	0.197012	Homo sapiens proteoglycan 3 pseudogene (SLED1), non-coding RNA [NR_003542]	-	-
	PSTPIP2	0.196994	Homo sapiens proline-serine-threonine phosphatase interacting protein 2 (PSTPIP2), mRNA [NM_024430]	-	-
	GPR62	0.196832	Homo sapiens G protein-coupled receptor 62 (GPR62), mRNA [NM_080865]	-	-
	PQLC2	0.196778	Homo sapiens PQ loop repeat containing 2 (PQLC2), transcript variant 5, long non-coding RNA [NR_109848]	-	-
	KIR2DS2	0.196643	Homo sapiens killer cell immunoglobulin-like receptor, two domains, short cytoplasmic tail, 2 (KIR2DS2), transcript variant 1, mRNA [NM_012312]	-	-
	C11ORF84	0.196472	Homo sapiens chromosome 11 open reading frame 84 (C11orf84), mRNA [NM_138471]	-	-
	MMP23B	0.196422	Homo sapiens matrix metallopeptidase 23B (MMP23B), mRNA [NM_006983]	-	-
	SYDE1	0.196266	Homo sapiens synapse defective 1, Rho GTPase, homolog 1 (C. elegans) (SYDE1), mRNA [NM_033025]	-	-
	PPBPP2	0.196179	Homo sapiens pro-platelet basic protein pseudogene 2 (PPBPP2), non-coding RNA [NR_026769]	-	-
	SYT2	0.195982	Homo sapiens synaptotagmin II (SYT2), transcript variant 1, mRNA [NM_177402]	-	-
	TBL3	0.195977	Homo sapiens transducin (beta)-like 3 (TBL3), mRNA [NM_006453]	-	-
	MORN2	0.1959	Homo sapiens MORN repeat containing 2 (MORN2), mRNA [NM_001145450]	-	-
	NTRK1	0.195749	Homo sapiens neurotrophic tyrosine kinase, receptor, type 1 (NTRK1), transcript variant 2, mRNA [NM_002529]	-	-
	FAM132A	0.195645	Homo sapiens family with sequence similarity 132, member A (FAM132A), mRNA [NM_001014980]	-	-
	XK	0.195541	Homo sapiens X-linked Kx blood group (McLeod syndrome) (XK), mRNA [NM_021083]	-	-
	ACPP	0.195333	Homo sapiens acid phosphatase, prostate (ACPP), transcript variant 1, mRNA [NM_001099]	-	-
	RHCE	0.195264	Homo sapiens Rh blood group, CcEe antigens (RHCE), transcript variant 1, mRNA [NM_020485]	-	-
	LHX1	0.195261	Homo sapiens LIM homeobox 1 (LHX1), mRNA [NM_005568]	-	-
	CA5BP1	0.195229	Homo sapiens carbonic anhydrase VB pseudogene 1 (CA5BP1), non-coding RNA [NR_026551]	-	-
	HID1	0.195143	Homo sapiens HID1 domain containing (HID1), mRNA [NM_030630]	-	-
	C17ORF99	0.194917	Homo sapiens chromosome 17 open reading frame 99 (C17orf99), mRNA [NM_001163075]	-	-
	ZNF462	0.194893	Homo sapiens zinc finger protein 462 (ZNF462), mRNA [NM_021224]	-	-
	LOC102724621	0.194709	PREDICTED: Homo sapiens cell division cycle protein 27 homolog (LOC102724621), misc_RNA [XR_430599]	-	-
	OR5AP2	0.194532	Homo sapiens olfactory receptor, family 5, subfamily AP, member 2 (OR5AP2), mRNA [NM_001002925]	-	-
	FAM71F2	0.19436	family with sequence similarity 71, member F2 [Source:HGNC Symbol;Acc:27998] [ENST00000461131]	-	-
	OR2A25	0.194353	Homo sapiens olfactory receptor, family 2, subfamily A, member 25 (OR2A25), mRNA [NM_001004488]	-	-
	CHAT	0.194014	Homo sapiens choline O-acetyltransferase (CHAT), transcript variant M, mRNA [NM_020549]	-	-
	OR2B6	0.193936	Homo sapiens olfactory receptor, family 2, subfamily B, member 6 (OR2B6), mRNA [NM_012367]	-	-
	SUCNR1	0.193718	Homo sapiens succinate receptor 1 (SUCNR1), mRNA [NM_033050]	-	-
	CACNG4	0.193701	Homo sapiens calcium channel, voltage-dependent, gamma subunit 4 (CACNG4), mRNA [NM_014405]	-	-
	LOC101930246	0.193439	PREDICTED: Homo sapiens uncharacterized LOC101930246 (LOC101930246), transcript variant X2, ncRNA [XR_250239]	-	-
	TM4SF5	0.193137	Homo sapiens transmembrane 4 L six family member 5 (TM4SF5), mRNA [NM_003963]	-	-
	NR6A1	0.193119	Homo sapiens nuclear receptor subfamily 6, group A, member 1 (NR6A1), transcript variant 1, mRNA [NM_033334]	-	-
	DENND2C	0.192859	DENN/MADD domain containing 2C [Source:HGNC Symbol;Acc:24748] [ENST00000495031]	-	-
	KIR2DL2	0.19279	Homo sapiens killer cell immunoglobulin-like receptor, two domains, long cytoplasmic tail, 2 (KIR2DL2), mRNA [NM_014219]	-	-
	MINPP1	0.192709	Homo sapiens multiple inositol-polyphosphate phosphatase 1 (MINPP1), transcript variant 1, mRNA [NM_004897]	-	-
	DLG2	0.192683	Homo sapiens discs, large homolog 2 (Drosophila) (DLG2), transcript variant 2, mRNA [NM_001364]	-	-
	H2AFB2	0.192653	Homo sapiens H2A histone family, member B2 (H2AFB2), mRNA [NM_001017991]	-	-
	PPP2R3A	0.192439	Homo sapiens protein phosphatase 2, regulatory subunit B'', alpha (PPP2R3A), transcript variant 1, mRNA [NM_002718]	-	-
	RNF123	0.19238	Homo sapiens ring finger protein 123 (RNF123), mRNA [NM_022064]	-	-
	DACT3	0.192326	Homo sapiens dishevelled-binding antagonist of beta-catenin 3 (DACT3), mRNA [NM_145056]	-	-
	TMC4	0.192303	Homo sapiens transmembrane channel-like 4 (TMC4), transcript variant 2, mRNA [NM_144686]	-	-
	LOC285696	0.1922	Homo sapiens uncharacterized LOC285696 (LOC285696), long non-coding RNA [NR_027253]	-	-
	ABHD17C	0.192093	Homo sapiens abhydrolase domain containing 17C (ABHD17C), mRNA [NM_021214]	-	-
	KRT17P5	0.192083	Homo sapiens keratin 17 pseudogene 5 (KRT17P5), non-coding RNA [NR_001443]	-	-
	RNF121	0.191915	Homo sapiens ring finger protein 121 (RNF121), transcript variant 1, mRNA [NM_018320]	-	-
	AHSP	0.191909	Homo sapiens alpha hemoglobin stabilizing protein (AHSP), mRNA [NM_016633]	-	-
	CA1	0.191726	Homo sapiens carbonic anhydrase I (CA1), transcript variant 2, mRNA [NM_001738]	-	-
	SMIM1	0.191699	Homo sapiens small integral membrane protein 1 (Vel blood group) (SMIM1), transcript variant 1, mRNA [NM_001163724]	-	-
	PDK4	0.191553	Homo sapiens pyruvate dehydrogenase kinase, isozyme 4 (PDK4), mRNA [NM_002612]	-	-
	PCDHGA2	0.191473	Homo sapiens protocadherin gamma subfamily A, 2 (PCDHGA2), transcript variant 2, mRNA [NM_032009]	-	-
	SPANXA2-OT1	0.19144	Homo sapiens SPANXA2 overlapping transcript 1 (SPANXA2-OT1), long non-coding RNA [NR_037183]	-	-
	GGT5	0.19129	Homo sapiens gamma-glutamyltransferase 5 (GGT5), transcript variant 2, mRNA [NM_004121]	-	-
	DOCK4	0.190935	Homo sapiens dedicator of cytokinesis 4 (DOCK4), mRNA [NM_014705]	-	-
	RASIP1	0.190769	Homo sapiens Ras interacting protein 1 (RASIP1), mRNA [NM_017805]	-	-
	STXBP5L	0.190649	Homo sapiens syntaxin binding protein 5-like (STXBP5L), mRNA [NM_014980]	-	-
	HMMR	0.190633	Homo sapiens hyaluronan-mediated motility receptor (RHAMM) (HMMR), transcript variant 2, mRNA [NM_012484]	-	-
	THOC6	0.190435	Homo sapiens THO complex 6 homolog (Drosophila) (THOC6), transcript variant 1, mRNA [NM_024339]	-	-
	MTSS1L	0.190403	Homo sapiens metastasis suppressor 1-like (MTSS1L), mRNA [NM_138383]	-	-
	SYT5	0.19037	Homo sapiens synaptotagmin V (SYT5), mRNA [NM_003180]	-	-
	LOC100507646	0.19023	Homo sapiens clone DNA142933 NINP6167 (UNQ6167) mRNA, complete cds. [AY358191]	-	-
	LBX2	0.19017	Homo sapiens ladybird homeobox 2 (LBX2), transcript variant 2, mRNA [NM_001009812]	-	-
	TRIM72	0.190061	Homo sapiens tripartite motif containing 72, E3 ubiquitin protein ligase (TRIM72), mRNA [NM_001008274]	-	-
	FLJ36000	0.190017	Homo sapiens uncharacterized FLJ36000 (FLJ36000), long non-coding RNA [NR_027084]	-	-
	GBGT1	0.189981	Homo sapiens globoside alpha-1,3-N-acetylgalactosaminyltransferase 1 (GBGT1), transcript variant 1, mRNA [NM_021996]	-	-
	PLA2G3	0.189955	Homo sapiens phospholipase A2, group III (PLA2G3), mRNA [NM_015715]	-	-
	TBC1D22B	0.189937	Homo sapiens TBC1 domain family, member 22B (TBC1D22B), mRNA [NM_017772]	-	-
	PLA2G4A	0.18976	Homo sapiens phospholipase A2, group IVA (cytosolic, calcium-dependent) (PLA2G4A), mRNA [NM_024420]	-	-
	GADD45A	0.18968	Homo sapiens growth arrest and DNA-damage-inducible, alpha (GADD45A), transcript variant 1, mRNA [NM_001924]	-	-
	MUC2	0.189557	Homo sapiens mucin 2, oligomeric mucus/gel-forming (MUC2), mRNA [NM_002457]	-	-
	CNTNAP3	0.189377	Homo sapiens contactin associated protein-like 3 (CNTNAP3), mRNA [NM_033655]	-	-
	BPIFA1	0.189377	Homo sapiens BPI fold containing family A, member 1 (BPIFA1), transcript variant 1, mRNA [NM_016583]	-	-
	CLEC5A	0.188374	Homo sapiens C-type lectin domain family 5, member A (CLEC5A), mRNA [NM_013252]	-	-
	NPBWR1	0.188217	Homo sapiens neuropeptides B/W receptor 1 (NPBWR1), mRNA [NM_005285]	-	-
	ANXA3	0.188151	Homo sapiens annexin A3 (ANXA3), mRNA [NM_005139]	-	-
	RBPMS2	0.188134	Homo sapiens RNA binding protein with multiple splicing 2 (RBPMS2), mRNA [NM_194272]	-	-
	HDAC11	0.188083	Homo sapiens histone deacetylase 11 (HDAC11), transcript variant 1, mRNA [NM_024827]	-	-
	LOC646513	0.187824	PREDICTED: Homo sapiens VLGN1945 (LOC646513), misc_RNA [XR_159371]	-	-
	OR5L2	0.187782	Homo sapiens olfactory receptor, family 5, subfamily L, member 2 (OR5L2), mRNA [NM_001004739]	-	-
	OSBPL1A	0.18772	Homo sapiens oxysterol binding protein-like 1A (OSBPL1A), transcript variant 2, mRNA [NM_080597]	-	-
	TRIM46	0.187679	Homo sapiens tripartite motif containing 46 (TRIM46), transcript variant 8, mRNA [NM_001282379]	-	-
	ATG10	0.187551	Homo sapiens autophagy related 10 (ATG10), transcript variant 2, mRNA [NM_031482]	-	-
	MAP1A	0.187408	Homo sapiens microtubule-associated protein 1A (MAP1A), mRNA [NM_002373]	-	-
	PHLPP1	0.187363	Homo sapiens PH domain and leucine rich repeat protein phosphatase 1 (PHLPP1), mRNA [NM_194449]	-	-
	TFAP2E	0.187359	Homo sapiens transcription factor AP-2 epsilon (activating enhancer binding protein 2 epsilon) (TFAP2E), mRNA [NM_178548]	-	-
	HGC6.3	0.187302	Homo sapiens uncharacterized LOC100128124 (HGC6.3), mRNA [NM_001129895]	-	-
	C12ORF66	0.186977	PREDICTED: Homo sapiens chromosome 12 open reading frame 66 (C12orf66), transcript variant X1, mRNA [XM_005268677]	-	-
	CST2	0.186812	Homo sapiens cystatin SA (CST2), mRNA [NM_001322]	-	-
	CCDC135	0.186614	Homo sapiens coiled-coil domain containing 135 (CCDC135), transcript variant 2, mRNA [NM_032269]	-	-
	LINC00527	0.186528	Homo sapiens mRNA for hypothetical protein, partial. [AJ011409]	-	-
	LINC00029	0.186452	Homo sapiens long intergenic non-protein coding RNA 29 (LINC00029), long non-coding RNA [NR_028295]	-	-
	XAB2	0.186444	Homo sapiens XPA binding protein 2 (XAB2), mRNA [NM_020196]	-	-
	PRTN3	0.186357	Homo sapiens proteinase 3 (PRTN3), mRNA [NM_002777]	-	-
	HPCA	0.186329	Homo sapiens hippocalcin (HPCA), mRNA [NM_002143]	-	-
	TCN1	0.186325	Homo sapiens transcobalamin I (vitamin B12 binding protein, R binder family) (TCN1), mRNA [NM_001062]	-	-
	KRT1	0.18595	Homo sapiens keratin 1 (KRT1), mRNA [NM_006121]	-	-
	TRPM5	0.185828	Homo sapiens transient receptor potential cation channel, subfamily M, member 5 (TRPM5), mRNA [NM_014555]	-	-
	IL1RL2	0.185436	Homo sapiens interleukin 1 receptor-like 2 (IL1RL2), mRNA [NM_003854]	-	-
	FAM200B	0.185244	Homo sapiens family with sequence similarity 200, member B (FAM200B), mRNA [NM_001145191]	-	-
	CASC15	0.185164	Homo sapiens cancer susceptibility candidate 15 (non-protein coding) (CASC15), long non-coding RNA [NR_015410]	-	-
	UGT2B15	0.185069	Homo sapiens UDP glucuronosyltransferase 2 family, polypeptide B15 (UGT2B15), mRNA [NM_001076]	-	-
	ACSM2A	0.184949	Homo sapiens acyl-CoA synthetase medium-chain family member 2A (ACSM2A), mRNA [NM_001010845]	-	-
	ABCC4	0.184791	Homo sapiens ATP-binding cassette, sub-family C (CFTR/MRP), member 4 (ABCC4), transcript variant 1, mRNA [NM_005845]	-	-
	GLO1	0.184718	Homo sapiens glyoxalase I (GLO1), mRNA [NM_006708]	-	-
	AP1AR	0.184663	Homo sapiens adaptor-related protein complex 1 associated regulatory protein (AP1AR), transcript variant 1, mRNA [NM_018569]	-	-
	SEMA6B	0.184661	Homo sapiens sema domain, transmembrane domain (TM), and cytoplasmic domain, (semaphorin) 6B (SEMA6B), mRNA [NM_032108]	-	-
	HBE1	0.184573	Homo sapiens hemoglobin, epsilon 1 (HBE1), mRNA [NM_005330]	-	-
	SH3TC2	0.184055	Homo sapiens SH3 domain and tetratricopeptide repeats 2 (SH3TC2), mRNA [NM_024577]	-	-
	ZNF443	0.18392	Homo sapiens zinc finger protein 443 (ZNF443), mRNA [NM_005815]	-	-
	ADARB2	0.18347	Homo sapiens adenosine deaminase, RNA-specific, B2 (non-functional) (ADARB2), mRNA [NM_018702]	-	-
	TFF3	0.183358	Homo sapiens trefoil factor 3 (intestinal) (TFF3), mRNA [NM_003226]	-	-
	PCDHA5	0.183334	Homo sapiens protocadherin alpha 5 (PCDHA5), transcript variant 2, mRNA [NM_031501]	-	-
	ZNF282	0.183156	Homo sapiens zinc finger protein 282 (ZNF282), mRNA [NM_003575]	-	-
	PROKR2	0.183156	Homo sapiens prokineticin receptor 2 (PROKR2), mRNA [NM_144773]	-	-
	HUS1B	0.183103	Homo sapiens HUS1 checkpoint homolog b (S. pombe) (HUS1B), mRNA [NM_148959]	-	-
	COPZ2	0.182913	Homo sapiens coatomer protein complex, subunit zeta 2 (COPZ2), mRNA [NM_016429]	-	-
	ALG14	0.182836	Homo sapiens ALG14, UDP-N-acetylglucosaminyltransferase subunit (ALG14), mRNA [NM_144988]	-	-
	NCS1	0.182813	Homo sapiens neuronal calcium sensor 1 (NCS1), transcript variant 1, mRNA [NM_014286]	-	-
	PDLIM4	0.182392	Homo sapiens PDZ and LIM domain 4 (PDLIM4), transcript variant 1, mRNA [NM_003687]	-	-
	CTRC	0.182315	Homo sapiens chymotrypsin C (caldecrin) (CTRC), mRNA [NM_007272]	-	-
	CEACAM8	0.182282	Homo sapiens carcinoembryonic antigen-related cell adhesion molecule 8 (CEACAM8), mRNA [NM_001816]	-	-
	CST7	0.182253	Homo sapiens cystatin F (leukocystatin) (CST7), mRNA [NM_003650]	-	-
	OSGIN1	0.182102	Homo sapiens oxidative stress induced growth inhibitor 1 (OSGIN1), mRNA [NM_182981]	-	-
	CLPSL2	0.182086	Homo sapiens colipase-like 2 (CLPSL2), transcript variant 1, mRNA [NM_001286550]	-	-
	CASZ1	0.182	Homo sapiens castor zinc finger 1 (CASZ1), transcript variant 2, mRNA [NM_017766]	-	-
	LMBRD2	0.18176	Homo sapiens LMBR1 domain containing 2 (LMBRD2), mRNA [NM_001007527]	-	-
	TSPAN1	0.181478	Homo sapiens tetraspanin 1 (TSPAN1), mRNA [NM_005727]	-	-
	PCP4L1	0.181466	Homo sapiens Purkinje cell protein 4 like 1 (PCP4L1), mRNA [NM_001102566]	-	-
	EFCAB2	0.181438	Homo sapiens EF-hand calcium binding domain 2 (EFCAB2), transcript variant 1, mRNA [NM_032328]	-	-
	IRX1	0.181434	Homo sapiens iroquois homeobox 1 (IRX1), mRNA [NM_024337]	-	-
	CRLF1	0.181419	Homo sapiens cytokine receptor-like factor 1 (CRLF1), mRNA [NM_004750]	-	-
	IGFN1	0.180937	Homo sapiens immunoglobulin-like and fibronectin type III domain containing 1 (IGFN1), mRNA [NM_001164586]	-	-
	PHLDA3	0.180854	Homo sapiens pleckstrin homology-like domain, family A, member 3 (PHLDA3), transcript variant 1, mRNA [NM_012396]	-	-
	PRLHR	0.180721	Homo sapiens prolactin releasing hormone receptor (PRLHR), mRNA [NM_004248]	-	-
	OTOS	0.180606	Homo sapiens otospiralin (OTOS), mRNA [NM_148961]	-	-
	GGT3P	0.180595	Homo sapiens gamma-glutamyltransferase 3 pseudogene (GGT3P), non-coding RNA [NR_003267]	-	-
	DNMT3B	0.18026	Homo sapiens DNA (cytosine-5-)-methyltransferase 3 beta (DNMT3B), transcript variant 6, mRNA [NM_175850]	-	-
	LCORL	0.18022	ligand dependent nuclear receptor corepressor-like [Source:HGNC Symbol;Acc:30776] [ENST00000326877]	-	-
	B3GNT2	0.180181	Homo sapiens UDP-GlcNAc:betaGal beta-1,3-N-acetylglucosaminyltransferase 2 (B3GNT2), mRNA [NM_006577]	-	-
	LINC01123	0.180086	Homo sapiens long intergenic non-protein coding RNA 1123 (LINC01123), transcript variant 2, long non-coding RNA [NR_046111]	-	-
	LOC100129455	0.180052	PREDICTED: Homo sapiens uncharacterized LOC100129455 (LOC100129455), misc_RNA [XR_249246]	-	-
	ABCG2	0.180031	Homo sapiens ATP-binding cassette, sub-family G (WHITE), member 2 (ABCG2), transcript variant 1, mRNA [NM_004827]	-	-
	STEAP3	0.180021	Homo sapiens STEAP family member 3, metalloreductase (STEAP3), transcript variant 1, mRNA [NM_182915]	-	-
	ALOXE3	0.179941	Homo sapiens arachidonate lipoxygenase 3 (ALOXE3), transcript variant 2, mRNA [NM_021628]	-	-
	MATN4	0.179909	Homo sapiens matrilin 4 (MATN4), transcript variant 1, mRNA [NM_003833]	-	-
	C14ORF142	0.179678	Homo sapiens chromosome 14 open reading frame 142 (C14orf142), mRNA [NM_032490]	-	-
	FOXJ1	0.179466	Homo sapiens forkhead box J1 (FOXJ1), mRNA [NM_001454]	-	-
	LOC102725454	0.179382	PREDICTED: Homo sapiens uncharacterized LOC102725454 (LOC102725454), ncRNA [XR_426051]	-	-
	PRUNE2	0.179376	Homo sapiens prune homolog 2 (Drosophila) (PRUNE2), mRNA [NM_015225]	-	-
	PPM1H	0.179267	Homo sapiens protein phosphatase, Mg2+/Mn2+ dependent, 1H (PPM1H), mRNA [NM_020700]	-	-
	EFEMP2	0.179225	Homo sapiens EGF containing fibulin-like extracellular matrix protein 2 (EFEMP2), transcript variant 1, mRNA [NM_016938]	-	-
	FAM90A1	0.179154	Homo sapiens family with sequence similarity 90, member A1 (FAM90A1), mRNA [NM_018088]	-	-
	PDZD3	0.179122	Homo sapiens PDZ domain containing 3 (PDZD3), transcript variant 2, mRNA [NM_024791]	-	-
	FAM83F	0.179102	Homo sapiens family with sequence similarity 83, member F (FAM83F), mRNA [NM_138435]	-	-
	FAM20A	0.179041	Homo sapiens family with sequence similarity 20, member A (FAM20A), transcript variant 1, mRNA [NM_017565]	-	-
	NPB	0.178941	Homo sapiens neuropeptide B (NPB), mRNA [NM_148896]	-	-
	XLOC_010258	0.178846	BROAD Institute lincRNA (XLOC_010258), lincRNA [TCONS_00020996]	-	-
	COQ2	0.178778	Homo sapiens coenzyme Q2 4-hydroxybenzoate polyprenyltransferase (COQ2), mRNA [NM_015697]	-	-
	CLDN9	0.17868	Homo sapiens claudin 9 (CLDN9), mRNA [NM_020982]	-	-
	ACTL6B	0.178304	Homo sapiens actin-like 6B (ACTL6B), mRNA [NM_016188]	-	-
	OR7E14P	0.178134	Homo sapiens olfactory receptor, family 7, subfamily E, member 14 pseudogene (OR7E14P), non-coding RNA [NR_045002]	-	-
	CTTN	0.177899	Homo sapiens cortactin (CTTN), transcript variant 1, mRNA [NM_005231]	-	-
	MUC1	0.177665	Homo sapiens mucin 1, cell surface associated (MUC1), transcript variant 1, mRNA [NM_002456]	-	-
	ALPI	0.177656	Homo sapiens alkaline phosphatase, intestinal (ALPI), mRNA [NM_001631]	-	-
	LDHD	0.177464	Homo sapiens lactate dehydrogenase D (LDHD), transcript variant 1, mRNA [NM_153486]	-	-
	MYO5C	0.176824	Homo sapiens myosin VC (MYO5C), mRNA [NM_018728]	-	-
	KIR2DS4	0.17662	Homo sapiens killer cell immunoglobulin-like receptor, two domains, short cytoplasmic tail, 4 (KIR2DS4), transcript variant 1, mRNA [NM_012314]	-	-
	SOX21	0.176518	Homo sapiens SRY (sex determining region Y)-box 21 (SOX21), mRNA [NM_007084]	-	-
	KREMEN1	0.176501	Homo sapiens kringle containing transmembrane protein 1 (KREMEN1), transcript variant 3, mRNA [NM_001039570]	-	-
	GAST	0.176267	Homo sapiens gastrin (GAST), mRNA [NM_000805]	-	-
	CCDC147-AS1	0.176263	Homo sapiens CCDC147 antisense RNA 1 (head to head) (CCDC147-AS1), long non-coding RNA [NR_108036]	-	-
	CILP2	0.176252	Homo sapiens cartilage intermediate layer protein 2 (CILP2), mRNA [NM_153221]	-	-
	IL1R1	0.176071	Homo sapiens interleukin 1 receptor, type I (IL1R1), transcript variant 1, mRNA [NM_000877]	-	-
	KCNH4	0.176053	Homo sapiens potassium voltage-gated channel, subfamily H (eag-related), member 4 (KCNH4), mRNA [NM_012285]	-	-
	COL9A1	0.175999	Homo sapiens collagen, type IX, alpha 1 (COL9A1), transcript variant 1, mRNA [NM_001851]	-	-
	OLFM2	0.17584	Homo sapiens olfactomedin 2 (OLFM2), mRNA [NM_058164]	-	-
	HIF3A	0.175669	Homo sapiens hypoxia inducible factor 3, alpha subunit (HIF3A), transcript variant 2, mRNA [NM_022462]	-	-
	MYLK2	0.175566	Homo sapiens myosin light chain kinase 2 (MYLK2), mRNA [NM_033118]	-	-
	LOC646938	0.175536	Homo sapiens TBC1 domain family, member 2B pseudogene (LOC646938), non-coding RNA [NR_036495]	-	-
	FGF13	0.175495	Homo sapiens fibroblast growth factor 13 (FGF13), transcript variant 1, mRNA [NM_004114]	-	-
	TPGS1	0.175488	Homo sapiens tubulin polyglutamylase complex subunit 1 (TPGS1), mRNA [NM_033513]	-	-
	WDFY3-AS2	0.175439	Homo sapiens WDFY3 antisense RNA 2 (WDFY3-AS2), long non-coding RNA [NR_015359]	-	-
	LOC100507494	0.175383	Homo sapiens mRNA for FLJ00403 protein. [AK090481]	-	-
	KCNK5	0.175346	Homo sapiens potassium channel, subfamily K, member 5 (KCNK5), mRNA [NM_003740]	-	-
	RASL11A	0.175223	Homo sapiens RAS-like, family 11, member A (RASL11A), mRNA [NM_206827]	-	-
	PSD3	0.175214	Homo sapiens pleckstrin and Sec7 domain containing 3 (PSD3), transcript variant 1, mRNA [NM_015310]	-	-
	UNC5A	0.175177	Homo sapiens unc-5 homolog A (C. elegans) (UNC5A), mRNA [NM_133369]	-	-
	RTN2	0.175158	Homo sapiens reticulon 2 (RTN2), transcript variant 1, mRNA [NM_005619]	-	-
	CT55	0.175155	Homo sapiens cancer/testis antigen 55 (CT55), transcript variant 1, mRNA [NM_001031705]	-	-
	APLP1	0.175148	Homo sapiens amyloid beta (A4) precursor-like protein 1 (APLP1), transcript variant 2, mRNA [NM_005166]	-	-
	UHRF1	0.175145	Homo sapiens ubiquitin-like with PHD and ring finger domains 1 (UHRF1), transcript variant 2, mRNA [NM_013282]	-	-
	DSCR8	0.175023	Homo sapiens Down syndrome critical region gene 8 (DSCR8), transcript variant 4, long non-coding RNA [NR_026838]	-	-
	CLEC4D	0.174995	Homo sapiens C-type lectin domain family 4, member D (CLEC4D), mRNA [NM_080387]	-	-
	RHEBL1	0.174914	Homo sapiens Ras homolog enriched in brain like 1 (RHEBL1), mRNA [NM_144593]	-	-
	KCNMA1	0.174788	Homo sapiens potassium large conductance calcium-activated channel, subfamily M, alpha member 1 (KCNMA1), transcript variant 2, mRNA [NM_002247]	-	-
	SYT3	0.17469	Homo sapiens synaptotagmin III (SYT3), transcript variant 1, mRNA [NM_032298]	-	-
	PRG3	0.174624	Homo sapiens proteoglycan 3 (PRG3), mRNA [NM_006093]	-	-
	SLC30A3	0.174568	Homo sapiens solute carrier family 30 (zinc transporter), member 3 (SLC30A3), mRNA [NM_003459]	-	-
	ADPRH	0.174426	Homo sapiens ADP-ribosylarginine hydrolase (ADPRH), transcript variant 1, mRNA [NM_001125]	-	-
	UBL4B	0.17442	Homo sapiens ubiquitin-like 4B (UBL4B), mRNA [NM_203412]	-	-
	XLOC_L2_007424	0.174222	BROAD Institute lincRNA (XLOC_l2_007424), lincRNA [TCONS_l2_00013783]	-	-
	PBX1	0.174213	Homo sapiens pre-B-cell leukemia homeobox 1 (PBX1), transcript variant 1, mRNA [NM_002585]	-	-
	ECHDC3	0.174152	Homo sapiens enoyl CoA hydratase domain containing 3 (ECHDC3), mRNA [NM_024693]	-	-
	NSG1	0.174093	Homo sapiens neuron specific gene family member 1 (NSG1), transcript variant 1, mRNA [NM_014392]	-	-
	WWTR1-AS1	0.17392	Homo sapiens cDNA, FLJ99482. [AK309441]	-	-
	SLC34A3	0.17387	Homo sapiens solute carrier family 34 (type II sodium/phosphate contransporter), member 3 (SLC34A3), transcript variant 3, mRNA [NM_080877]	-	-
	FLJ42393	0.173762	Homo sapiens uncharacterized LOC401105 (FLJ42393), long non-coding RNA [NR_024413]	-	-
	BEST2	0.173656	Homo sapiens bestrophin 2 (BEST2), mRNA [NM_017682]	-	-
	VGF	0.173648	Homo sapiens VGF nerve growth factor inducible (VGF), mRNA [NM_003378]	-	-
	ST3GAL4	0.173637	Homo sapiens ST3 beta-galactoside alpha-2,3-sialyltransferase 4 (ST3GAL4), transcript variant 1, mRNA [NM_006278]	-	-
	C9	0.173478	Homo sapiens complement component 9 (C9), mRNA [NM_001737]	-	-
	RLBP1	0.173248	Homo sapiens retinaldehyde binding protein 1 (RLBP1), mRNA [NM_000326]	-	-
	TBX1	0.17315	Homo sapiens T-box 1 (TBX1), transcript variant C, mRNA [NM_080647]	-	-
	FEM1B	0.173079	Homo sapiens fem-1 homolog b (C. elegans) (FEM1B), mRNA [NM_015322]	-	-
	FRMD4B	0.173076	Homo sapiens FERM domain containing 4B (FRMD4B), mRNA [NM_015123]	-	-
	WFDC2	0.173026	Homo sapiens WAP four-disulfide core domain 2 (WFDC2), mRNA [NM_006103]	-	-
	HMGB3	0.172794	Homo sapiens high mobility group box 3 (HMGB3), mRNA [NM_005342]	-	-
	SSTR3	0.172791	Homo sapiens somatostatin receptor 3 (SSTR3), transcript variant 1, mRNA [NM_001051]	-	-
	LOC100128164	0.17276	Homo sapiens four and a half LIM domains 1 pseudogene (LOC100128164), transcript variant 1, non-coding RNA [NR_027622]	-	-
	TNXB	0.172736	Homo sapiens tenascin XB (TNXB), transcript variant XB, mRNA [NM_019105]	-	-
	GAS1	0.17266	Homo sapiens growth arrest-specific 1 (GAS1), mRNA [NM_002048]	-	-
	SLC43A1	0.172609	Homo sapiens solute carrier family 43 (amino acid system L transporter), member 1 (SLC43A1), transcript variant 1, mRNA [NM_003627]	-	-
	XLOC_L2_004496	0.172449	BROAD Institute lincRNA (XLOC_l2_004496), lincRNA [TCONS_l2_00008202]	-	-
	CDCA3	0.172351	Homo sapiens cell division cycle associated 3 (CDCA3), mRNA [NM_031299]	-	-
	WBSCR17	0.172235	Homo sapiens Williams-Beuren syndrome chromosome region 17 (WBSCR17), mRNA [NM_022479]	-	-
	TFDP1	0.172119	Homo sapiens transcription factor Dp-1 (TFDP1), transcript variant 1, mRNA [NM_007111]	-	-
	OR7E47P	0.172101	Homo sapiens olfactory receptor, family 7, subfamily E, member 47 pseudogene (OR7E47P), transcript variant 1, non-coding RNA [NR_120437]	-	-
	MARC1	0.172049	Homo sapiens mitochondrial amidoxime reducing component 1 (MARC1), mRNA [NM_022746]	-	-
	VIM-AS1	0.171954	Homo sapiens VIM antisense RNA 1 (VIM-AS1), transcript variant 1, long non-coding RNA [NR_108061]	-	-
	SLC2A9	0.171929	Homo sapiens solute carrier family 2 (facilitated glucose transporter), member 9 (SLC2A9), transcript variant 2, mRNA [NM_001001290]	-	-
	TAAR2	0.171917	Homo sapiens trace amine associated receptor 2 (TAAR2), transcript variant 1, mRNA [NM_001033080]	-	-
	PCYT1B	0.171869	Homo sapiens phosphate cytidylyltransferase 1, choline, beta (PCYT1B), transcript variant 1, mRNA [NM_004845]	-	-
	INHBE	0.17183	Homo sapiens inhibin, beta E (INHBE), mRNA [NM_031479]	-	-
	OR6N1	0.171732	Homo sapiens olfactory receptor, family 6, subfamily N, member 1 (OR6N1), mRNA [NM_001005185]	-	-
	LOC100128644	0.171706	Homo sapiens clone DNA147258 LMNE6487 (UNQ6487) mRNA, complete cds. [AY358240]	-	-
	SSX2IP	0.171638	Homo sapiens synovial sarcoma, X breakpoint 2 interacting protein (SSX2IP), transcript variant 5, mRNA [NM_014021]	-	-
	SPTBN4	0.171621	Homo sapiens spectrin, beta, non-erythrocytic 4 (SPTBN4), transcript variant sigma1, mRNA [NM_020971]	-	-
	TMEM242	0.171616	Homo sapiens transmembrane protein 242 (TMEM242), mRNA [NM_018452]	-	-
	MTFMT	0.171614	Homo sapiens mitochondrial methionyl-tRNA formyltransferase (MTFMT), mRNA [NM_139242]	-	-
	GAD1	0.171613	Homo sapiens glutamate decarboxylase 1 (brain, 67kDa) (GAD1), transcript variant GAD25, mRNA [NM_013445]	-	-
	SOX18	0.171563	Homo sapiens SRY (sex determining region Y)-box 18 (SOX18), mRNA [NM_018419]	-	-
	GOLM1	0.171449	Homo sapiens golgi membrane protein 1 (GOLM1), transcript variant 1, mRNA [NM_016548]	-	-
	TEPP	0.171178	Homo sapiens testis, prostate and placenta expressed (TEPP), transcript variant 2, mRNA [NM_199456]	-	-
	NPTXR	0.170676	Homo sapiens neuronal pentraxin receptor (NPTXR), mRNA [NM_014293]	-	-
	TSTA3	0.170545	Homo sapiens tissue specific transplantation antigen P35B (TSTA3), mRNA [NM_003313]	-	-
	FBN1	0.170429	Homo sapiens fibrillin 1 (FBN1), mRNA [NM_000138]	-	-
	ME1	0.170429	Homo sapiens malic enzyme 1, NADP(+)-dependent, cytosolic (ME1), mRNA [NM_002395]	-	-
	STMN2	0.170109	SCG10=neuron-specific growth-associated protein/stathmin homolog [human, embryo, mRNA, 696 nt]. [S82024]	-	-
	RFC3	0.17008	Homo sapiens replication factor C (activator 1) 3, 38kDa (RFC3), transcript variant 1, mRNA [NM_002915]	-	-
	PRM3	0.170051	Homo sapiens protamine 3 (PRM3), mRNA [NM_021247]	-	-
	OR2B2	0.169913	Homo sapiens olfactory receptor, family 2, subfamily B, member 2 (OR2B2), mRNA [NM_033057]	-	-
	ZNF205	0.169867	Homo sapiens zinc finger protein 205 (ZNF205), transcript variant 1, mRNA [NM_003456]	-	-
	GRPR	0.169784	Human GRP/bombesin receptor mRNA, partial cds. [U57365]	-	-
	DYNC2LI1	0.169772	Homo sapiens dynein, cytoplasmic 2, light intermediate chain 1 (DYNC2LI1), transcript variant 2, mRNA [NM_015522]	-	-
	SIGLEC12	0.169724	Homo sapiens sialic acid binding Ig-like lectin 12 (gene/pseudogene) (SIGLEC12), transcript variant 1, mRNA [NM_053003]	-	-
	GLP2R	0.169683	glucagon-like peptide 2 receptor [Source:HGNC Symbol;Acc:4325] [ENST00000262441]	-	-
	KIAA0319	0.169657	Homo sapiens KIAA0319 (KIAA0319), transcript variant 1, mRNA [NM_014809]	-	-
	SPATA24	0.169609	Homo sapiens spermatogenesis associated 24 (SPATA24), mRNA [NM_194296]	-	-
	SSTR2	0.16959	Homo sapiens somatostatin receptor 2 (SSTR2), mRNA [NM_001050]	-	-
	PTK7	0.16956	Homo sapiens protein tyrosine kinase 7 (PTK7), transcript variant PTK7-1, mRNA [NM_002821]	-	-
	ZBTB11-AS1	0.169519	Homo sapiens ZBTB11 antisense RNA 1 (ZBTB11-AS1), long non-coding RNA [NR_024407]	-	-
	IL18R1	0.169499	Homo sapiens interleukin 18 receptor 1 (IL18R1), transcript variant 1, mRNA [NM_003855]	-	-
	WDR35	0.169342	Homo sapiens WD repeat domain 35 (WDR35), transcript variant 1, mRNA [NM_001006657]	-	-
	C16ORF59	0.169244	Homo sapiens chromosome 16 open reading frame 59 (C16orf59), mRNA [NM_025108]	-	-
	LOXHD1	0.169157	Homo sapiens lipoxygenase homology domains 1 (LOXHD1), transcript variant 1, mRNA [NM_144612]	-	-
	RTBDN	0.168945	Homo sapiens retbindin (RTBDN), transcript variant 2, mRNA [NM_031429]	-	-
	TXNRD1	0.168798	Homo sapiens thioredoxin reductase 1 (TXNRD1), transcript variant 1, mRNA [NM_003330]	-	-
	COIL	0.16879	Homo sapiens coilin (COIL), mRNA [NM_004645]	-	-
	GJC2	0.168736	Homo sapiens gap junction protein, gamma 2, 47kDa (GJC2), mRNA [NM_020435]	-	-
	CNTNAP1	0.16873	Homo sapiens contactin associated protein 1 (CNTNAP1), mRNA [NM_003632]	-	-
	CRAT	0.168717	Homo sapiens carnitine O-acetyltransferase (CRAT), transcript variant 1, mRNA [NM_000755]	-	-
	IL37	0.168547	Homo sapiens interleukin 37 (IL37), transcript variant 1, mRNA [NM_014439]	-	-
	NAGA	0.168537	Homo sapiens N-acetylgalactosaminidase, alpha- (NAGA), mRNA [NM_000262]	-	-
	AVP	0.168533	Homo sapiens arginine vasopressin (AVP), mRNA [NM_000490]	-	-
	GATAD2B	0.168445	Homo sapiens GATA zinc finger domain containing 2B (GATAD2B), mRNA [NM_020699]	-	-
	FAM3D	0.168399	Homo sapiens family with sequence similarity 3, member D (FAM3D), mRNA [NM_138805]	-	-
	LY6G5C	0.168371	Homo sapiens lymphocyte antigen 6 complex, locus G5C (LY6G5C), mRNA [NM_025262]	-	-
	SPATA2	0.1682	Homo sapiens spermatogenesis associated 2 (SPATA2), transcript variant 1, mRNA [NM_006038]	-	-
	METTL4	0.168016	Homo sapiens methyltransferase like 4 (METTL4), mRNA [NM_022840]	-	-
	TH	0.167741	Homo sapiens tyrosine hydroxylase (TH), transcript variant 1, mRNA [NM_199292]	-	-
	LOC643406	0.167586	Homo sapiens uncharacterized LOC643406 (LOC643406), long non-coding RNA [NR_029405]	-	-
	ATP8B4	0.167482	Homo sapiens ATPase, class I, type 8B, member 4 (ATP8B4), transcript variant 1, mRNA [NM_024837]	-	-
	RNF182	0.167191	Homo sapiens ring finger protein 182 (RNF182), transcript variant 2, mRNA [NM_152737]	-	-
	NTN3	0.167121	Homo sapiens netrin 3 (NTN3), mRNA [NM_006181]	-	-
	TMSB4Y	0.166585	Homo sapiens thymosin beta 4, Y-linked (TMSB4Y), mRNA [NM_004202]	-	-
	TRIM29	0.166431	Homo sapiens tripartite motif containing 29 (TRIM29), mRNA [NM_012101]	-	-
	GCNT3	0.166346	Homo sapiens glucosaminyl (N-acetyl) transferase 3, mucin type (GCNT3), mRNA [NM_004751]	-	-
	FLCN	0.166322	Homo sapiens folliculin (FLCN), transcript variant 2, mRNA [NM_144606]	-	-
	WLS	0.166119	Homo sapiens wntless Wnt ligand secretion mediator (WLS), transcript variant 1, mRNA [NM_024911]	-	-
	OR1S2	0.165996	Homo sapiens olfactory receptor, family 1, subfamily S, member 2 (OR1S2), mRNA [NM_001004459]	-	-
	SH3GL3	0.165887	Homo sapiens SH3-domain GRB2-like 3 (SH3GL3), transcript variant 1, mRNA [NM_003027]	-	-
	IL12RB1	0.165839	Homo sapiens interleukin 12 receptor, beta 1 (IL12RB1), transcript variant 1, mRNA [NM_005535]	-	-
	OR4C3	0.165449	Homo sapiens olfactory receptor, family 4, subfamily C, member 3 (OR4C3), mRNA [NM_001004702]	-	-
	ABCD1	0.165402	Homo sapiens ATP-binding cassette, sub-family D (ALD), member 1 (ABCD1), mRNA [NM_000033]	-	-
	LINC00469	0.165292	long intergenic non-protein coding RNA 469 [Source:HGNC Symbol;Acc:26863] [ENST00000321800]	-	-
	USP32P2	0.165272	Homo sapiens ubiquitin specific peptidase 32 pseudogene 2 (USP32P2), non-coding RNA [NR_003554]	-	-
	CDKN2B	0.1652	Homo sapiens cyclin-dependent kinase inhibitor 2B (p15, inhibits CDK4) (CDKN2B), transcript variant 2, mRNA [NM_078487]	-	-
	STK35	0.16518	Homo sapiens serine/threonine kinase 35 (STK35), mRNA [NM_080836]	-	-
	DLC1	0.16506	Homo sapiens deleted in liver cancer 1 (DLC1), transcript variant 1, mRNA [NM_182643]	-	-
	LCE4A	0.16492	Homo sapiens late cornified envelope 4A (LCE4A), mRNA [NM_178356]	-	-
	SLC26A8	0.164679	Homo sapiens solute carrier family 26 (anion exchanger), member 8 (SLC26A8), transcript variant 1, mRNA [NM_052961]	-	-
	MS4A4A	0.164636	Homo sapiens membrane-spanning 4-domains, subfamily A, member 4A (MS4A4A), transcript variant 2, mRNA [NM_024021]	-	-
	AXL	0.164435	Homo sapiens AXL receptor tyrosine kinase (AXL), transcript variant 1, mRNA [NM_021913]	-	-
	RDH16	0.164221	Homo sapiens retinol dehydrogenase 16 (all-trans) (RDH16), mRNA [NM_003708]	-	-
	SLC18A3	0.164152	Homo sapiens solute carrier family 18 (vesicular acetylcholine transporter), member 3 (SLC18A3), mRNA [NM_003055]	-	-
	CLCNKB	0.164079	Homo sapiens chloride channel, voltage-sensitive Kb (CLCNKB), transcript variant 1, mRNA [NM_000085]	-	-
	AMER3	0.164019	Homo sapiens APC membrane recruitment protein 3 (AMER3), transcript variant 1, mRNA [NM_152698]	-	-
	RAB20	0.164007	Homo sapiens RAB20, member RAS oncogene family (RAB20), mRNA [NM_017817]	-	-
	PCDHGA8	0.163904	Homo sapiens protocadherin gamma subfamily A, 8 (PCDHGA8), transcript variant 1, mRNA [NM_032088]	-	-
	PCSK6	0.163819	Homo sapiens proprotein convertase subtilisin/kexin type 6 (PCSK6), transcript variant 6, mRNA [NM_138325]	-	-
	DRD2	0.163612	Homo sapiens dopamine receptor D2 (DRD2), transcript variant 1, mRNA [NM_000795]	-	-
	CLDN3	0.163458	Homo sapiens claudin 3 (CLDN3), mRNA [NM_001306]	-	-
	SAMD11	0.163453	Homo sapiens sterile alpha motif domain containing 11 (SAMD11), mRNA [NM_152486]	-	-
	NDRG4	0.163331	Homo sapiens NDRG family member 4 (NDRG4), transcript variant 3, mRNA [NM_022910]	-	-
	CDK5R2	0.163309	Homo sapiens cyclin-dependent kinase 5, regulatory subunit 2 (p39) (CDK5R2), mRNA [NM_003936]	-	-
	ADAM15	0.163239	Homo sapiens ADAM metallopeptidase domain 15 (ADAM15), transcript variant 1, mRNA [NM_207191]	-	-
	PFKFB2	0.163208	Homo sapiens 6-phosphofructo-2-kinase/fructose-2,6-biphosphatase 2 (PFKFB2), transcript variant 1, mRNA [NM_006212]	-	-
	LANCL2	0.163165	Homo sapiens LanC lantibiotic synthetase component C-like 2 (bacterial) (LANCL2), mRNA [NM_018697]	-	-
	MCU	0.162951	Homo sapiens mitochondrial calcium uniporter (MCU), transcript variant 1, mRNA [NM_138357]	-	-
	FRMD4A	0.162896	Homo sapiens FERM domain containing 4A (FRMD4A), mRNA [NM_018027]	-	-
	C1ORF229	0.162855	Homo sapiens chromosome 1 open reading frame 229 (C1orf229), mRNA [NM_207401]	-	-
	LOC400684	0.162853	Homo sapiens uncharacterized LOC400684 (LOC400684), long non-coding RNA [NR_046201]	-	-
	FUT2	0.162816	Homo sapiens fucosyltransferase 2 (secretor status included) (FUT2), transcript variant 1, mRNA [NM_000511]	-	-
	PLA2G5	0.162695	Homo sapiens phospholipase A2, group V (PLA2G5), mRNA [NM_000929]	-	-
	TOLLIP	0.162693	Homo sapiens toll interacting protein (TOLLIP), mRNA [NM_019009]	-	-
	LOC101927780	0.162675	Homo sapiens uncharacterized LOC101927780 (LOC101927780), transcript variant 1, long non-coding RNA [NR_110416]	-	-
	LINC00886	0.16266	Homo sapiens long intergenic non-protein coding RNA 886 (LINC00886), long non-coding RNA [NR_038387]	-	-
	ERMAP	0.162582	Homo sapiens erythroblast membrane-associated protein (Scianna blood group) (ERMAP), transcript variant 1, mRNA [NM_001017922]	-	-
	C19ORF47	0.162577	Homo sapiens chromosome 19 open reading frame 47 (C19orf47), transcript variant 1, mRNA [NM_001256440]	-	-
	LIF	0.162555	Homo sapiens leukemia inhibitory factor (LIF), transcript variant 1, mRNA [NM_002309]	-	-
	LOC100134040	0.162487	PREDICTED: Homo sapiens uncharacterized LOC100134040 (LOC100134040), misc_RNA [XR_252345]	-	-
	ASMT	0.16232	Homo sapiens acetylserotonin O-methyltransferase (ASMT), transcript variant 2, mRNA [NM_004043]	-	-
	TMEM52	0.162294	Homo sapiens transmembrane protein 52 (TMEM52), mRNA [NM_178545]	-	-
	GMPPA	0.162273	Homo sapiens GDP-mannose pyrophosphorylase A (GMPPA), transcript variant 1, mRNA [NM_013335]	-	-
	NT5DC2	0.162263	Homo sapiens 5'-nucleotidase domain containing 2 (NT5DC2), transcript variant 2, mRNA [NM_022908]	-	-
	PPL	0.162201	Homo sapiens periplakin (PPL), mRNA [NM_002705]	-	-
	B3GNT6	0.1622	Homo sapiens UDP-GlcNAc:betaGal beta-1,3-N-acetylglucosaminyltransferase 6 (core 3 synthase) (B3GNT6), mRNA [NM_138706]	-	-
	SNX15	0.162034	Homo sapiens sorting nexin 15 (SNX15), transcript variant A, mRNA [NM_013306]	-	-
	FAM115C	0.161904	Homo sapiens family with sequence similarity 115, member C (FAM115C), transcript variant 2, mRNA [NM_173678]	-	-
	KRT3	0.161685	Homo sapiens keratin 3 (KRT3), mRNA [NM_057088]	-	-
	APOBEC2	0.161632	Homo sapiens apolipoprotein B mRNA editing enzyme, catalytic polypeptide-like 2 (APOBEC2), mRNA [NM_006789]	-	-
	TACR2	0.161512	Homo sapiens tachykinin receptor 2 (TACR2), mRNA [NM_001057]	-	-
	TRIM50	0.161499	Homo sapiens tripartite motif containing 50 (TRIM50), transcript variant 1, mRNA [NM_178125]	-	-
	RORC	0.161351	Homo sapiens RAR-related orphan receptor C (RORC), transcript variant 1, mRNA [NM_005060]	-	-
	TACO1	0.161207	Homo sapiens translational activator of mitochondrially encoded cytochrome c oxidase I (TACO1), mRNA [NM_016360]	-	-
	CENPO	0.16119	Homo sapiens centromere protein O (CENPO), transcript variant 2, mRNA [NM_001199803]	-	-
	STOM	0.161089	Homo sapiens stomatin (STOM), transcript variant 2, mRNA [NM_198194]	-	-
	NSUN4	0.161023	Homo sapiens NOP2/Sun domain family, member 4 (NSUN4), transcript variant 1, mRNA [NM_199044]	-	-
	PRLH	0.16102	Homo sapiens prolactin releasing hormone (PRLH), mRNA [NM_015893]	-	-
	GHRH	0.16091	Homo sapiens growth hormone releasing hormone (GHRH), transcript variant 1, mRNA [NM_021081]	-	-
	LOC100132287	0.160773	Homo sapiens uncharacterized LOC100132287 (LOC100132287), long non-coding RNA [NR_028322]	-	-
	ANKRD9	0.160709	Homo sapiens ankyrin repeat domain 9 (ANKRD9), mRNA [NM_152326]	-	-
	KLHDC7A	0.160604	Homo sapiens kelch domain containing 7A (KLHDC7A), mRNA [NM_152375]	-	-
	CMAS	0.160524	Homo sapiens cytidine monophosphate N-acetylneuraminic acid synthetase (CMAS), mRNA [NM_018686]	-	-
	AQP8	0.160503	Homo sapiens aquaporin 8 (AQP8), mRNA [NM_001169]	-	-
	PLOD1	0.160464	Homo sapiens procollagen-lysine, 2-oxoglutarate 5-dioxygenase 1 (PLOD1), mRNA [NM_000302]	-	-
	LOC101928092	0.16037	PREDICTED: Homo sapiens uncharacterized LOC101928092 (LOC101928092), ncRNA [XR_247293]	-	-
	CXCL3	0.160348	Homo sapiens chemokine (C-X-C motif) ligand 3 (CXCL3), mRNA [NM_002090]	-	-
	NEB	0.160237	Homo sapiens nebulin (NEB), transcript variant 3, mRNA [NM_004543]	-	-
	CNIH2	0.160177	Homo sapiens cornichon family AMPA receptor auxiliary protein 2 (CNIH2), transcript variant 1, mRNA [NM_182553]	-	-
	MAGEB2	0.160109	Homo sapiens melanoma antigen family B, 2 (MAGEB2), mRNA [NM_002364]	-	-
	ZSCAN22	0.160085	Homo sapiens zinc finger and SCAN domain containing 22 (ZSCAN22), mRNA [NM_181846]	-	-
	LINC01353	0.160043	Homo sapiens long intergenic non-protein coding RNA 1353 (LINC01353), transcript variant 1, long non-coding RNA [NR_117097]	-	-
	SHROOM1	0.159981	Homo sapiens shroom family member 1 (SHROOM1), transcript variant 2, mRNA [NM_133456]	-	-
	F5	0.159939	Homo sapiens coagulation factor V (proaccelerin, labile factor) (F5), mRNA [NM_000130]	-	-
	LYZL1	0.159757	Homo sapiens lysozyme-like 1 (LYZL1), mRNA [NM_032517]	-	-
	ZBTB9	0.159637	Homo sapiens zinc finger and BTB domain containing 9 (ZBTB9), mRNA [NM_152735]	-	-
	ABCC13	0.159622	Homo sapiens ATP-binding cassette, sub-family C (CFTR/MRP), member 13, pseudogene (ABCC13), transcript variant A, non-coding RNA [NR_003087]	-	-
	NTNG1	0.159571	Homo sapiens netrin G1 (NTNG1), transcript variant 3, mRNA [NM_014917]	-	-
	ANAPC15	0.159365	Homo sapiens anaphase promoting complex subunit 15 (ANAPC15), transcript variant 3, mRNA [NM_014042]	-	-
	KIAA1462	0.159242	Homo sapiens KIAA1462 (KIAA1462), mRNA [NM_020848]	-	-
	SERPINE2	0.159213	Homo sapiens serpin peptidase inhibitor, clade E (nexin, plasminogen activator inhibitor type 1), member 2 (SERPINE2), transcript variant 1, mRNA [NM_006216]	-	-
	GJA4	0.158952	Homo sapiens gap junction protein, alpha 4, 37kDa (GJA4), mRNA [NM_002060]	-	-
	PLEKHG4B	0.158868	Homo sapiens pleckstrin homology domain containing, family G (with RhoGef domain) member 4B (PLEKHG4B), mRNA [NM_052909]	-	-
	MAFG-AS1	0.158772	Homo sapiens MAFG antisense RNA 1 (head to head) (MAFG-AS1), long non-coding RNA [NR_015454]	-	-
	LOC101928674	0.158735	Homo sapiens uncharacterized LOC101928674 (LOC101928674), transcript variant 1, long non-coding RNA [NR_110845]	-	-
	HTR1B	0.158618	Homo sapiens 5-hydroxytryptamine (serotonin) receptor 1B, G protein-coupled (HTR1B), mRNA [NM_000863]	-	-
	CCDC183	0.158603	coiled-coil domain containing 183 [Source:HGNC Symbol;Acc:28236] [ENST00000371682]	-	-
	TEKT5	0.158528	Homo sapiens tektin 5 (TEKT5), mRNA [NM_144674]	-	-
	UBE2E1	0.158476	Homo sapiens ubiquitin-conjugating enzyme E2E 1 (UBE2E1), transcript variant 1, mRNA [NM_003341]	-	-
	LOC100996579	0.158466	Homo sapiens uncharacterized LOC100996579 (LOC100996579), transcript variant 1, long non-coding RNA [NR_110163]	-	-
	SLC5A10	0.15832	Homo sapiens solute carrier family 5 (sodium/sugar cotransporter), member 10 (SLC5A10), transcript variant 1, mRNA [NM_152351]	-	-
	PTPRN2	0.158295	Homo sapiens protein tyrosine phosphatase, receptor type, N polypeptide 2 (PTPRN2), transcript variant 1, mRNA [NM_002847]	-	-
	NCKAP1	0.15827	Homo sapiens NCK-associated protein 1 (NCKAP1), transcript variant 2, mRNA [NM_205842]	-	-
	RAB2B	0.15827	Homo sapiens RAB2B, member RAS oncogene family (RAB2B), transcript variant 1, mRNA [NM_032846]	-	-
	SOX13	0.158121	Homo sapiens SRY (sex determining region Y)-box 13 (SOX13), mRNA [NM_005686]	-	-
	FUT7	0.158116	Homo sapiens fucosyltransferase 7 (alpha (1,3) fucosyltransferase) (FUT7), mRNA [NM_004479]	-	-
	FBXL20	0.157707	Homo sapiens F-box and leucine-rich repeat protein 20 (FBXL20), transcript variant 1, mRNA [NM_032875]	-	-
	LPIN3	0.157672	Homo sapiens lipin 3 (LPIN3), mRNA [NM_022896]	-	-
	KLF1	0.157647	Homo sapiens Kruppel-like factor 1 (erythroid) (KLF1), mRNA [NM_006563]	-	-
	POU5F1P4	0.157314	Homo sapiens POU class 5 homeobox 1 pseudogene 4 (POU5F1P4), non-coding RNA [NR_034180]	-	-
	SFTPA1	0.157049	Homo sapiens surfactant protein A1 (SFTPA1), transcript variant 1, mRNA [NM_005411]	-	-
	NR2F2	0.157003	Homo sapiens nuclear receptor subfamily 2, group F, member 2 (NR2F2), transcript variant 1, mRNA [NM_021005]	-	-
	TMEM65	0.156611	Homo sapiens transmembrane protein 65 (TMEM65), mRNA [NM_194291]	-	-
	NHLH2	0.156577	Homo sapiens nescient helix loop helix 2 (NHLH2), transcript variant 1, mRNA [NM_005599]	-	-
	DLG5	0.15656	Homo sapiens discs, large homolog 5 (Drosophila) (DLG5), mRNA [NM_004747]	-	-
	GPS2	0.156261	Homo sapiens G protein pathway suppressor 2 (GPS2), mRNA [NM_004489]	-	-
	CPXM1	0.156227	Homo sapiens carboxypeptidase X (M14 family), member 1 (CPXM1), transcript variant 1, mRNA [NM_019609]	-	-
	PRELID2	0.156179	Homo sapiens PRELI domain containing 2 (PRELID2), transcript variant 3, mRNA [NM_138492]	-	-
	TDRD9	0.156093	Homo sapiens tudor domain containing 9 (TDRD9), mRNA [NM_153046]	-	-
	CTF1	0.156089	Homo sapiens cardiotrophin 1 (CTF1), transcript variant 1, mRNA [NM_001330]	-	-
	SOX8	0.156015	Homo sapiens SRY (sex determining region Y)-box 8 (SOX8), mRNA [NM_014587]	-	-
	GPR137	0.156009	Homo sapiens G protein-coupled receptor 137 (GPR137), transcript variant 3, mRNA [NM_020155]	-	-
	LINC00577	0.155982	Homo sapiens long intergenic non-protein coding RNA 577 (LINC00577), long non-coding RNA [NR_046407]	-	-
	FCHSD1	0.155966	Homo sapiens FCH and double SH3 domains 1 (FCHSD1), mRNA [NM_033449]	-	-
	G6PD	0.155794	Homo sapiens glucose-6-phosphate dehydrogenase (G6PD), transcript variant 1, mRNA [NM_000402]	-	-
	SEC14L4	0.155782	Homo sapiens SEC14-like 4 (S. cerevisiae) (SEC14L4), transcript variant 1, mRNA [NM_174977]	-	-
	RPH3AL	0.155724	Homo sapiens rabphilin 3A-like (without C2 domains) (RPH3AL), transcript variant 1, mRNA [NM_006987]	-	-
	DNAJC5G	0.155635	Homo sapiens DnaJ (Hsp40) homolog, subfamily C, member 5 gamma (DNAJC5G), mRNA [NM_173650]	-	-
	SLC6A8	0.155523	Homo sapiens solute carrier family 6 (neurotransmitter transporter), member 8 (SLC6A8), transcript variant 1, mRNA [NM_005629]	-	-
	PPAP2B	0.155492	Homo sapiens phosphatidic acid phosphatase type 2B (PPAP2B), mRNA [NM_003713]	-	-
	VTN	0.155483	Homo sapiens vitronectin (VTN), mRNA [NM_000638]	-	-
	AAED1	0.155407	Homo sapiens AhpC/TSA antioxidant enzyme domain containing 1 (AAED1), mRNA [NM_153698]	-	-
	LOC100294341	0.155331	PREDICTED: Homo sapiens ADP-ribosylation factor-like protein 17-like (LOC100294341), transcript variant X3, mRNA [XM_005275671]	-	-
	PRAP1	0.15528	Homo sapiens proline-rich acidic protein 1 (PRAP1), transcript variant 1, mRNA [NM_145202]	-	-
	CPLX2	0.155266	Homo sapiens complexin 2 (CPLX2), transcript variant 1, mRNA [NM_006650]	-	-
	C1QTNF4	0.155068	Homo sapiens C1q and tumor necrosis factor related protein 4 (C1QTNF4), mRNA [NM_031909]	-	-
	MCOLN1	0.155014	Homo sapiens mucolipin 1 (MCOLN1), mRNA [NM_020533]	-	-
	BIVM	0.154956	Homo sapiens basic, immunoglobulin-like variable motif containing (BIVM), transcript variant 1, mRNA [NM_017693]	-	-
	ANO5	0.154882	Homo sapiens anoctamin 5 (ANO5), transcript variant 1, mRNA [NM_213599]	-	-
	GPX2	0.154855	Homo sapiens glutathione peroxidase 2 (gastrointestinal) (GPX2), transcript variant 1, mRNA [NM_002083]	-	-
	P2RY4	0.154594	Homo sapiens pyrimidinergic receptor P2Y, G-protein coupled, 4 (P2RY4), mRNA [NM_002565]	-	-
	LOC101926940	0.154561	Homo sapiens uncharacterized LOC101926940 (LOC101926940), long non-coding RNA [NR_104632]	-	-
	PPAP2C	0.154541	Homo sapiens phosphatidic acid phosphatase type 2C (PPAP2C), transcript variant 3, mRNA [NM_177543]	-	-
	PRSS30P	0.154318	Homo sapiens protease, serine, 30, pseudogene (PRSS30P), non-coding RNA [NR_026864]	-	-
	LINC00982	0.154007	Homo sapiens long intergenic non-protein coding RNA 982 (LINC00982), transcript variant 2, long non-coding RNA [NR_024371]	-	-
	LCE3C	0.153993	Homo sapiens late cornified envelope 3C (LCE3C), mRNA [NM_178434]	-	-
	ACVRL1	0.15389	Homo sapiens activin A receptor type II-like 1 (ACVRL1), transcript variant 1, mRNA [NM_000020]	-	-
	TFR2	0.153828	Homo sapiens transferrin receptor 2 (TFR2), transcript variant 1, mRNA [NM_003227]	-	-
	SLC12A3	0.153639	Homo sapiens solute carrier family 12 (sodium/chloride transporter), member 3 (SLC12A3), transcript variant 1, mRNA [NM_000339]	-	-
	GPHB5	0.153635	Homo sapiens glycoprotein hormone beta 5 (GPHB5), mRNA [NM_145171]	-	-
	PIF1	0.153556	Homo sapiens PIF1 5'-to-3' DNA helicase (PIF1), transcript variant 2, mRNA [NM_025049]	-	-
	PFKFB3	0.153549	Homo sapiens 6-phosphofructo-2-kinase/fructose-2,6-biphosphatase 3 (PFKFB3), transcript variant 1, mRNA [NM_004566]	-	-
	TCERG1L	0.153525	Homo sapiens transcription elongation regulator 1-like (TCERG1L), mRNA [NM_174937]	-	-
	KCNG4	0.1534	Homo sapiens potassium voltage-gated channel, subfamily G, member 4 (KCNG4), mRNA [NM_172347]	-	-
	PPP1R26	0.153383	Homo sapiens protein phosphatase 1, regulatory subunit 26 (PPP1R26), mRNA [NM_014811]	-	-
	OR8B8	0.153275	Homo sapiens olfactory receptor, family 8, subfamily B, member 8 (OR8B8), mRNA [NM_012378]	-	-
	RARG	0.153248	Homo sapiens retinoic acid receptor, gamma (RARG), transcript variant 1, mRNA [NM_000966]	-	-
	MMP9	0.153209	Homo sapiens matrix metallopeptidase 9 (gelatinase B, 92kDa gelatinase, 92kDa type IV collagenase) (MMP9), mRNA [NM_004994]	-	-
	UTF1	0.152972	Homo sapiens undifferentiated embryonic cell transcription factor 1 (UTF1), mRNA [NM_003577]	-	-
	SERTAD3	0.152847	Homo sapiens SERTA domain containing 3 (SERTAD3), transcript variant 2, mRNA [NM_203344]	-	-
	OSM	0.152531	Homo sapiens oncostatin M (OSM), mRNA [NM_020530]	-	-
	LIG4	0.152364	Homo sapiens ligase IV, DNA, ATP-dependent (LIG4), transcript variant 1, mRNA [NM_002312]	-	-
	TMOD1	0.1523	Homo sapiens tropomodulin 1 (TMOD1), transcript variant 1, mRNA [NM_003275]	-	-
	PDGFC	0.15218	Homo sapiens platelet derived growth factor C (PDGFC), transcript variant 1, mRNA [NM_016205]	-	-
	SIAE	0.151771	Homo sapiens sialic acid acetylesterase (SIAE), transcript variant 1, mRNA [NM_170601]	-	-
	GOLGA2P7	0.151543	Homo sapiens golgin A2 pseudogene 7 (GOLGA2P7), non-coding RNA [NR_027001]	-	-
	OLFM1	0.151447	Homo sapiens olfactomedin 1 (OLFM1), transcript variant 2, mRNA [NM_006334]	-	-
	S100A5	0.15144	Homo sapiens S100 calcium binding protein A5 (S100A5), mRNA [NM_002962]	-	-
	ARRDC4	0.151407	Homo sapiens arrestin domain containing 4 (ARRDC4), mRNA [NM_183376]	-	-
	GRIN2C	0.151399	Homo sapiens glutamate receptor, ionotropic, N-methyl D-aspartate 2C (GRIN2C), transcript variant 1, mRNA [NM_000835]	-	-
	TBC1D12	0.151383	Homo sapiens TBC1 domain family, member 12 (TBC1D12), mRNA [NM_015188]	-	-
	ADAMTSL4	0.151276	Homo sapiens ADAMTS-like 4 (ADAMTSL4), transcript variant 1, mRNA [NM_019032]	-	-
	KIAA0556	0.151177	Homo sapiens KIAA0556 (KIAA0556), mRNA [NM_015202]	-	-
	JAG1	0.151113	Homo sapiens jagged 1 (JAG1), mRNA [NM_000214]	-	-
	TMEM214	0.1511	Homo sapiens transmembrane protein 214 (TMEM214), transcript variant 1, mRNA [NM_017727]	-	-
	TAF6L	0.151026	Homo sapiens TAF6-like RNA polymerase II, p300/CBP-associated factor (PCAF)-associated factor, 65kDa (TAF6L), mRNA [NM_006473]	-	-
	SPATA6	0.150874	Homo sapiens spermatogenesis associated 6 (SPATA6), transcript variant 1, mRNA [NM_019073]	-	-
	CXCL2	0.150867	Homo sapiens chemokine (C-X-C motif) ligand 2 (CXCL2), mRNA [NM_002089]	-	-
	ATG4D	0.150816	Homo sapiens autophagy related 4D, cysteine peptidase (ATG4D), transcript variant 1, mRNA [NM_032885]	-	-
	SLCO4C1	0.150797	Homo sapiens solute carrier organic anion transporter family, member 4C1 (SLCO4C1), mRNA [NM_180991]	-	-
	F2RL1	0.150638	Homo sapiens coagulation factor II (thrombin) receptor-like 1 (F2RL1), mRNA [NM_005242]	-	-
	PIEZO2	0.150596	Homo sapiens piezo-type mechanosensitive ion channel component 2 (PIEZO2), mRNA [NM_022068]	-	-
	CDK8	0.150527	Homo sapiens cyclin-dependent kinase 8 (CDK8), mRNA [NM_001260]	-	-
	SLC22A18AS	0.150204	Homo sapiens solute carrier family 22 (organic cation transporter), member 18 antisense (SLC22A18AS), mRNA [NM_007105]	-	-
	SLFN12	0.150192	Homo sapiens schlafen family member 12 (SLFN12), transcript variant 1, mRNA [NM_018042]	-	-
	LOC100131053	0.150074	Homo sapiens cDNA FLJ38245 fis, clone FCBBF2007186. [AK095564]	-	-
	CYP4F22	0.15007	Homo sapiens cytochrome P450, family 4, subfamily F, polypeptide 22 (CYP4F22), mRNA [NM_173483]	-	-
	TMED9	0.150004	Homo sapiens transmembrane emp24 protein transport domain containing 9 (TMED9), mRNA [NM_017510]	-	-
	KSR2	0.149996	Homo sapiens kinase suppressor of ras 2 (KSR2), mRNA [NM_173598]	-	-
	DFNB31	0.149935	Homo sapiens deafness, autosomal recessive 31 (DFNB31), transcript variant 1, mRNA [NM_015404]	-	-
	SLC35A5	0.14992	Homo sapiens solute carrier family 35, member A5 (SLC35A5), mRNA [NM_017945]	-	-
	PCDHB7	0.149867	Homo sapiens protocadherin beta 7 (PCDHB7), mRNA [NM_018940]	-	-
	CCNF	0.149744	Homo sapiens cyclin F (CCNF), mRNA [NM_001761]	-	-
	RNF208	0.149705	Homo sapiens ring finger protein 208 (RNF208), mRNA [NM_031297]	-	-
	HEPACAM2	0.149673	Homo sapiens HEPACAM family member 2 (HEPACAM2), transcript variant 1, mRNA [NM_001039372]	-	-
	KISS1R	0.149596	Homo sapiens KISS1 receptor (KISS1R), mRNA [NM_032551]	-	-
	NT5C1A	0.14958	Homo sapiens 5'-nucleotidase, cytosolic IA (NT5C1A), mRNA [NM_032526]	-	-
	LGI3	0.149487	Homo sapiens leucine-rich repeat LGI family, member 3 (LGI3), mRNA [NM_139278]	-	-
	POM121L1P	0.149451	Homo sapiens POM121 transmembrane nucleoporin-like 1, pseudogene (POM121L1P), non-coding RNA [NR_024591]	-	-
	CCDC113	0.149445	Homo sapiens coiled-coil domain containing 113 (CCDC113), transcript variant 1, mRNA [NM_014157]	-	-
	TBC1D8	0.149409	Homo sapiens TBC1 domain family, member 8 (with GRAM domain) (TBC1D8), mRNA [NM_001102426]	-	-
	GALNT14	0.149335	Homo sapiens polypeptide N-acetylgalactosaminyltransferase 14 (GALNT14), transcript variant 1, mRNA [NM_024572]	-	-
	TNFRSF12A	0.149278	Homo sapiens tumor necrosis factor receptor superfamily, member 12A (TNFRSF12A), mRNA [NM_016639]	-	-
	ACER1	0.149218	Homo sapiens alkaline ceramidase 1 (ACER1), mRNA [NM_133492]	-	-
	SVILP1	0.149182	Homo sapiens supervillin pseudogene 1 (SVILP1), non-coding RNA [NR_036438]	-	-
	MRC2	0.149113	Homo sapiens mannose receptor, C type 2 (MRC2), mRNA [NM_006039]	-	-
	COL20A1	0.149039	collagen, type XX, alpha 1 [Source:HGNC Symbol;Acc:14670] [ENST00000422202]	-	-
	STC1	0.148946	Homo sapiens stanniocalcin 1 (STC1), mRNA [NM_003155]	-	-
	MID2	0.14874	Homo sapiens midline 2 (MID2), transcript variant 1, mRNA [NM_012216]	-	-
	FURIN	0.148738	Homo sapiens furin (paired basic amino acid cleaving enzyme) (FURIN), transcript variant 1, mRNA [NM_002569]	-	-
	LOC100507520	0.148644	O17036_CAEEL (O17036) Collagen protein 142, partial (5%) [THC2660128]	-	-
	PIK3CB	0.148546	Homo sapiens phosphatidylinositol-4,5-bisphosphate 3-kinase, catalytic subunit beta (PIK3CB), transcript variant 1, mRNA [NM_006219]	-	-
	OPRD1	0.148543	Homo sapiens opioid receptor, delta 1 (OPRD1), mRNA [NM_000911]	-	-
	COL14A1	0.148512	Homo sapiens collagen, type XIV, alpha 1 (COL14A1), mRNA [NM_021110]	-	-
	DCLRE1B	0.148468	Homo sapiens DNA cross-link repair 1B (DCLRE1B), mRNA [NM_022836]	-	-
	IRGC	0.148217	Homo sapiens immunity-related GTPase family, cinema (IRGC), mRNA [NM_019612]	-	-
	ACTRT2	0.148199	Homo sapiens actin-related protein T2 (ACTRT2), mRNA [NM_080431]	-	-
	RIMS4	0.148182	Homo sapiens regulating synaptic membrane exocytosis 4 (RIMS4), transcript variant 2, mRNA [NM_182970]	-	-
	TEAD1	0.14796	Homo sapiens TEA domain family member 1 (SV40 transcriptional enhancer factor) (TEAD1), mRNA [NM_021961]	-	-
	TENM3	0.147766	Homo sapiens teneurin transmembrane protein 3 (TENM3), mRNA [NM_001080477]	-	-
	CETP	0.147736	Homo sapiens cholesteryl ester transfer protein, plasma (CETP), transcript variant 1, mRNA [NM_000078]	-	-
	DLX4	0.14749	Homo sapiens distal-less homeobox 4 (DLX4), transcript variant 1, mRNA [NM_138281]	-	-
	AMER2	0.147444	Homo sapiens APC membrane recruitment protein 2 (AMER2), transcript variant 1, mRNA [NM_152704]	-	-
	ADRB3	0.147361	Homo sapiens adrenoceptor beta 3 (ADRB3), mRNA [NM_000025]	-	-
	TLX2	0.147317	Homo sapiens T-cell leukemia homeobox 2 (TLX2), mRNA [NM_016170]	-	-
	FECH	0.147291	Homo sapiens ferrochelatase (FECH), transcript variant 1, mRNA [NM_001012515]	-	-
	APCDD1	0.147264	Homo sapiens adenomatosis polyposis coli down-regulated 1 (APCDD1), mRNA [NM_153000]	-	-
	KRTAP4-12	0.147114	Homo sapiens keratin associated protein 4-12 (KRTAP4-12), mRNA [NM_031854]	-	-
	FAM212A	0.147102	Homo sapiens family with sequence similarity 212, member A (FAM212A), mRNA [NM_203370]	-	-
	IPO11	0.147079	Homo sapiens importin 11 (IPO11), transcript variant 2, mRNA [NM_016338]	-	-
	HEY1	0.147022	Homo sapiens hes-related family bHLH transcription factor with YRPW motif 1 (HEY1), transcript variant 2, mRNA [NM_001040708]	-	-
	S100B	0.146945	Homo sapiens S100 calcium binding protein B (S100B), mRNA [NM_006272]	-	-
	FCAMR	0.146824	Homo sapiens Fc receptor, IgA, IgM, high affinity (FCAMR), transcript variant 3, mRNA [NM_001170631]	-	-
	TMC5	0.146769	Homo sapiens transmembrane channel-like 5 (TMC5), transcript variant 3, mRNA [NM_024780]	-	-
	CTNND2	0.146714	Homo sapiens catenin (cadherin-associated protein), delta 2 (CTNND2), transcript variant 1, mRNA [NM_001332]	-	-
	HDGFRP3	0.146654	Homo sapiens hepatoma-derived growth factor, related protein 3 (HDGFRP3), mRNA [NM_016073]	-	-
	C2ORF72	0.146636	Homo sapiens full length insert cDNA clone YZ88E12. [AF086098]	-	-
	TMEM171	0.146487	Homo sapiens transmembrane protein 171 (TMEM171), transcript variant 1, mRNA [NM_173490]	-	-
	FFAR3	0.146305	Homo sapiens free fatty acid receptor 3 (FFAR3), mRNA [NM_005304]	-	-
	IDUA	0.146221	Homo sapiens iduronidase, alpha-L- (IDUA), transcript variant 1, mRNA [NM_000203]	-	-
	EMILIN3	0.145998	Homo sapiens elastin microfibril interfacer 3 (EMILIN3), mRNA [NM_052846]	-	-
	POM121L4P	0.145933	Homo sapiens POM121 transmembrane nucleoporin-like 4 pseudogene (POM121L4P), non-coding RNA [NR_024592]	-	-
	SLC6A10P	0.145894	Homo sapiens solute carrier family 6 (neurotransmitter transporter), member 10, pseudogene (SLC6A10P), non-coding RNA [NR_003083]	-	-
	MARCH2	0.145861	Homo sapiens membrane-associated ring finger (C3HC4) 2, E3 ubiquitin protein ligase (MARCH2), transcript variant 1, mRNA [NM_016496]	-	-
	MTMR10	0.145842	myotubularin related protein 10 [Source:HGNC Symbol;Acc:25999] [ENST00000563714]	-	-
	PROKR1	0.145838	Homo sapiens prokineticin receptor 1 (PROKR1), mRNA [NM_138964]	-	-
	MFSD6L	0.145578	Homo sapiens major facilitator superfamily domain containing 6-like (MFSD6L), mRNA [NM_152599]	-	-
	OR2W3	0.145527	Homo sapiens olfactory receptor, family 2, subfamily W, member 3 (OR2W3), mRNA [NM_001001957]	-	-
	NEDD4	0.145461	Homo sapiens neural precursor cell expressed, developmentally down-regulated 4, E3 ubiquitin protein ligase (NEDD4), transcript variant 2, mRNA [NM_198400]	-	-
	TMEM63B	0.145407	Homo sapiens transmembrane protein 63B (TMEM63B), mRNA [NM_018426]	-	-
	H6PD	0.145242	Homo sapiens hexose-6-phosphate dehydrogenase (glucose 1-dehydrogenase) (H6PD), transcript variant 2, mRNA [NM_004285]	-	-
	MADCAM1	0.145185	Homo sapiens mucosal vascular addressin cell adhesion molecule 1 (MADCAM1), transcript variant 1, mRNA [NM_130760]	-	-
	MS4A2	0.145183	Homo sapiens membrane-spanning 4-domains, subfamily A, member 2 (MS4A2), transcript variant 1, mRNA [NM_000139]	-	-
	HRASLS2	0.145175	Homo sapiens HRAS-like suppressor 2 (HRASLS2), mRNA [NM_017878]	-	-
	ITGB2-AS1	0.145098	Homo sapiens ITGB2 antisense RNA 1 (ITGB2-AS1), transcript variant 1, long non-coding RNA [NR_038311]	-	-
	PITHD1	0.145008	Homo sapiens PITH (C-terminal proteasome-interacting domain of thioredoxin-like) domain containing 1 (PITHD1), mRNA [NM_020362]	-	-
	GPR3	0.144957	Homo sapiens G protein-coupled receptor 3 (GPR3), mRNA [NM_005281]	-	-
	PANX2	0.144875	Homo sapiens pannexin 2 (PANX2), transcript variant 1, mRNA [NM_052839]	-	-
	SH2D5	0.144813	Homo sapiens SH2 domain containing 5 (SH2D5), transcript variant 1, mRNA [NM_001103161]	-	-
	SULT1B1	0.144754	Homo sapiens mRNA for ST1B2, complete cds. [D89479]	-	-
	CNKSR2	0.144751	Homo sapiens connector enhancer of kinase suppressor of Ras 2 (CNKSR2), transcript variant 3, mRNA [NM_001168648]	-	-
	GPR15	0.144751	Homo sapiens G protein-coupled receptor 15 (GPR15), mRNA [NM_005290]	-	-
	OR5A1	0.144518	Homo sapiens olfactory receptor, family 5, subfamily A, member 1 (OR5A1), mRNA [NM_001004728]	-	-
	TNFRSF9	0.144414	Homo sapiens tumor necrosis factor receptor superfamily, member 9 (TNFRSF9), mRNA [NM_001561]	-	-
	SLC6A4	0.144398	Homo sapiens solute carrier family 6 (neurotransmitter transporter), member 4 (SLC6A4), mRNA [NM_001045]	-	-
	CGB2	0.144289	Homo sapiens chorionic gonadotropin, beta polypeptide 2 (CGB2), mRNA [NM_033378]	-	-
	ZNF843	0.144219	Homo sapiens zinc finger protein 843 (ZNF843), mRNA [NM_001136509]	-	-
	DBF4B	0.144205	Homo sapiens DBF4 zinc finger B (DBF4B), transcript variant 1, mRNA [NM_145663]	-	-
	COL27A1	0.144134	Homo sapiens collagen, type XXVII, alpha 1 (COL27A1), mRNA [NM_032888]	-	-
	MYO7A	0.144131	Homo sapiens myosin VIIA (MYO7A), transcript variant 1, mRNA [NM_000260]	-	-
	MAFA	0.144071	Homo sapiens v-maf avian musculoaponeurotic fibrosarcoma oncogene homolog A (MAFA), mRNA [NM_201589]	-	-
	AMDHD2	0.144024	Homo sapiens amidohydrolase domain containing 2 (AMDHD2), transcript variant 1, mRNA [NM_015944]	-	-
	ANAPC2	0.143893	Homo sapiens anaphase promoting complex subunit 2 (ANAPC2), mRNA [NM_013366]	-	-
	PRKAG2-AS1	0.143862	Homo sapiens PRKAG2 antisense RNA 1 (PRKAG2-AS1), long non-coding RNA [NR_038926]	-	-
	TM6SF1	0.143784	Homo sapiens transmembrane 6 superfamily member 1 (TM6SF1), transcript variant 1, mRNA [NM_023003]	-	-
	LOC100507316	0.143726	Homo sapiens uncharacterized LOC100507316 (LOC100507316), transcript variant 2, long non-coding RNA [NR_120683]	-	-
	FCAR	0.143539	Homo sapiens Fc fragment of IgA, receptor for (FCAR), transcript variant 3, mRNA [NM_133271]	-	-
	TERF2	0.143514	Homo sapiens telomeric repeat binding factor 2 (TERF2), mRNA [NM_005652]	-	-
	PTMS	0.143305	Homo sapiens parathymosin (PTMS), mRNA [NM_002824]	-	-
	TNFSF13	0.143284	Homo sapiens tumor necrosis factor (ligand) superfamily, member 13 (TNFSF13), transcript variant gamma, mRNA [NM_172088]	-	-
	FAM84B	0.143257	Homo sapiens family with sequence similarity 84, member B (FAM84B), mRNA [NM_174911]	-	-
	CCDC153	0.143173	Homo sapiens coiled-coil domain containing 153 (CCDC153), mRNA [NM_001145018]	-	-
	SLC17A7	0.142809	Homo sapiens solute carrier family 17 (vesicular glutamate transporter), member 7 (SLC17A7), mRNA [NM_020309]	-	-
	CPAMD8	0.14266	Homo sapiens C3 and PZP-like, alpha-2-macroglobulin domain containing 8 (CPAMD8), mRNA [NM_015692]	-	-
	LRRC16B	0.142568	Homo sapiens leucine rich repeat containing 16B (LRRC16B), mRNA [NM_138360]	-	-
	ICAM4	0.142342	Homo sapiens intercellular adhesion molecule 4 (Landsteiner-Wiener blood group) (ICAM4), transcript variant 1, mRNA [NM_001544]	-	-
	PPP2R4	0.142257	Homo sapiens protein phosphatase 2A activator, regulatory subunit 4 (PPP2R4), transcript variant 1, mRNA [NM_178001]	-	-
	DHCR24	0.142164	Homo sapiens 24-dehydrocholesterol reductase (DHCR24), mRNA [NM_014762]	-	-
	FUT8-AS1	0.141907	Homo sapiens FUT8 antisense RNA 1 (FUT8-AS1), long non-coding RNA [NR_024334]	-	-
	FOXC2	0.141881	Homo sapiens forkhead box C2 (MFH-1, mesenchyme forkhead 1) (FOXC2), mRNA [NM_005251]	-	-
	TLR5	0.141787	Homo sapiens toll-like receptor 5 (TLR5), mRNA [NM_003268]	-	-
	PDE3A	0.141725	PREDICTED: Homo sapiens phosphodiesterase 3A, cGMP-inhibited (PDE3A), transcript variant X2, mRNA [XM_006719087]	-	-
	IL18RAP	0.14172	Homo sapiens interleukin 18 receptor accessory protein (IL18RAP), mRNA [NM_003853]	-	-
	DCBLD1	0.14169	discoidin, CUB and LCCL domain containing 1 [Source:HGNC Symbol;Acc:21479] [ENST00000338728]	-	-
	FRAT1	0.141657	Homo sapiens frequently rearranged in advanced T-cell lymphomas 1 (FRAT1), mRNA [NM_005479]	-	-
	GPX5	0.141636	Homo sapiens glutathione peroxidase 5 (epididymal androgen-related protein) (GPX5), transcript variant 1, mRNA [NM_001509]	-	-
	TOB2P1	0.141574	Homo sapiens transducer of ERBB2, 2 pseudogene 1 (TOB2P1), non-coding RNA [NR_002936]	-	-
	VEGFC	0.141574	Homo sapiens vascular endothelial growth factor C (VEGFC), mRNA [NM_005429]	-	-
	RENBP	0.141553	Homo sapiens renin binding protein (RENBP), mRNA [NM_002910]	-	-
	KREMEN2	0.141552	Homo sapiens kringle containing transmembrane protein 2 (KREMEN2), transcript variant 4, mRNA [NM_172229]	-	-
	SYT9	0.141538	Homo sapiens synaptotagmin IX (SYT9), mRNA [NM_175733]	-	-
	CXCL10	0.141489	Homo sapiens chemokine (C-X-C motif) ligand 10 (CXCL10), mRNA [NM_001565]	-	-
	TMEM86A	0.141391	Homo sapiens transmembrane protein 86A (TMEM86A), mRNA [NM_153347]	-	-
	TPO	0.141384	Homo sapiens thyroid peroxidase (TPO), transcript variant 1, mRNA [NM_000547]	-	-
	TAF5	0.141263	Homo sapiens TAF5 RNA polymerase II, TATA box binding protein (TBP)-associated factor, 100kDa (TAF5), mRNA [NM_006951]	-	-
	OR52K3P	0.141251	Homo sapiens clone IMAGE:110749 mRNA sequence. [AF143328]	-	-
	KCTD17	0.141167	Homo sapiens potassium channel tetramerization domain containing 17 (KCTD17), transcript variant 2, mRNA [NM_024681]	-	-
	ADPRHL1	0.14116	Homo sapiens ADP-ribosylhydrolase like 1 (ADPRHL1), transcript variant 2, mRNA [NM_199162]	-	-
	TCTE3	0.1411	Homo sapiens t-complex-associated-testis-expressed 3 (TCTE3), mRNA [NM_174910]	-	-
	CAMKK1	0.14103	Homo sapiens calcium/calmodulin-dependent protein kinase kinase 1, alpha (CAMKK1), transcript variant 1, mRNA [NM_032294]	-	-
	GTF3C1	0.140952	Homo sapiens general transcription factor IIIC, polypeptide 1, alpha 220kDa (GTF3C1), transcript variant 1, mRNA [NM_001520]	-	-
	CX3CL1	0.140875	Homo sapiens chemokine (C-X3-C motif) ligand 1 (CX3CL1), mRNA [NM_002996]	-	-
	HPX-2	0.140781	H.sapiens HPX-2 mRNA. [X74861]	-	-
	CLEC12B	0.140688	Homo sapiens C-type lectin domain family 12, member B (CLEC12B), transcript variant 1, mRNA [NM_001129998]	-	-
	PIGS	0.140594	Homo sapiens phosphatidylinositol glycan anchor biosynthesis, class S (PIGS), mRNA [NM_033198]	-	-
	FAM21EP	0.140509	Homo sapiens family with sequence similarity 21, member E, pseudogene (FAM21EP), non-coding RNA [NR_038275]	-	-
	CREB3L3	0.140482	Homo sapiens cAMP responsive element binding protein 3-like 3 (CREB3L3), transcript variant 1, mRNA [NM_032607]	-	-
	LILRA5	0.140389	Homo sapiens leukocyte immunoglobulin-like receptor, subfamily A (with TM domain), member 5 (LILRA5), transcript variant 3, mRNA [NM_181879]	-	-
	ARHGEF11	0.140235	Homo sapiens Rho guanine nucleotide exchange factor (GEF) 11 (ARHGEF11), transcript variant 2, mRNA [NM_198236]	-	-
	MYOD1	0.140144	Homo sapiens myogenic differentiation 1 (MYOD1), mRNA [NM_002478]	-	-
	CEND1	0.14013	Homo sapiens cell cycle exit and neuronal differentiation 1 (CEND1), mRNA [NM_016564]	-	-
	CBS	0.139781	Homo sapiens cystathionine-beta-synthase (CBS), transcript variant 1, mRNA [NM_000071]	-	-
	DKFZP434A062	0.13969	Homo sapiens uncharacterized LOC26102 (DKFZP434A062), long non-coding RNA [NR_026964]	-	-
	MFSD9	0.139687	Homo sapiens major facilitator superfamily domain containing 9 (MFSD9), mRNA [NM_032718]	-	-
	RAC3	0.139644	Homo sapiens ras-related C3 botulinum toxin substrate 3 (rho family, small GTP binding protein Rac3) (RAC3), mRNA [NM_005052]	-	-
	GPR146	0.1396	Homo sapiens G protein-coupled receptor 146 (GPR146), mRNA [NM_138445]	-	-
	SDSL	0.139581	Homo sapiens serine dehydratase-like (SDSL), mRNA [NM_138432]	-	-
	MAP7D2	0.139521	Homo sapiens MAP7 domain containing 2 (MAP7D2), transcript variant 2, mRNA [NM_152780]	-	-
	IL10RB-AS1	0.139459	Homo sapiens IL10RB antisense RNA 1 (head to head) (IL10RB-AS1), long non-coding RNA [NR_038974]	-	-
	KLHL5	0.139434	Homo sapiens kelch-like family member 5 (KLHL5), transcript variant 1, mRNA [NM_015990]	-	-
	CCND1	0.13942	Homo sapiens cyclin D1 (CCND1), mRNA [NM_053056]	-	-
	THY1	0.139337	Homo sapiens Thy-1 cell surface antigen (THY1), mRNA [NM_006288]	-	-
	GPR97	0.139321	Homo sapiens G protein-coupled receptor 97 (GPR97), mRNA [NM_170776]	-	-
	TP53I3	0.13924	Homo sapiens tumor protein p53 inducible protein 3 (TP53I3), transcript variant 1, mRNA [NM_004881]	-	-
	KRT14	0.139149	Homo sapiens keratin 14 (KRT14), mRNA [NM_000526]	-	-
	SLMO1	0.139051	Homo sapiens slowmo homolog 1 (Drosophila) (SLMO1), transcript variant 2, mRNA [NM_006553]	-	-
	NEDD4L	0.139036	Homo sapiens neural precursor cell expressed, developmentally down-regulated 4-like, E3 ubiquitin protein ligase (NEDD4L), transcript variant d, mRNA [NM_015277]	-	-
	SSTR5-AS1	0.138983	Homo sapiens SSTR5 antisense RNA 1 (SSTR5-AS1), long non-coding RNA [NR_027242]	-	-
	C20ORF196	0.138922	Homo sapiens chromosome 20 open reading frame 196 (C20orf196), mRNA [NM_152504]	-	-
	ABCB8	0.138851	Homo sapiens ATP-binding cassette, sub-family B (MDR/TAP), member 8 (ABCB8), transcript variant 2, mRNA [NM_007188]	-	-
	UBL7	0.138848	Homo sapiens ubiquitin-like 7 (UBL7), transcript variant 1, mRNA [NM_032907]	-	-
	IQCC	0.138598	Homo sapiens IQ motif containing C (IQCC), transcript variant 2, mRNA [NM_018134]	-	-
	AMN	0.138539	Homo sapiens amnion associated transmembrane protein (AMN), mRNA [NM_030943]	-	-
	PRRG1	0.138383	Homo sapiens proline rich Gla (G-carboxyglutamic acid) 1 (PRRG1), transcript variant 1, mRNA [NM_000950]	-	-
	POC5	0.138319	Homo sapiens POC5 centriolar protein (POC5), transcript variant 2, mRNA [NM_152408]	-	-
	COL6A3	0.1383	Homo sapiens collagen, type VI, alpha 3 (COL6A3), transcript variant 1, mRNA [NM_004369]	-	-
	P2RY12	0.138209	Homo sapiens purinergic receptor P2Y, G-protein coupled, 12 (P2RY12), transcript variant 1, mRNA [NM_022788]	-	-
	NUDT16P1	0.13816	Homo sapiens nudix (nucleoside diphosphate linked moiety X)-type motif 16 pseudogene 1 (NUDT16P1), transcript variant 2, non-coding RNA [NR_002949]	-	-
	METTL9	0.138075	Homo sapiens methyltransferase like 9 (METTL9), transcript variant 1, mRNA [NM_016025]	-	-
	G6PC3	0.138071	Homo sapiens glucose 6 phosphatase, catalytic, 3 (G6PC3), transcript variant 1, mRNA [NM_138387]	-	-
	GSTM1	0.137968	Homo sapiens glutathione S-transferase mu 1 (GSTM1), transcript variant 2, mRNA [NM_146421]	-	-
	SEPT10	0.13786	Homo sapiens septin 10 (SEPT10), transcript variant 1, mRNA [NM_144710]	-	-
	AKR1C3	0.137857	Homo sapiens aldo-keto reductase family 1, member C3 (AKR1C3), transcript variant 1, mRNA [NM_003739]	-	-
	ERAL1	0.137778	Homo sapiens Era-like 12S mitochondrial rRNA chaperone 1 (ERAL1), mRNA [NM_005702]	-	-
	MUSK	0.13766	Homo sapiens muscle, skeletal, receptor tyrosine kinase (MUSK), transcript variant 1, mRNA [NM_005592]	-	-
	GAS7	0.137655	Homo sapiens growth arrest-specific 7 (GAS7), transcript variant c, mRNA [NM_201433]	-	-
	CTSW	0.137651	Homo sapiens cathepsin W (CTSW), mRNA [NM_001335]	-	-
	MSI1	0.137595	Homo sapiens musashi RNA-binding protein 1 (MSI1), mRNA [NM_002442]	-	-
	EPN3	0.137472	Homo sapiens epsin 3 (EPN3), mRNA [NM_017957]	-	-
	C19ORF26	0.137387	Homo sapiens chromosome 19 open reading frame 26 (C19orf26), mRNA [NM_152769]	-	-
	ZNF583	0.137314	Homo sapiens zinc finger protein 583 (ZNF583), transcript variant 1, mRNA [NM_152478]	-	-
	POU4F2	0.137226	Homo sapiens POU class 4 homeobox 2 (POU4F2), mRNA [NM_004575]	-	-
	AGPAT2	0.137211	Homo sapiens 1-acylglycerol-3-phosphate O-acyltransferase 2 (AGPAT2), transcript variant 1, mRNA [NM_006412]	-	-
	ZNF747	0.13719	Homo sapiens zinc finger protein 747 (ZNF747), mRNA [NM_023931]	-	-
	DPY19L1	0.137096	Homo sapiens dpy-19-like 1 (C. elegans) (DPY19L1), mRNA [NM_015283]	-	-
	TRPM2	0.137087	Homo sapiens transient receptor potential cation channel, subfamily M, member 2 (TRPM2), transcript variant 1, mRNA [NM_003307]	-	-
	IGSF9	0.137068	Homo sapiens immunoglobulin superfamily, member 9 (IGSF9), transcript variant 2, mRNA [NM_020789]	-	-
	OR7E24	0.137036	Homo sapiens olfactory receptor, family 7, subfamily E, member 24 (OR7E24), mRNA [NM_001079935]	-	-
	PPAN	0.137013	Homo sapiens peter pan homolog (Drosophila) (PPAN), mRNA [NM_020230]	-	-
	ZNF528	0.136971	Homo sapiens zinc finger protein 528 (ZNF528), mRNA [NM_032423]	-	-
	CAV1	0.136959	Homo sapiens caveolin 1, caveolae protein, 22kDa (CAV1), transcript variant 1, mRNA [NM_001753]	-	-
	SLC3A1	0.136896	Homo sapiens solute carrier family 3 (amino acid transporter heavy chain), member 1 (SLC3A1), mRNA [NM_000341]	-	-
	FHL1	0.136819	Homo sapiens four and a half LIM domains 1 (FHL1), transcript variant 2, mRNA [NM_001449]	-	-
	AQP1	0.136789	Homo sapiens aquaporin 1 (Colton blood group) (AQP1), transcript variant 1, mRNA [NM_198098]	-	-
	DAK	0.136723	Homo sapiens dihydroxyacetone kinase 2 homolog (S. cerevisiae) (DAK), mRNA [NM_015533]	-	-
	POLL	0.136678	Homo sapiens polymerase (DNA directed), lambda (POLL), transcript variant 2, mRNA [NM_013274]	-	-
	AAK1	0.136628	Homo sapiens AP2 associated kinase 1 (AAK1), mRNA [NM_014911]	-	-
	ALOX15B	0.13656	Homo sapiens arachidonate 15-lipoxygenase, type B (ALOX15B), transcript variant d, mRNA [NM_001141]	-	-
	UBTD1	0.13642	Homo sapiens ubiquitin domain containing 1 (UBTD1), mRNA [NM_024954]	-	-
	MROH7	0.13635	Homo sapiens maestro heat-like repeat family member 7 (MROH7), transcript variant 1, mRNA [NM_001039464]	-	-
	ZC3H12C	0.136315	Homo sapiens zinc finger CCCH-type containing 12C (ZC3H12C), mRNA [NM_033390]	-	-
	C16ORF3	0.136308	Homo sapiens chromosome 16 open reading frame 3 (C16orf3), mRNA [NM_001214]	-	-
	PCSK1N	0.136299	Homo sapiens proprotein convertase subtilisin/kexin type 1 inhibitor (PCSK1N), mRNA [NM_013271]	-	-
	RAB4B	0.13628	Homo sapiens RAB4B, member RAS oncogene family (RAB4B), mRNA [NM_016154]	-	-
	FAM180A	0.136202	Homo sapiens family with sequence similarity 180, member A (FAM180A), mRNA [NM_205855]	-	-
	CHAD	0.136169	Homo sapiens chondroadherin (CHAD), mRNA [NM_001267]	-	-
	SPEF1	0.136151	Homo sapiens sperm flagellar 1 (SPEF1), mRNA [NM_015417]	-	-
	LINC00944	0.136124	Homo sapiens long intergenic non-protein coding RNA 944 (LINC00944), long non-coding RNA [NR_033878]	-	-
	ADD2	0.135969	Homo sapiens adducin 2 (beta) (ADD2), transcript variant 4, mRNA [NM_017488]	-	-
	ZNF668	0.135792	Homo sapiens zinc finger protein 668 (ZNF668), transcript variant 2, mRNA [NM_024706]	-	-
	FKBP1B	0.135524	Homo sapiens FK506 binding protein 1B, 12.6 kDa (FKBP1B), transcript variant 2, mRNA [NM_054033]	-	-
	ANKDD1A	0.135507	ankyrin repeat and death domain containing 1A [Source:HGNC Symbol;Acc:28002] [ENST00000496660]	-	-
	ARHGAP31	0.135506	Homo sapiens Rho GTPase activating protein 31 (ARHGAP31), mRNA [NM_020754]	-	-
	RAD51B	0.135411	Homo sapiens RAD51 paralog B (RAD51B), transcript variant 2, mRNA [NM_133510]	-	-
	HUS1	0.135349	Homo sapiens HUS1 checkpoint homolog (S. pombe) (HUS1), transcript variant 1, mRNA [NM_004507]	-	-
	ZMYM3	0.135329	Homo sapiens zinc finger, MYM-type 3 (ZMYM3), transcript variant 2, mRNA [NM_005096]	-	-
	MAPK8IP1	0.135325	Homo sapiens mitogen-activated protein kinase 8 interacting protein 1 (MAPK8IP1), mRNA [NM_005456]	-	-
	PIK3R6	0.135311	Homo sapiens phosphoinositide-3-kinase, regulatory subunit 6 (PIK3R6), transcript variant 1, mRNA [NM_001010855]	-	-
	TDRKH	0.135298	Homo sapiens tudor and KH domain containing (TDRKH), transcript variant 3, mRNA [NM_006862]	-	-
	DBP	0.135187	Human albumin D-box binding protein (DBP) mRNA, complete cds. [U06936]	-	-
	HIST1H2AA	0.135065	Homo sapiens histone cluster 1, H2aa (HIST1H2AA), mRNA [NM_170745]	-	-
	KRTAP11-1	0.135053	Homo sapiens keratin associated protein 11-1 (KRTAP11-1), mRNA [NM_175858]	-	-
	MGC34796	0.134878	Homo sapiens sepiapterin reductase (7,8-dihydrobiopterin:NADP+ oxidoreductase) pseudogene (MGC34796), non-coding RNA [NR_073400]	-	-
	TCN2	0.134868	Homo sapiens transcobalamin II (TCN2), transcript variant 1, mRNA [NM_000355]	-	-
	PACRG	0.134815	Homo sapiens PARK2 co-regulated (PACRG), transcript variant 1, mRNA [NM_152410]	-	-
	ACTA2	0.134696	Homo sapiens actin, alpha 2, smooth muscle, aorta (ACTA2), transcript variant 2, mRNA [NM_001613]	-	-
	TPPP3	0.134595	Homo sapiens tubulin polymerization-promoting protein family member 3 (TPPP3), transcript variant 1, mRNA [NM_016140]	-	-
	MNX1	0.13457	Homo sapiens motor neuron and pancreas homeobox 1 (MNX1), transcript variant 1, mRNA [NM_005515]	-	-
	FOXA2	0.134492	Homo sapiens forkhead box A2 (FOXA2), transcript variant 1, mRNA [NM_021784]	-	-
	RNPEP	0.134368	Homo sapiens arginyl aminopeptidase (aminopeptidase B) (RNPEP), mRNA [NM_020216]	-	-
	UBXN11	0.134262	Homo sapiens UBX domain protein 11 (UBXN11), transcript variant 2, mRNA [NM_183008]	-	-
	CYP11B1	0.134228	Homo sapiens cytochrome P450, family 11, subfamily B, polypeptide 1 (CYP11B1), transcript variant 1, mRNA [NM_000497]	-	-
	LINC01260	0.134225	Homo sapiens long intergenic non-protein coding RNA 1260 (LINC01260), long non-coding RNA [NR_034104]	-	-
	OR10P1	0.134196	Homo sapiens olfactory receptor, family 10, subfamily P, member 1 (OR10P1), mRNA [NM_206899]	-	-
	BSCL2	0.134045	Homo sapiens Berardinelli-Seip congenital lipodystrophy 2 (seipin) (BSCL2), transcript variant 2, mRNA [NM_032667]	-	-
	ACSM2B	0.133981	Homo sapiens acyl-CoA synthetase medium-chain family member 2B (ACSM2B), transcript variant 1, mRNA [NM_182617]	-	-
	RSG1	0.133834	Homo sapiens REM2 and RAB-like small GTPase 1 (RSG1), mRNA [NM_030907]	-	-
	TLCD1	0.133809	Homo sapiens TLC domain containing 1 (TLCD1), transcript variant 1, mRNA [NM_138463]	-	-
	FAM225B	0.133778	Homo sapiens family with sequence similarity 225, member B (non-protein coding) (FAM225B), long non-coding RNA [NR_024376]	-	-
	LOC440292	0.13376	PREDICTED: Homo sapiens uncharacterized LOC440292 (LOC440292), mRNA [XM_001714437]	-	-
	FEM1C	0.13365	Homo sapiens fem-1 homolog c (C. elegans) (FEM1C), mRNA [NM_020177]	-	-
	MTFR1	0.133518	Homo sapiens mitochondrial fission regulator 1 (MTFR1), transcript variant 1, mRNA [NM_014637]	-	-
	C12ORF43	0.133489	Homo sapiens chromosome 12 open reading frame 43 (C12orf43), transcript variant 3, mRNA [NM_022895]	-	-
	FOXE1	0.133462	H.sapiens HFKH4 mRNA for fork head like protein. [X94553]	-	-
	C18ORF54	0.133351	Homo sapiens chromosome 18 open reading frame 54 (C18orf54), transcript variant 3, mRNA [NM_173529]	-	-
	MORN4	0.133146	Homo sapiens MORN repeat containing 4, mRNA (cDNA clone IMAGE:4690584), complete cds. [BC022054]	-	-
	CXORF23	0.133095	Homo sapiens chromosome X open reading frame 23 (CXorf23), mRNA [NM_198279]	-	-
	TSPEAR	0.133091	Homo sapiens thrombospondin-type laminin G domain and EAR repeats (TSPEAR), transcript variant 1, mRNA [NM_144991]	-	-
	MED27	0.133037	Homo sapiens mediator complex subunit 27 (MED27), transcript variant 1, mRNA [NM_004269]	-	-
	FIBCD1	0.132987	Homo sapiens fibrinogen C domain containing 1 (FIBCD1), transcript variant 1, mRNA [NM_032843]	-	-
	SEMA4A	0.132885	Homo sapiens sema domain, immunoglobulin domain (Ig), transmembrane domain (TM) and short cytoplasmic domain, (semaphorin) 4A (SEMA4A), transcript variant 1, mRNA [NM_022367]	-	-
	PPY	0.132848	Homo sapiens pancreatic polypeptide (PPY), mRNA [NM_002722]	-	-
	KCNQ5	0.132824	Homo sapiens potassium voltage-gated channel, KQT-like subfamily, member 5 (KCNQ5), transcript variant 1, mRNA [NM_019842]	-	-
	C7ORF61	0.132807	Homo sapiens chromosome 7 open reading frame 61 (C7orf61), mRNA [NM_001004323]	-	-
	GSTM4	0.132789	Homo sapiens glutathione S-transferase mu 4 (GSTM4), transcript variant 2, mRNA [NM_147148]	-	-
	SDHC	0.132752	Homo sapiens succinate dehydrogenase complex, subunit C, integral membrane protein, 15kDa (SDHC), transcript variant 1, mRNA [NM_003001]	-	-
	ANKRD33B	0.132733	Homo sapiens ankyrin repeat domain 33B (ANKRD33B), mRNA [NM_001164440]	-	-
	TTC39B	0.132729	Homo sapiens tetratricopeptide repeat domain 39B (TTC39B), transcript variant 1, mRNA [NM_152574]	-	-
	SRCRB4D	0.132709	Homo sapiens scavenger receptor cysteine rich domain containing, group B (4 domains) (SRCRB4D), mRNA [NM_080744]	-	-
	EVX1	0.132672	Homo sapiens even-skipped homeobox 1 (EVX1), mRNA [NM_001989]	-	-
	NTRK2	0.132606	Homo sapiens neurotrophic tyrosine kinase, receptor, type 2 (NTRK2), transcript variant a, mRNA [NM_006180]	-	-
	LOC158402	0.132527	Homo sapiens cDNA FLJ31796 fis, clone NT2RI2008841. [AK056358]	-	-
	ANXA2P3	0.132418	Homo sapiens annexin A2 pseudogene 3 (ANXA2P3), non-coding RNA [NR_001446]	-	-
	GBA2	0.132388	Homo sapiens glucosidase, beta (bile acid) 2 (GBA2), mRNA [NM_020944]	-	-
	ASIC2	0.132296	Homo sapiens acid-sensing (proton-gated) ion channel 2 (ASIC2), transcript variant MDEG2, mRNA [NM_183377]	-	-
	LRRC28	0.132256	Homo sapiens leucine rich repeat containing 28 (LRRC28), transcript variant 1, mRNA [NM_144598]	-	-
	C8ORF4	0.132044	Homo sapiens chromosome 8 open reading frame 4 (C8orf4), mRNA [NM_020130]	-	-
	MEF2D	0.132022	Homo sapiens myocyte enhancer factor 2D (MEF2D), transcript variant 1, mRNA [NM_005920]	-	-
	LALBA	0.131989	Homo sapiens lactalbumin, alpha- (LALBA), mRNA [NM_002289]	-	-
	CBX4	0.131938	Homo sapiens chromobox homolog 4 (CBX4), mRNA [NM_003655]	-	-
	COL7A1	0.131806	Homo sapiens collagen, type VII, alpha 1 (COL7A1), mRNA [NM_000094]	-	-
	CTSG	0.13174	Homo sapiens cathepsin G (CTSG), mRNA [NM_001911]	-	-
	MDK	0.131682	Homo sapiens midkine (neurite growth-promoting factor 2) (MDK), transcript variant 1, mRNA [NM_001012334]	-	-
	LTB4R	0.131658	Homo sapiens leukotriene B4 receptor (LTB4R), transcript variant 1, mRNA [NM_181657]	-	-
	NR5A2	0.131569	Homo sapiens nuclear receptor subfamily 5, group A, member 2 (NR5A2), transcript variant 1, mRNA [NM_205860]	-	-
	GGTLC1	0.131556	Homo sapiens gamma-glutamyltransferase light chain 1 (GGTLC1), transcript variant A, mRNA [NM_178311]	-	-
	RHOBTB3	0.131529	Homo sapiens Rho-related BTB domain containing 3 (RHOBTB3), mRNA [NM_014899]	-	-
	PVALB	0.131418	Homo sapiens parvalbumin (PVALB), mRNA [NM_002854]	-	-
	UPK3A	0.131403	Homo sapiens uroplakin 3A (UPK3A), transcript variant 1, mRNA [NM_006953]	-	-
	UPK3B	0.131369	Homo sapiens uroplakin 3B (UPK3B), transcript variant 1, mRNA [NM_030570]	-	-
	IL1F10	0.131361	Homo sapiens interleukin 1 family, member 10 (theta) (IL1F10), transcript variant 1, mRNA [NM_032556]	-	-
	ANXA8	0.131339	annexin A8 [Source:HGNC Symbol;Acc:546] [ENST00000602274]	-	-
	RAB3IL1	0.131332	Homo sapiens RAB3A interacting protein (rabin3)-like 1 (RAB3IL1), transcript variant 1, mRNA [NM_013401]	-	-
	PRSS21	0.131323	Homo sapiens protease, serine, 21 (testisin) (PRSS21), transcript variant 1, mRNA [NM_006799]	-	-
	SUV420H2	0.131257	Homo sapiens suppressor of variegation 4-20 homolog 2 (Drosophila) (SUV420H2), mRNA [NM_032701]	-	-
	DPT	0.131242	Homo sapiens dermatopontin (DPT), mRNA [NM_001937]	-	-
	MEIS3P1	0.131234	Homo sapiens Meis homeobox 3 pseudogene 1 (MEIS3P1), non-coding RNA [NR_002211]	-	-
	MOP-1	0.131213	Homo sapiens mRNA for MOP-1, complete cds. [AB014771]	-	-
	NETO2	0.131167	Homo sapiens neuropilin (NRP) and tolloid (TLL)-like 2 (NETO2), transcript variant 1, mRNA [NM_018092]	-	-
	ELP5	0.131127	Homo sapiens elongator acetyltransferase complex subunit 5 (ELP5), transcript variant 3, mRNA [NM_203414]	-	-
	MIIP	0.131081	Homo sapiens migration and invasion inhibitory protein (MIIP), mRNA [NM_021933]	-	-
	RBP7	0.131062	Homo sapiens retinol binding protein 7, cellular (RBP7), mRNA [NM_052960]	-	-
	STK16	0.130999	Homo sapiens mRNA for PKL12 protein. [AJ005791]	-	-
	FRMD1	0.130979	Homo sapiens FERM domain containing 1 (FRMD1), transcript variant 1, mRNA [NM_024919]	-	-
	TTC9B	0.130826	tetratricopeptide repeat domain 9B [Source:HGNC Symbol;Acc:26395] [ENST00000593586]	-	-
	CRISPLD2	0.130744	Homo sapiens cysteine-rich secretory protein LCCL domain containing 2 (CRISPLD2), mRNA [NM_031476]	-	-
	CD9	0.130666	Homo sapiens CD9 molecule (CD9), mRNA [NM_001769]	-	-
	KDM1B	0.130512	Homo sapiens lysine (K)-specific demethylase 1B (KDM1B), mRNA [NM_153042]	-	-
	GPAA1	0.13009	Homo sapiens glycosylphosphatidylinositol anchor attachment 1 (GPAA1), mRNA [NM_003801]	-	-
	XLOC_L2_013823	0.130077	BROAD Institute lincRNA (XLOC_l2_013823), lincRNA [TCONS_l2_00026563]	-	-
	XG	0.130077	Homo sapiens Xg blood group (XG), transcript variant 1, mRNA [NM_175569]	-	-
	PPP2R2C	0.130072	Homo sapiens protein phosphatase 2, regulatory subunit B, gamma (PPP2R2C), transcript variant 2, mRNA [NM_181876]	-	-
	RNASE4	0.129905	Homo sapiens ribonuclease, RNase A family, 4 (RNASE4), transcript variant 4, mRNA [NM_001282192]	-	-
	GALNT2	0.12989	Homo sapiens polypeptide N-acetylgalactosaminyltransferase 2 (GALNT2), transcript variant 1, mRNA [NM_004481]	-	-
	LINC00483	0.129889	Homo sapiens chromosome 17 open reading frame 73, mRNA (cDNA clone IMAGE:40113036). [BC128165]	-	-
	PDE6H	0.12988	Homo sapiens phosphodiesterase 6H, cGMP-specific, cone, gamma (PDE6H), mRNA [NM_006205]	-	-
	SPEM1	0.129848	Homo sapiens cDNA FLJ40081 fis, clone TESTI2001823. [AK097400]	-	-
	AIM1L	0.12974	Homo sapiens absent in melanoma 1-like (AIM1L), mRNA [NM_001039775]	-	-
	JADE3	0.129717	Homo sapiens jade family PHD finger 3 (JADE3), transcript variant 1, mRNA [NM_014735]	-	-
	RTN4RL1	0.129553	Homo sapiens reticulon 4 receptor-like 1 (RTN4RL1), mRNA [NM_178568]	-	-
	SMIM6	0.129493	Homo sapiens small integral membrane protein 6 (SMIM6), mRNA [NM_001162997]	-	-
	WNK4	0.129426	Homo sapiens WNK lysine deficient protein kinase 4 (WNK4), mRNA [NM_032387]	-	-
	LINC01278	0.129338	Homo sapiens long intergenic non-protein coding RNA 1278 (LINC01278), long non-coding RNA [NR_015353]	-	-
	LAMA4	0.129251	Human laminin alpha 4 chain (LAMA4*-1) mRNA, complete cds. [U77706]	-	-
	NANS	0.129224	Homo sapiens N-acetylneuraminic acid synthase (NANS), mRNA [NM_018946]	-	-
	SH3D21	0.129215	Homo sapiens SH3 domain containing 21 (SH3D21), transcript variant 2, mRNA [NM_024676]	-	-
	GBA	0.129155	Homo sapiens glucosidase, beta, acid (GBA), transcript variant 2, mRNA [NM_001005741]	-	-
	TANC2	0.129013	Homo sapiens tetratricopeptide repeat, ankyrin repeat and coiled-coil containing 2 (TANC2), mRNA [NM_025185]	-	-
	RAB6B	0.128994	Homo sapiens RAB6B, member RAS oncogene family (RAB6B), mRNA [NM_016577]	-	-
	CYP27A1	0.128898	Homo sapiens cytochrome P450, family 27, subfamily A, polypeptide 1 (CYP27A1), mRNA [NM_000784]	-	-
	ELOVL6	0.128886	Homo sapiens ELOVL fatty acid elongase 6 (ELOVL6), transcript variant 1, mRNA [NM_024090]	-	-
	NUDT7	0.12887	Homo sapiens nudix (nucleoside diphosphate linked moiety X)-type motif 7 (NUDT7), transcript variant 3, mRNA [NM_001243657]	-	-
	ANKMY2	0.128862	Homo sapiens ankyrin repeat and MYND domain containing 2 (ANKMY2), mRNA [NM_020319]	-	-
	FOXC1	0.12875	Homo sapiens forkhead box C1 (FOXC1), mRNA [NM_001453]	-	-
	KLF15	0.128719	Homo sapiens Kruppel-like factor 15 (KLF15), mRNA [NM_014079]	-	-
	SEC24B-AS1	0.128691	Homo sapiens SEC24B antisense RNA 1 (SEC24B-AS1), long non-coding RNA [NR_039978]	-	-
	ZBTB7B	0.128625	Homo sapiens zinc finger and BTB domain containing 7B (ZBTB7B), transcript variant 3, mRNA [NM_001252406]	-	-
	SRGAP1	0.128435	SLIT-ROBO Rho GTPase activating protein 1 [Source:HGNC Symbol;Acc:17382] [ENST00000537556]	-	-
	SLC25A51P1	0.128411	Homo sapiens solute carrier family 25, member 51 pseudogene 1 (SLC25A51P1), non-coding RNA [NR_026540]	-	-
	HPSE	0.128224	Homo sapiens heparanase (HPSE), transcript variant 1, mRNA [NM_006665]	-	-
	CPNE7	0.128125	Homo sapiens copine VII (CPNE7), transcript variant 2, mRNA [NM_014427]	-	-
	TTC4	0.127996	Homo sapiens tetratricopeptide repeat domain 4 (TTC4), transcript variant 1, mRNA [NM_004623]	-	-
	ZNF358	0.127932	Homo sapiens zinc finger protein 358 (ZNF358), mRNA [NM_018083]	-	-
	SUFU	0.127923	Homo sapiens suppressor of fused homolog (Drosophila) (SUFU), transcript variant 1, mRNA [NM_016169]	-	-
	TMEM30A	0.127836	Homo sapiens transmembrane protein 30A (TMEM30A), transcript variant 1, mRNA [NM_018247]	-	-
	SLC25A20	0.127835	Homo sapiens solute carrier family 25 (carnitine/acylcarnitine translocase), member 20 (SLC25A20), mRNA [NM_000387]	-	-
	STX11	0.127834	Homo sapiens syntaxin 11 (STX11), mRNA [NM_003764]	-	-
	ZNF175	0.127823	Homo sapiens zinc finger protein 175 (ZNF175), mRNA [NM_007147]	-	-
	PLOD2	0.127806	Homo sapiens procollagen-lysine, 2-oxoglutarate 5-dioxygenase 2 (PLOD2), transcript variant 1, mRNA [NM_182943]	-	-
	RGAG4	0.127774	Homo sapiens retrotransposon gag domain containing 4 (RGAG4), mRNA [NM_001024455]	-	-
	TSSK4	0.127655	Homo sapiens testis-specific serine kinase 4 (TSSK4), transcript variant 2, mRNA [NM_174944]	-	-
	WDR62	0.12763	Homo sapiens WD repeat domain 62 (WDR62), transcript variant 2, mRNA [NM_173636]	-	-
	GYG1	0.12741	Homo sapiens glycogenin 1 (GYG1), transcript variant 1, mRNA [NM_004130]	-	-
	LMAN1L	0.127364	Homo sapiens lectin, mannose-binding, 1 like (LMAN1L), mRNA [NM_021819]	-	-
	BST1	0.1273	Homo sapiens bone marrow stromal cell antigen 1 (BST1), mRNA [NM_004334]	-	-
	TCP11L1	0.127217	Homo sapiens t-complex 11, testis-specific-like 1 (TCP11L1), transcript variant 1, mRNA [NM_018393]	-	-
	LRRC61	0.126997	Homo sapiens leucine rich repeat containing 61 (LRRC61), transcript variant 2, mRNA [NM_023942]	-	-
	ANGEL1	0.126976	Homo sapiens angel homolog 1 (Drosophila) (ANGEL1), mRNA [NM_015305]	-	-
	HCN3	0.126957	Homo sapiens hyperpolarization activated cyclic nucleotide-gated potassium channel 3 (HCN3), transcript variant 1, mRNA [NM_020897]	-	-
	C1QTNF5	0.126878	Homo sapiens C1q and tumor necrosis factor related protein 5 (C1QTNF5), transcript variant 1, mRNA [NM_015645]	-	-
	UROS	0.126773	Homo sapiens uroporphyrinogen III synthase (UROS), mRNA [NM_000375]	-	-
	CDC20	0.126685	Homo sapiens cell division cycle 20 (CDC20), mRNA [NM_001255]	-	-
	PSRC1	0.126675	Homo sapiens proline/serine-rich coiled-coil 1 (PSRC1), transcript variant 1, mRNA [NM_032636]	-	-
	SLC9A1	0.126668	Homo sapiens solute carrier family 9, subfamily A (NHE1, cation proton antiporter 1), member 1 (SLC9A1), transcript variant 1, mRNA [NM_003047]	-	-
	FAM186B	0.126637	Homo sapiens family with sequence similarity 186, member B (FAM186B), transcript variant 1, mRNA [NM_032130]	-	-
	MYO1A	0.126613	Homo sapiens myosin IA (MYO1A), transcript variant 2, mRNA [NM_005379]	-	-
	TTBK2	0.126539	tau tubulin kinase 2 [Source:HGNC Symbol;Acc:19141] [ENST00000267890]	-	-
	PITX3	0.126453	Homo sapiens paired-like homeodomain 3 (PITX3), mRNA [NM_005029]	-	-
	CCDC176	0.126437	Homo sapiens coiled-coil domain containing 176 (CCDC176), mRNA [NM_025057]	-	-
	DCST2	0.126429	Homo sapiens DC-STAMP domain containing 2 (DCST2), mRNA [NM_144622]	-	-
	MGC45922	0.12637	Homo sapiens uncharacterized LOC284365 (MGC45922), long non-coding RNA [NR_038359]	-	-
	TMEM38A	0.126315	Homo sapiens transmembrane protein 38A (TMEM38A), mRNA [NM_024074]	-	-
	NME8	0.126278	Homo sapiens NME/NM23 family member 8 (NME8), mRNA [NM_016616]	-	-
	LOC100131262	0.126256	PREDICTED: Homo sapiens uncharacterized LOC100131262 (LOC100131262), misc_RNA [XR_132952]	-	-
	AGTRAP	0.126226	Homo sapiens angiotensin II receptor-associated protein (AGTRAP), transcript variant 4, mRNA [NM_001040196]	-	-
	RAPGEF1	0.126056	Homo sapiens Rap guanine nucleotide exchange factor (GEF) 1 (RAPGEF1), transcript variant 2, mRNA [NM_198679]	-	-
	RAD51	0.126015	Homo sapiens RAD51 recombinase (RAD51), transcript variant 1, mRNA [NM_002875]	-	-
	RASD2	0.125998	Homo sapiens RASD family, member 2 (RASD2), mRNA [NM_014310]	-	-
	TNNT3	0.125948	Homo sapiens troponin T type 3 (skeletal, fast) (TNNT3), transcript variant 3, mRNA [NM_001042780]	-	-
	CELA2B	0.125871	Homo sapiens chymotrypsin-like elastase family, member 2B (CELA2B), mRNA [NM_015849]	-	-
	RHOB	0.125674	Homo sapiens ras homolog family member B (RHOB), mRNA [NM_004040]	-	-
	KANK2	0.125661	Homo sapiens KN motif and ankyrin repeat domains 2 (KANK2), transcript variant 1, mRNA [NM_015493]	-	-
	KRT85	0.125622	Homo sapiens keratin 85 (KRT85), mRNA [NM_002283]	-	-
	CHPT1	0.125561	Homo sapiens choline phosphotransferase 1 (CHPT1), mRNA [NM_020244]	-	-
	FBXW2	0.125495	Homo sapiens F-box and WD repeat domain containing 2 (FBXW2), mRNA [NM_012164]	-	-
	MAS1L	0.125396	Homo sapiens MAS1 oncogene-like (MAS1L), mRNA [NM_052967]	-	-
	NKX2-5	0.125331	Homo sapiens NK2 homeobox 5 (NKX2-5), transcript variant 1, mRNA [NM_004387]	-	-
	PRDM6	0.125228	Homo sapiens PR domain containing 6 (PRDM6), mRNA [NM_001136239]	-	-
	FBXO8	0.125125	Homo sapiens F-box protein 8 (FBXO8), mRNA [NM_012180]	-	-
	ELOF1	0.125101	Homo sapiens elongation factor 1 homolog (S. cerevisiae) (ELOF1), mRNA [NM_032377]	-	-
	KLK14	0.125041	Homo sapiens kallikrein-related peptidase 14 (KLK14), mRNA [NM_022046]	-	-
	GSX1	0.124985	Homo sapiens GS homeobox 1 (GSX1), mRNA [NM_145657]	-	-
	TIMD4	0.124946	Homo sapiens T-cell immunoglobulin and mucin domain containing 4 (TIMD4), transcript variant 1, mRNA [NM_138379]	-	-
	EPHB4	0.124847	Homo sapiens EPH receptor B4 (EPHB4), mRNA [NM_004444]	-	-
	SHANK1	0.124799	Homo sapiens SH3 and multiple ankyrin repeat domains 1 (SHANK1), mRNA [NM_016148]	-	-
	FEN1	0.124762	Homo sapiens flap structure-specific endonuclease 1 (FEN1), mRNA [NM_004111]	-	-
	OTX1	0.124759	Homo sapiens orthodenticle homeobox 1 (OTX1), transcript variant 1, mRNA [NM_014562]	-	-
	HOXB9	0.124705	Homo sapiens homeobox B9 (HOXB9), mRNA [NM_024017]	-	-
	ATL1	0.124615	Homo sapiens atlastin GTPase 1 (ATL1), transcript variant 2, mRNA [NM_181598]	-	-
	LOC100506159	0.124578	Homo sapiens uncharacterized LOC100506159 (LOC100506159), long non-coding RNA [NR_104634]	-	-
	DIP2A	0.124469	Homo sapiens DIP2 disco-interacting protein 2 homolog A (Drosophila) (DIP2A), transcript variant 3, mRNA [NM_206890]	-	-
	CCDC169	0.124386	Homo sapiens coiled-coil domain containing 169 (CCDC169), transcript variant 7, mRNA [NM_001198908]	-	-
	EHD2	0.124368	Homo sapiens EH-domain containing 2 (EHD2), mRNA [NM_014601]	-	-
	THEM5	0.124182	PREDICTED: Homo sapiens thioesterase superfamily member 5 (THEM5), transcript variant X1, mRNA [XM_005245095]	-	-
	LOC401127	0.124182	Homo sapiens WD repeat domain 5 pseudogene (LOC401127), non-coding RNA [NR_026854]	-	-
	HIST1H2BG	0.124172	Homo sapiens histone cluster 1, H2bg (HIST1H2BG), mRNA [NM_003518]	-	-
	LYPD3	0.124073	Homo sapiens LY6/PLAUR domain containing 3 (LYPD3), mRNA [NM_014400]	-	-
	AGBL3	0.123973	Homo sapiens ATP/GTP binding protein-like 3 (AGBL3), mRNA [NM_178563]	-	-
	NOTCH3	0.123904	Homo sapiens notch 3 (NOTCH3), mRNA [NM_000435]	-	-
	OR6M1	0.123684	Homo sapiens olfactory receptor, family 6, subfamily M, member 1 (OR6M1), mRNA [NM_001005325]	-	-
	ITGB4	0.123665	Homo sapiens integrin, beta 4 (ITGB4), transcript variant 1, mRNA [NM_000213]	-	-
	CISD2	0.123644	Homo sapiens CDGSH iron sulfur domain 2 (CISD2), mRNA [NM_001008388]	-	-
	LOC101927178	0.123615	Homo sapiens uncharacterized LOC101927178 (LOC101927178), long non-coding RNA [NR_110415]	-	-
	CNTNAP5	0.123612	Homo sapiens contactin associated protein-like 5 (CNTNAP5), mRNA [NM_130773]	-	-
	CASKIN2	0.123427	Homo sapiens CASK interacting protein 2 (CASKIN2), transcript variant 1, mRNA [NM_020753]	-	-
	LOC284933	0.123323	Homo sapiens uncharacterized LOC284933 (LOC284933), long non-coding RNA [NR_038917]	-	-
	ERVV-2	0.123306	Homo sapiens endogenous retrovirus group V, member 2 (ERVV-2), mRNA [NM_001191055]	-	-
	LOC101928879	0.12327	PREDICTED: Homo sapiens COMM domain-containing protein 5-like (LOC101928879), mRNA [XM_005265789]	-	-
	KCTD1	0.123267	Homo sapiens potassium channel tetramerization domain containing 1 (KCTD1), transcript variant 3, mRNA [NM_001142730]	-	-
	LOC389199	0.123257	PREDICTED: Homo sapiens uncharacterized LOC389199 (LOC389199), misc_RNA [XR_112616]	-	-
	DEAF1	0.123193	Homo sapiens DEAF1 transcription factor (DEAF1), transcript variant 1, mRNA [NM_021008]	-	-
	CEACAM20	0.123192	Homo sapiens carcinoembryonic antigen-related cell adhesion molecule 20 (CEACAM20), transcript variant 4S, mRNA [NM_001102598]	-	-
	LOC100506472	0.123108	Homo sapiens uncharacterized LOC100506472 (LOC100506472), long non-coding RNA [NR_040535]	-	-
	TRIQK	0.123066	Homo sapiens triple QxxK/R motif containing (TRIQK), transcript variant 1, mRNA [NM_001171796]	-	-
	PNPLA2	0.122941	Homo sapiens patatin-like phospholipase domain containing 2 (PNPLA2), mRNA [NM_020376]	-	-
	ACTL7A	0.122769	Homo sapiens actin-like 7A (ACTL7A), mRNA [NM_006687]	-	-
	KRT32	0.122765	Homo sapiens keratin 32 (KRT32), mRNA [NM_002278]	-	-
	NDUFB5	0.122717	Homo sapiens NADH dehydrogenase (ubiquinone) 1 beta subcomplex, 5, 16kDa (NDUFB5), transcript variant 1, mRNA [NM_002492]	-	-
	PTK2B	0.122661	Homo sapiens protein tyrosine kinase 2 beta (PTK2B), transcript variant 1, mRNA [NM_173174]	-	-
	MOSPD1	0.122632	Homo sapiens motile sperm domain containing 1 (MOSPD1), mRNA [NM_019556]	-	-
	C20ORF197	0.122581	Homo sapiens chromosome 20 open reading frame 197 (C20orf197), mRNA [NM_173644]	-	-
	GPR45	0.122543	Homo sapiens G protein-coupled receptor 45 (GPR45), mRNA [NM_007227]	-	-
	SAP30	0.122514	Homo sapiens Sin3A-associated protein, 30kDa (SAP30), mRNA [NM_003864]	-	-
	ATN1	0.122345	Homo sapiens atrophin 1 (ATN1), transcript variant 1, mRNA [NM_001007026]	-	-
	WNT5B	0.122315	Homo sapiens wingless-type MMTV integration site family, member 5B (WNT5B), transcript variant 2, mRNA [NM_030775]	-	-
	RGS11	0.122296	Homo sapiens regulator of G-protein signaling 11 (RGS11), transcript variant 2, mRNA [NM_003834]	-	-
	LIG3	0.122203	Homo sapiens ligase III, DNA, ATP-dependent (LIG3), transcript variant beta, mRNA [NM_002311]	-	-
	MAP2K6	0.122142	Homo sapiens mitogen-activated protein kinase kinase 6 (MAP2K6), mRNA [NM_002758]	-	-
	SIAH2	0.121997	Homo sapiens siah E3 ubiquitin protein ligase 2 (SIAH2), mRNA [NM_005067]	-	-
	NFIA	0.121975	Homo sapiens nuclear factor I/A (NFIA), transcript variant 2, mRNA [NM_005595]	-	-
	HCRTR1	0.121968	Homo sapiens hypocretin (orexin) receptor 1 (HCRTR1), mRNA [NM_001525]	-	-
	TMEM115	0.121956	Homo sapiens transmembrane protein 115 (TMEM115), mRNA [NM_007024]	-	-
	IRX4	0.121885	Homo sapiens iroquois homeobox 4 (IRX4), transcript variant 5, mRNA [NM_016358]	-	-
	TONSL	0.121847	Homo sapiens tonsoku-like, DNA repair protein (TONSL), mRNA [NM_013432]	-	-
	ANKRD53	0.121641	Homo sapiens ankyrin repeat domain 53 (ANKRD53), transcript variant 2, mRNA [NM_024933]	-	-
	LINC00239	0.121486	Homo sapiens long intergenic non-protein coding RNA 239 (LINC00239), long non-coding RNA [NR_026774]	-	-
	ATAD3C	0.121441	Homo sapiens ATPase family, AAA domain containing 3C (ATAD3C), mRNA [NM_001039211]	-	-
	EPS8L1	0.121194	Homo sapiens EPS8-like 1 (EPS8L1), transcript variant 1, mRNA [NM_133180]	-	-
	BCAN	0.121177	Homo sapiens brevican (BCAN), transcript variant 1, mRNA [NM_021948]	-	-
	CYP2W1	0.121139	Homo sapiens cytochrome P450, family 2, subfamily W, polypeptide 1 (CYP2W1), mRNA [NM_017781]	-	-
	TMPRSS2	0.121109	Homo sapiens transmembrane protease, serine 2 (TMPRSS2), transcript variant 2, mRNA [NM_005656]	-	-
	SLC37A3	0.121087	Homo sapiens solute carrier family 37, member 3 (SLC37A3), transcript variant 1, mRNA [NM_207113]	-	-
	TBCEL	0.121083	Homo sapiens tubulin folding cofactor E-like (TBCEL), transcript variant 1, mRNA [NM_152715]	-	-
	PABPC1L2B	0.121076	Homo sapiens poly(A) binding protein, cytoplasmic 1-like 2B (PABPC1L2B), mRNA [NM_001042506]	-	-
	TEC	0.121035	Homo sapiens tec protein tyrosine kinase (TEC), mRNA [NM_003215]	-	-
	CAMK1	0.120961	Homo sapiens calcium/calmodulin-dependent protein kinase I (CAMK1), mRNA [NM_003656]	-	-
	FKBP9	0.12088	Homo sapiens FK506 binding protein 9, 63 kDa (FKBP9), transcript variant 1, mRNA [NM_007270]	-	-
	LILRB4	0.12086	Homo sapiens leukocyte immunoglobulin-like receptor, subfamily B (with TM and ITIM domains), member 4 (LILRB4), transcript variant 1, mRNA [NM_001278426]	-	-
	GPR124	0.120826	Homo sapiens G protein-coupled receptor 124 (GPR124), mRNA [NM_032777]	-	-
	GPR132	0.1208	Homo sapiens G protein-coupled receptor 132 (GPR132), transcript variant 2, mRNA [NM_013345]	-	-
	C11ORF96	0.120772	Homo sapiens chromosome 11 open reading frame 96 (C11orf96), mRNA [NM_001145033]	-	-
	TMED10P1	0.120712	Homo sapiens transmembrane emp24-like trafficking protein 10 (yeast) pseudogene 1 (TMED10P1), non-coding RNA [NR_002807]	-	-
	C4B	0.120565	Homo sapiens complement component 4B (Chido blood group) (C4B), mRNA [NM_001002029]	-	-
	B3GNTL1	0.120554	Homo sapiens UDP-GlcNAc:betaGal beta-1,3-N-acetylglucosaminyltransferase-like 1 (B3GNTL1), mRNA [NM_001009905]	-	-
	AP3S2	0.120513	Homo sapiens adaptor-related protein complex 3, sigma 2 subunit (AP3S2), transcript variant 1, mRNA [NM_005829]	-	-
	LOC101928719	0.12051	PREDICTED: Homo sapiens uncharacterized LOC101928719 (LOC101928719), transcript variant X2, ncRNA [XR_244460]	-	-
	CDH26	0.120477	Homo sapiens cadherin 26 (CDH26), transcript variant b, mRNA [NM_021810]	-	-
	LOR	0.120429	Homo sapiens loricrin (LOR), mRNA [NM_000427]	-	-
	FOXP4	0.120409	Homo sapiens forkhead box P4 (FOXP4), transcript variant 1, mRNA [NM_001012426]	-	-
	GPR108	0.120239	Homo sapiens G protein-coupled receptor 108 (GPR108), mRNA [NM_001080452]	-	-
	CNTN2	0.120189	Homo sapiens contactin 2 (axonal) (CNTN2), mRNA [NM_005076]	-	-
	ATXN7L2	0.120036	Homo sapiens ataxin 7-like 2 (ATXN7L2), mRNA [NM_153340]	-	-
	C15ORF48	0.120017	Homo sapiens chromosome 15 open reading frame 48 (C15orf48), transcript variant 2, mRNA [NM_032413]	-	-
	YBEY	0.119958	Homo sapiens ybeY metallopeptidase (putative) (YBEY), transcript variant 1, mRNA [NM_058181]	-	-
	LRRC23	0.11994	Homo sapiens leucine rich repeat containing 23 (LRRC23), transcript variant 2, mRNA [NM_006992]	-	-
	SEPT12	0.119882	Homo sapiens septin 12 (SEPT12), transcript variant 2, mRNA [NM_144605]	-	-
	LINC01315	0.119879	Homo sapiens long intergenic non-protein coding RNA 1315 (LINC01315), transcript variant 1, long non-coding RNA [NR_120595]	-	-
	OXER1	0.119858	Homo sapiens oxoeicosanoid (OXE) receptor 1 (OXER1), mRNA [NM_148962]	-	-
	USP17L25	0.119734	Homo sapiens ubiquitin specific peptidase 17-like family member 25 (USP17L25), mRNA [NM_001242326]	-	-
	RBMS2	0.119652	Homo sapiens RNA binding motif, single stranded interacting protein 2 (RBMS2), mRNA [NM_002898]	-	-
	ELN	0.119605	Homo sapiens elastin (ELN), transcript variant 1, mRNA [NM_000501]	-	-
	CDC42EP1	0.119598	Homo sapiens CDC42 effector protein (Rho GTPase binding) 1 (CDC42EP1), mRNA [NM_152243]	-	-
	CYP4F62P	0.119566	Homo sapiens cytochrome P450, family 4, subfamily F, polypeptide 62, pseudogene (CYP4F62P), non-coding RNA [NR_103761]	-	-
	MINK1	0.119559	Homo sapiens misshapen-like kinase 1 (MINK1), transcript variant 3, mRNA [NM_153827]	-	-
	C7ORF43	0.119535	Homo sapiens chromosome 7 open reading frame 43 (C7orf43), mRNA [NM_018275]	-	-
	UPP1	0.119464	Homo sapiens uridine phosphorylase 1 (UPP1), transcript variant 4, mRNA [NM_001287428]	-	-
	KLK15	0.119417	Homo sapiens kallikrein-related peptidase 15 (KLK15), transcript variant 6, mRNA [NM_001277082]	-	-
	SNAP29	0.119254	Homo sapiens synaptosomal-associated protein, 29kDa (SNAP29), mRNA [NM_004782]	-	-
	LOC102724163	0.119166	PREDICTED: Homo sapiens uncharacterized LOC102724163 (LOC102724163), ncRNA [XR_429783]	-	-
	MGAM	0.119141	Homo sapiens maltase-glucoamylase (alpha-glucosidase) (MGAM), mRNA [NM_004668]	-	-
	MFSD2A	0.119122	Homo sapiens cDNA FLJ14490 fis, clone MAMMA1002886. [AK027396]	-	-
	JRKL	0.118945	Homo sapiens JRK-like (JRKL), transcript variant 1, mRNA [NM_003772]	-	-
	PPIH	0.118907	Homo sapiens peptidylprolyl isomerase H (cyclophilin H) (PPIH), mRNA [NM_006347]	-	-
	SETD1A	0.118883	Homo sapiens SET domain containing 1A (SETD1A), mRNA [NM_014712]	-	-
	JOSD2	0.118864	Homo sapiens Josephin domain containing 2 (JOSD2), transcript variant 4, mRNA [NM_138334]	-	-
	LAMB3	0.118795	Homo sapiens laminin, beta 3 (LAMB3), transcript variant 2, mRNA [NM_001017402]	-	-
	CADM3	0.118687	Homo sapiens cell adhesion molecule 3 (CADM3), transcript variant 1, mRNA [NM_021189]	-	-
	KRTAP6-3	0.118606	Homo sapiens keratin associated protein 6-3 (KRTAP6-3), mRNA [NM_181605]	-	-
	PLK2	0.118569	Homo sapiens polo-like kinase 2 (PLK2), transcript variant 1, mRNA [NM_006622]	-	-
	DOK4	0.11827	Homo sapiens docking protein 4 (DOK4), mRNA [NM_018110]	-	-
	DYRK3	0.11826	Homo sapiens dual-specificity tyrosine-(Y)-phosphorylation regulated kinase 3 (DYRK3), transcript variant 2, mRNA [NM_001004023]	-	-
	ANKRD35	0.118105	Homo sapiens ankyrin repeat domain 35 (ANKRD35), transcript variant 1, mRNA [NM_144698]	-	-
	RAB40B	0.11808	Homo sapiens RAB40B, member RAS oncogene family (RAB40B), mRNA [NM_006822]	-	-
	GSC	0.117993	Homo sapiens goosecoid homeobox (GSC), mRNA [NM_173849]	-	-
	ABHD1	0.117988	Homo sapiens abhydrolase domain containing 1, mRNA (cDNA clone IMAGE:4812401), with apparent retained intron. [BC028378]	-	-
	CLPTM1	0.117987	Homo sapiens cleft lip and palate associated transmembrane protein 1 (CLPTM1), transcript variant 2, mRNA [NM_001294]	-	-
	C11ORF95	0.117896	Homo sapiens chromosome 11 open reading frame 95 (C11orf95), mRNA [NM_001144936]	-	-
	LOC101927752	0.117848	PREDICTED: Homo sapiens uncharacterized LOC101927752 (LOC101927752), ncRNA [XR_245324]	-	-
	CCDC9	0.117826	Homo sapiens coiled-coil domain containing 9 (CCDC9), mRNA [NM_015603]	-	-
	MAP6D1	0.117815	Homo sapiens MAP6 domain containing 1 (MAP6D1), mRNA [NM_024871]	-	-
	TP53I11	0.117806	Homo sapiens Pig11 (PIG11) mRNA, complete cds. [AF010315]	-	-
	PTCH2	0.117751	Homo sapiens patched 2 (PTCH2), transcript variant 1, mRNA [NM_003738]	-	-
	FLYWCH2	0.117751	Homo sapiens FLYWCH family member 2 (FLYWCH2), transcript variant 1, mRNA [NM_138439]	-	-
	FZD5	0.117663	Homo sapiens frizzled class receptor 5 (FZD5), mRNA [NM_003468]	-	-
	GPR25	0.117506	Homo sapiens G protein-coupled receptor 25 (GPR25), mRNA [NM_005298]	-	-
	PGAM2	0.117397	Homo sapiens phosphoglycerate mutase 2 (muscle) (PGAM2), mRNA [NM_000290]	-	-
	CLDN10	0.117323	Homo sapiens claudin 10 (CLDN10), transcript variant a, mRNA [NM_182848]	-	-
	UBE2M	0.1173	Homo sapiens ubiquitin-conjugating enzyme E2M (UBE2M), mRNA [NM_003969]	-	-
	PANX3	0.117235	Homo sapiens pannexin 3 (PANX3), mRNA [NM_052959]	-	-
	FZR1	0.117127	Homo sapiens fizzy/cell division cycle 20 related 1 (Drosophila) (FZR1), transcript variant 1, mRNA [NM_001136198]	-	-
	XCR1	0.117058	Homo sapiens chemokine (C motif) receptor 1 (XCR1), transcript variant 1, mRNA [NM_005283]	-	-
	AKR1C1	0.117051	Homo sapiens aldo-keto reductase family 1, member C1 (AKR1C1), mRNA [NM_001353]	-	-
	BTN2A3P	0.117025	butyrophilin, subfamily 2, member A3, pseudogene [Source:HGNC Symbol;Acc:13229] [ENST00000466808]	-	-
	FAM222A	0.116879	Homo sapiens family with sequence similarity 222, member A (FAM222A), mRNA [NM_032829]	-	-
	FBXO17	0.116733	F-box protein 17 [Source:HGNC Symbol;Acc:18754] [ENST00000599418]	-	-
	SERPINA6	0.116696	Homo sapiens serpin peptidase inhibitor, clade A (alpha-1 antiproteinase, antitrypsin), member 6 (SERPINA6), mRNA [NM_001756]	-	-
	ARHGAP27	0.116605	Homo sapiens Rho GTPase activating protein 27 (ARHGAP27), transcript variant 3, mRNA [NM_174919]	-	-
	HK3	0.116552	Homo sapiens hexokinase 3 (white cell) (HK3), mRNA [NM_002115]	-	-
	PDE2A	0.11645	Homo sapiens phosphodiesterase 2A, cGMP-stimulated (PDE2A), transcript variant 1, mRNA [NM_002599]	-	-
	CYP4A11	0.116347	Homo sapiens cytochrome P450, family 4, subfamily A, polypeptide 11 (CYP4A11), mRNA [NM_000778]	-	-
	ZNF682	0.116274	Homo sapiens zinc finger protein 682 (ZNF682), transcript variant 1, mRNA [NM_033196]	-	-
	ZDHHC12	0.116189	Homo sapiens zinc finger, DHHC-type containing 12 (ZDHHC12), mRNA [NM_032799]	-	-
	YIF1B	0.115973	Homo sapiens Yip1 interacting factor homolog B (S. cerevisiae) (YIF1B), transcript variant 2, mRNA [NM_033557]	-	-
	LOC649294	0.1159	Homo sapiens cDNA FLJ33940 fis, clone CTONG2018069. [AK091259]	-	-
	ZDHHC8	0.115757	Homo sapiens zinc finger, DHHC-type containing 8 (ZDHHC8), transcript variant 2, mRNA [NM_013373]	-	-
	KCTD7	0.115715	Homo sapiens potassium channel tetramerization domain containing 7 (KCTD7), transcript variant 1, mRNA [NM_153033]	-	-
	P2RX1	0.115569	Homo sapiens purinergic receptor P2X, ligand-gated ion channel, 1 (P2RX1), mRNA [NM_002558]	-	-
	KCNH3	0.1155	Homo sapiens potassium voltage-gated channel, subfamily H (eag-related), member 3 (KCNH3), mRNA [NM_012284]	-	-
	FAM47C	0.115466	Homo sapiens family with sequence similarity 47, member C (FAM47C), mRNA [NM_001013736]	-	-
	FAM225A	0.115456	Homo sapiens family with sequence similarity 225, member A (non-protein coding) (FAM225A), long non-coding RNA [NR_024366]	-	-
	PNMAL1	0.115432	Homo sapiens paraneoplastic Ma antigen family-like 1 (PNMAL1), transcript variant 1, mRNA [NM_018215]	-	-
	EDIL3	0.115412	Homo sapiens EGF-like repeats and discoidin I-like domains 3 (EDIL3), transcript variant 1, mRNA [NM_005711]	-	-
	LOC220077	0.115322	Homo sapiens docking protein 1-like protein mRNA, partial cds. [AF229166]	-	-
	DAP	0.11532	Homo sapiens death-associated protein (DAP), transcript variant 2, mRNA [NM_004394]	-	-
	NT5M	0.115313	Homo sapiens 5',3'-nucleotidase, mitochondrial (NT5M), mRNA [NM_020201]	-	-
	FAM105A	0.115309	Homo sapiens family with sequence similarity 105, member A (FAM105A), mRNA [NM_019018]	-	-
	TRIP10	0.115299	Homo sapiens thyroid hormone receptor interactor 10 (TRIP10), transcript variant 2, mRNA [NM_004240]	-	-
	MARCKSL1	0.115293	Homo sapiens MARCKS-like 1 (MARCKSL1), transcript variant 1, mRNA [NM_023009]	-	-
	EMP1	0.115278	Homo sapiens epithelial membrane protein 1 (EMP1), mRNA [NM_001423]	-	-
	MUC6	0.115189	Homo sapiens mucin 6, oligomeric mucus/gel-forming (MUC6), mRNA [NM_005961]	-	-
	PNPLA1	0.115129	Homo sapiens patatin-like phospholipase domain containing 1 (PNPLA1), transcript variant 3, mRNA [NM_001145717]	-	-
	GSPT1	0.115128	Homo sapiens G1 to S phase transition 1 (GSPT1), transcript variant 1, mRNA [NM_002094]	-	-
	HOMEZ	0.115062	Homo sapiens homeobox and leucine zipper encoding (HOMEZ), mRNA [NM_020834]	-	-
	KLF14	0.115056	Homo sapiens Kruppel-like factor 14 (KLF14), mRNA [NM_138693]	-	-
	LRRK1	0.11504	Homo sapiens leucine-rich repeat kinase 1 (LRRK1), mRNA [NM_024652]	-	-
	ROGDI	0.115015	Homo sapiens rogdi homolog (Drosophila) (ROGDI), transcript variant 1, mRNA [NM_024589]	-	-
	ZNF606	0.114904	Homo sapiens zinc finger protein 606 (ZNF606), mRNA [NM_025027]	-	-
	P2RX3	0.11476	Homo sapiens purinergic receptor P2X, ligand-gated ion channel, 3 (P2RX3), mRNA [NM_002559]	-	-
	PGRMC1	0.114723	Homo sapiens progesterone receptor membrane component 1 (PGRMC1), transcript variant 1, mRNA [NM_006667]	-	-
	SCGB1A1	0.114675	Homo sapiens secretoglobin, family 1A, member 1 (uteroglobin) (SCGB1A1), mRNA [NM_003357]	-	-
	CTIF	0.114605	Homo sapiens CBP80/20-dependent translation initiation factor (CTIF), transcript variant 1, mRNA [NM_014772]	-	-
	TACSTD2	0.114588	Homo sapiens tumor-associated calcium signal transducer 2 (TACSTD2), mRNA [NM_002353]	-	-
	PRIMA1	0.114435	Homo sapiens proline rich membrane anchor 1 (PRIMA1), mRNA [NM_178013]	-	-
	C16ORF86	0.11438	Homo sapiens chromosome 16 open reading frame 86 (C16orf86), mRNA [NM_001012984]	-	-
	SLC14A1	0.114341	Homo sapiens solute carrier family 14 (urea transporter), member 1 (Kidd blood group) (SLC14A1), transcript variant 4, mRNA [NM_001146037]	-	-
	AIDA	0.114282	Homo sapiens axin interactor, dorsalization associated (AIDA), mRNA [NM_022831]	-	-
	CECR1	0.114268	Homo sapiens cat eye syndrome chromosome region, candidate 1 (CECR1), transcript variant 2, mRNA [NM_177405]	-	-
	GGT8P	0.114257	Homo sapiens gamma-glutamyltransferase 8 pseudogene (GGT8P), non-coding RNA [NR_003503]	-	-
	VGLL2	0.114191	Homo sapiens vestigial-like family member 2 (VGLL2), transcript variant 2, mRNA [NM_153453]	-	-
	NKX2-3	0.114125	Homo sapiens NK2 homeobox 3 (NKX2-3), mRNA [NM_145285]	-	-
	BIK	0.113997	Homo sapiens BCL2-interacting killer (apoptosis-inducing) (BIK), mRNA [NM_001197]	-	-
	UGT2A1	0.113938	Homo sapiens UDP glucuronosyltransferase 2 family, polypeptide A1, complex locus (UGT2A1), transcript variant 1, mRNA [NM_006798]	-	-
	PCDHA8	0.113769	Homo sapiens protocadherin alpha 8 (PCDHA8), transcript variant 2, mRNA [NM_031856]	-	-
	GRIN1	0.113718	Homo sapiens glutamate receptor, ionotropic, N-methyl D-aspartate 1 (GRIN1), transcript variant NR1-3, mRNA [NM_007327]	-	-
	PCDHGB1	0.113713	Homo sapiens protocadherin gamma subfamily B, 1 (PCDHGB1), transcript variant 2, mRNA [NM_032095]	-	-
	HDGFRP2	0.113621	Homo sapiens hepatoma-derived growth factor-related protein 2 (HDGFRP2), transcript variant 2, mRNA [NM_032631]	-	-
	KIR3DL1	0.113608	Homo sapiens killer cell immunoglobulin-like receptor, three domains, long cytoplasmic tail, 1 (KIR3DL1), mRNA [NM_013289]	-	-
	AURKA	0.113599	Homo sapiens aurora kinase A (AURKA), transcript variant 1, mRNA [NM_198433]	-	-
	XLOC_001257	0.113404	BROAD Institute lincRNA (XLOC_001257), lincRNA [TCONS_00001869]	-	-
	LOXL2	0.113377	Homo sapiens lysyl oxidase-like 2 (LOXL2), mRNA [NM_002318]	-	-
	CHRND	0.113368	Homo sapiens cholinergic receptor, nicotinic, delta (muscle) (CHRND), transcript variant 1, mRNA [NM_000751]	-	-
	CYP3A43	0.113319	Homo sapiens cytochrome P450, family 3, subfamily A, polypeptide 43 (CYP3A43), transcript variant 3, mRNA [NM_057096]	-	-
	RNF175	0.113295	Homo sapiens ring finger protein 175 (RNF175), mRNA [NM_173662]	-	-
	PPM1M	0.113292	Homo sapiens protein phosphatase, Mg2+/Mn2+ dependent, 1M (PPM1M), transcript variant 1, mRNA [NM_144641]	-	-
	B3GNT7	0.113282	Homo sapiens UDP-GlcNAc:betaGal beta-1,3-N-acetylglucosaminyltransferase 7 (B3GNT7), mRNA [NM_145236]	-	-
	GGTLC2	0.113141	Homo sapiens gamma-glutamyltransferase light chain 2 (GGTLC2), transcript variant 1, mRNA [NM_199127]	-	-
	OR4D2	0.11312	Homo sapiens olfactory receptor, family 4, subfamily D, member 2 (OR4D2), mRNA [NM_001004707]	-	-
	PXDN	0.113062	Homo sapiens peroxidasin homolog (Drosophila) (PXDN), mRNA [NM_012293]	-	-
	SLC5A5	0.113036	Homo sapiens solute carrier family 5 (sodium/iodide cotransporter), member 5 (SLC5A5), mRNA [NM_000453]	-	-
	AVPI1	0.113004	Homo sapiens arginine vasopressin-induced 1 (AVPI1), mRNA [NM_021732]	-	-
	GBAP1	0.11299	Homo sapiens glucosidase, beta, acid pseudogene 1 (GBAP1), non-coding RNA [NR_002188]	-	-
	NRAS	0.112955	Homo sapiens neuroblastoma RAS viral (v-ras) oncogene homolog (NRAS), mRNA [NM_002524]	-	-
	MAPK3	0.112951	Homo sapiens mitogen-activated protein kinase 3 (MAPK3), transcript variant 1, mRNA [NM_002746]	-	-
	GRIK5	0.112849	Homo sapiens glutamate receptor, ionotropic, kainate 5 (GRIK5), mRNA [NM_002088]	-	-
	COL9A3	0.112809	Homo sapiens collagen, type IX, alpha 3 (COL9A3), mRNA [NM_001853]	-	-
	CYP4F3	0.112768	cytochrome P450, family 4, subfamily F, polypeptide 3 [Source:HGNC Symbol;Acc:2646] [ENST00000221307]	-	-
	TPCN2	0.112701	Homo sapiens two pore segment channel 2 (TPCN2), mRNA [NM_139075]	-	-
	ARSD	0.112674	Homo sapiens arylsulfatase D (ARSD), mRNA [NM_001669]	-	-
	KISS1	0.112671	Homo sapiens KiSS-1 metastasis-suppressor (KISS1), mRNA [NM_002256]	-	-
	SFRP2	0.112606	Homo sapiens secreted frizzled-related protein 2 (SFRP2), mRNA [NM_003013]	-	-
	LOC440300	0.112558	Homo sapiens chondroitin sulfate proteoglycan 4 pseudogene (LOC440300), non-coding RNA [NR_033738]	-	-
	RAB40C	0.112536	Homo sapiens RAB40C, member RAS oncogene family (RAB40C), transcript variant 2, mRNA [NM_021168]	-	-
	SSH1	0.112508	Homo sapiens slingshot protein phosphatase 1 (SSH1), transcript variant 1, mRNA [NM_018984]	-	-
	KIFC1	0.1125	Homo sapiens kinesin family member C1 (KIFC1), mRNA [NM_002263]	-	-
	UBA3	0.112404	Homo sapiens ubiquitin-like modifier activating enzyme 3 (UBA3), transcript variant 1, mRNA [NM_003968]	-	-
	LMTK3	0.112314	Homo sapiens lemur tyrosine kinase 3 (LMTK3), mRNA [NM_001080434]	-	-
	WT1-AS	0.112264	Homo sapiens antisense RNA AS9 (WT1), complete sequence. [DQ289488]	-	-
	HIST1H2AJ	0.112237	Homo sapiens histone cluster 1, H2aj (HIST1H2AJ), mRNA [NM_021066]	-	-
	KAT2B	0.112077	Homo sapiens K(lysine) acetyltransferase 2B (KAT2B), mRNA [NM_003884]	-	-
	C10ORF82	0.112076	Homo sapiens chromosome 10 open reading frame 82 (C10orf82), mRNA [NM_144661]	-	-
	MYL7	0.11202	Homo sapiens myosin, light chain 7, regulatory (MYL7), mRNA [NM_021223]	-	-
	SERPINF2	0.111929	Homo sapiens serpin peptidase inhibitor, clade F (alpha-2 antiplasmin, pigment epithelium derived factor), member 2 (SERPINF2), transcript variant 1, mRNA [NM_000934]	-	-
	GRAMD1A	0.111918	Homo sapiens GRAM domain containing 1A (GRAMD1A), transcript variant 1, mRNA [NM_020895]	-	-
	ZNF35	0.111901	Homo sapiens zinc finger protein 35 (ZNF35), mRNA [NM_003420]	-	-
	UCN2	0.11186	Homo sapiens urocortin 2 (UCN2), mRNA [NM_033199]	-	-
	ZMAT5	0.111748	Homo sapiens zinc finger, matrin-type 5 (ZMAT5), transcript variant 1, mRNA [NM_019103]	-	-
	TEFM	0.111742	Homo sapiens transcription elongation factor, mitochondrial (TEFM), mRNA [NM_024683]	-	-
	NEUROD2	0.111735	Homo sapiens neuronal differentiation 2 (NEUROD2), mRNA [NM_006160]	-	-
	TMEM105	0.111735	Homo sapiens transmembrane protein 105 (TMEM105), mRNA [NM_178520]	-	-
	MARVELD2	0.11172	MARVEL domain containing 2 [Source:HGNC Symbol;Acc:26401] [ENST00000454295]	-	-
	LPL	0.111673	Homo sapiens lipoprotein lipase (LPL), mRNA [NM_000237]	-	-
	RSPH1	0.111546	Homo sapiens radial spoke head 1 homolog (Chlamydomonas) (RSPH1), transcript variant 1, mRNA [NM_080860]	-	-
	MOXD1	0.111456	Homo sapiens monooxygenase, DBH-like 1 (MOXD1), mRNA [NM_015529]	No	-
	NPBWR2	0.111435	Homo sapiens neuropeptides B/W receptor 2 (NPBWR2), mRNA [NM_005286]	-	-
	ATP6V1E1	0.111394	Homo sapiens ATPase, H+ transporting, lysosomal 31kDa, V1 subunit E1 (ATP6V1E1), transcript variant 1, mRNA [NM_001696]	-	-
	XLOC_L2_010433	0.111377	BROAD Institute lincRNA (XLOC_l2_010433), lincRNA [TCONS_l2_00019618]	-	-
	ACOX2	0.111346	Homo sapiens acyl-CoA oxidase 2, branched chain (ACOX2), mRNA [NM_003500]	-	-
	XLOC_L2_011027	0.111295	BROAD Institute lincRNA (XLOC_l2_011027), lincRNA [TCONS_l2_00021818]	-	-
	PYY2	0.111278	Homo sapiens peptide YY, 2 (pseudogene) (PYY2), non-coding RNA [NR_003064]	-	-
	TTLL4	0.11125	Homo sapiens tubulin tyrosine ligase-like family, member 4 (TTLL4), mRNA [NM_014640]	-	-
	LRRC57	0.111209	Homo sapiens leucine rich repeat containing 57 (LRRC57), mRNA [NM_153260]	-	-
	CTXN1	0.111111	Homo sapiens cortexin 1 (CTXN1), mRNA [NM_206833]	-	-
	FOXN3-AS1	0.1111	Homo sapiens FOXN3 antisense RNA 1 (FOXN3-AS1), long non-coding RNA [NR_036500]	-	-
	SLC25A1	0.111092	Homo sapiens solute carrier family 25 (mitochondrial carrier; citrate transporter), member 1 (SLC25A1), transcript variant 1, mRNA [NM_005984]	-	-
	IGHMBP2	0.111037	Homo sapiens immunoglobulin mu binding protein 2 (IGHMBP2), mRNA [NM_002180]	-	-
	AGPAT9	0.111015	Homo sapiens 1-acylglycerol-3-phosphate O-acyltransferase 9 (AGPAT9), transcript variant 1, mRNA [NM_032717]	-	-
	C2CD4C	0.110991	Homo sapiens C2 calcium-dependent domain containing 4C (C2CD4C), mRNA [NM_001136263]	-	-
	SMG7-AS1	0.110977	Homo sapiens mRNA; cDNA DKFZp564C196 (from clone DKFZp564C196). [AL050020]	-	-
	FAM174B	0.110946	Homo sapiens family with sequence similarity 174, member B (FAM174B), mRNA [NM_207446]	-	-
	CTH	0.110851	Homo sapiens cystathionase (cystathionine gamma-lyase) (CTH), transcript variant 1, mRNA [NM_001902]	-	-
	OSBP2	0.11083	Homo sapiens oxysterol binding protein 2 (OSBP2), transcript variant 1, mRNA [NM_030758]	-	-
	CLCNKA	0.110803	Homo sapiens chloride channel, voltage-sensitive Ka (CLCNKA), transcript variant 1, mRNA [NM_004070]	-	-
	POR	0.110733	Homo sapiens P450 (cytochrome) oxidoreductase (POR), mRNA [NM_000941]	-	-
	TTYH3	0.110719	Homo sapiens tweety family member 3 (TTYH3), mRNA [NM_025250]	-	-
	PAK4	0.1107	Homo sapiens p21 protein (Cdc42/Rac)-activated kinase 4 (PAK4), transcript variant 1, mRNA [NM_005884]	-	-
	ADAP1	0.110652	Homo sapiens ArfGAP with dual PH domains 1 (ADAP1), transcript variant 1, mRNA [NM_006869]	-	-
	ZFPL1	0.110627	Homo sapiens zinc finger protein-like 1 (ZFPL1), mRNA [NM_006782]	-	-
	TMPRSS4	0.110595	Homo sapiens transmembrane protease, serine 4 (TMPRSS4), transcript variant 1, mRNA [NM_019894]	-	-
	TNS3	0.110586	Homo sapiens tensin 3 (TNS3), mRNA [NM_022748]	-	-
	NRSN2	0.11056	Homo sapiens neurensin 2 (NRSN2), mRNA [NM_024958]	-	-
	SWT1	0.110508	Homo sapiens SWT1 RNA endoribonuclease homolog (S. cerevisiae) (SWT1), transcript variant 1, mRNA [NM_017673]	-	-
	MBNL3	0.110502	Homo sapiens muscleblind-like splicing regulator 3 (MBNL3), transcript variant 6, mRNA [NM_001170704]	-	-
	DNAJC3-AS1	0.110485	DNAJC3 antisense RNA 1 (head to head) [Source:HGNC Symbol;Acc:39808] [ENST00000499499]	-	-
	THAP2	0.110437	Homo sapiens THAP domain containing, apoptosis associated protein 2 (THAP2), mRNA [NM_031435]	-	-
	RAVER1	0.110431	Homo sapiens ribonucleoprotein, PTB-binding 1 (RAVER1), mRNA [NM_133452]	-	-
	SIN3B	0.110416	SIN3 transcription regulator family member B [Source:HGNC Symbol;Acc:19354] [ENST00000596802]	-	-
	SGSM1	0.11037	Homo sapiens small G protein signaling modulator 1 (SGSM1), transcript variant 1, mRNA [NM_001039948]	-	-
	PRKACA	0.110328	Homo sapiens protein kinase, cAMP-dependent, catalytic, alpha (PRKACA), transcript variant 1, mRNA [NM_002730]	-	-
	INSR	0.110312	Homo sapiens insulin receptor (INSR), transcript variant 1, mRNA [NM_000208]	-	-
	LRRC75A	0.110249	Homo sapiens leucine rich repeat containing 75A (LRRC75A), transcript variant 2, mRNA [NM_207387]	-	-
	KIF23	0.110247	Homo sapiens kinesin family member 23 (KIF23), transcript variant 1, mRNA [NM_138555]	-	-
	KCND3	0.110168	potassium voltage-gated channel, Shal-related subfamily, member 3 [Source:HGNC Symbol;Acc:6239] [ENST00000369697]	-	-
	LACE1	0.11016	Homo sapiens lactation elevated 1 (LACE1), mRNA [NM_145315]	-	-
	LOC100506458	0.110116	Homo sapiens cDNA FLJ39715 fis, clone SMINT2013228. [AK097034]	-	-
	ARG2	0.110083	Homo sapiens arginase 2 (ARG2), mRNA [NM_001172]	-	-
	LOC100506302	0.110064	Protein LOC100506302 [Source:UniProtKB/TrEMBL;Acc:B5MCR4] [ENST00000460022]	-	-
	TRAK2	0.110025	Homo sapiens trafficking protein, kinesin binding 2 (TRAK2), mRNA [NM_015049]	-	-
	TTBK1	0.110009	PREDICTED: Homo sapiens tau tubulin kinase 1 (TTBK1), transcript variant X1, mRNA [XM_006715229]	-	-
	SIK2	0.109961	Homo sapiens salt-inducible kinase 2 (SIK2), mRNA [NM_015191]	-	-
	HOTAIRM1	0.109931	Homo sapiens HOXA transcript antisense RNA, myeloid-specific 1 (HOTAIRM1), transcript variant 1, long non-coding RNA [NR_038366]	-	-
	IRF2BPL	0.109847	Homo sapiens interferon regulatory factor 2 binding protein-like (IRF2BPL), mRNA [NM_024496]	-	-
	HIST1H2BC	0.109815	Homo sapiens histone cluster 1, H2bc (HIST1H2BC), mRNA [NM_003526]	-	-
	DNASE2	0.109805	Homo sapiens deoxyribonuclease II, lysosomal (DNASE2), mRNA [NM_001375]	-	-
	SORBS1	0.109769	Homo sapiens cDNA FLJ12406 fis, clone MAMMA1002842. [AK022468]	-	-
	LIN9	0.109691	Homo sapiens lin-9 homolog (C. elegans) (LIN9), transcript variant 1, mRNA [NM_173083]	-	-
	CIRBP-AS1	0.109631	Homo sapiens CIRBP antisense RNA 1 (CIRBP-AS1), long non-coding RNA [NR_027271]	-	-
	ERRFI1	0.109599	Homo sapiens ERBB receptor feedback inhibitor 1 (ERRFI1), mRNA [NM_018948]	-	-
	HOXA4	0.10958	Homo sapiens homeobox A4 (HOXA4), mRNA [NM_002141]	-	-
	ZNF575	0.109555	Homo sapiens zinc finger protein 575 (ZNF575), mRNA [NM_174945]	-	-
	SOCS6	0.109546	Homo sapiens suppressor of cytokine signaling 6 (SOCS6), mRNA [NM_004232]	-	-
	CAAP1	0.10944	Homo sapiens caspase activity and apoptosis inhibitor 1 (CAAP1), transcript variant 1, mRNA [NM_024828]	-	-
	HSPB6	0.109352	Homo sapiens heat shock protein, alpha-crystallin-related, B6 (HSPB6), mRNA [NM_144617]	-	-
	ZNF670	0.109339	Homo sapiens zinc finger protein 670 (ZNF670), transcript variant 1, mRNA [NM_033213]	-	-
	YOD1	0.109255	Homo sapiens YOD1 deubiquitinase (YOD1), transcript variant 1, mRNA [NM_018566]	-	-
	C7ORF50	0.109223	Homo sapiens chromosome 7 open reading frame 50 (C7orf50), transcript variant 1, mRNA [NM_032350]	-	-
	GLIS1	0.109013	Homo sapiens GLIS family zinc finger 1 (GLIS1), mRNA [NM_147193]	-	-
	FLJ30064	0.108971	Homo sapiens cDNA FLJ30064 fis, clone ADRGL2000323. [AK054626]	-	-
	RAPSN	0.108924	Homo sapiens receptor-associated protein of the synapse (RAPSN), transcript variant 2, mRNA [NM_032645]	-	-
	LINC01137	0.108879	Homo sapiens long intergenic non-protein coding RNA 1137 (LINC01137), long non-coding RNA [NR_038842]	-	-
	HNMT	0.108869	Homo sapiens histamine N-methyltransferase (HNMT), transcript variant 1, mRNA [NM_006895]	-	-
	CDA	0.108809	Homo sapiens cytidine deaminase (CDA), mRNA [NM_001785]	-	-
	LGALS7B	0.108764	Homo sapiens lectin, galactoside-binding, soluble, 7B (LGALS7B), mRNA [NM_001042507]	-	-
	RASL12	0.108692	Homo sapiens RAS-like, family 12 (RASL12), mRNA [NM_016563]	-	-
	GK5	0.108607	Homo sapiens glycerol kinase 5 (putative) (GK5), transcript variant 1, mRNA [NM_001039547]	-	-
	ZNF684	0.108582	Homo sapiens zinc finger protein 684 (ZNF684), mRNA [NM_152373]	-	-
	SOX1	0.108573	Homo sapiens SRY (sex determining region Y)-box 1 (SOX1), mRNA [NM_005986]	-	-
	TMEM120A	0.108466	Homo sapiens transmembrane protein 120A (TMEM120A), mRNA [NM_031925]	-	-
	KRT31	0.108465	Homo sapiens keratin 31 (KRT31), mRNA [NM_002277]	-	-
	ADRA2A	0.10845	Homo sapiens adrenoceptor alpha 2A (ADRA2A), mRNA [NM_000681]	-	-
	TMEM114	0.108388	Homo sapiens transmembrane protein 114 (TMEM114), transcript variant 1, mRNA [NM_001146336]	-	-
	DCTN5	0.108352	Homo sapiens dynactin 5 (p25) (DCTN5), transcript variant 1, mRNA [NM_032486]	-	-
	COL10A1	0.108307	Homo sapiens collagen, type X, alpha 1 (COL10A1), mRNA [NM_000493]	-	-
	NSUN3	0.108285	Homo sapiens NOP2/Sun domain family, member 3 (NSUN3), mRNA [NM_022072]	-	-
	KRT13	0.108262	Homo sapiens keratin 13 (KRT13), transcript variant 2, mRNA [NM_002274]	-	-
	ACCS	0.10826	Homo sapiens 1-aminocyclopropane-1-carboxylate synthase homolog (Arabidopsis)(non-functional) (ACCS), transcript variant 1, mRNA [NM_032592]	-	-
	FITM1	0.108247	Homo sapiens fat storage-inducing transmembrane protein 1 (FITM1), mRNA [NM_203402]	-	-
	HIST1H4F	0.108124	Homo sapiens histone cluster 1, H4f (HIST1H4F), mRNA [NM_003540]	-	-
	TUBGCP5	0.108085	Homo sapiens tubulin, gamma complex associated protein 5 (TUBGCP5), transcript variant 1, mRNA [NM_052903]	-	-
	CCDC121	0.108047	Homo sapiens coiled-coil domain containing 121 (CCDC121), transcript variant 3, mRNA [NM_024584]	-	-
	BPHL	0.108029	Homo sapiens biphenyl hydrolase-like (serine hydrolase) (BPHL), transcript variant 1, mRNA [NM_004332]	-	-
	C7ORF34	0.107914	Homo sapiens chromosome 7 open reading frame 34 (C7orf34), mRNA [NM_178829]	-	-
	MIR296	0.107911	microRNA 296 [Source:HGNC Symbol;Acc:31617] [ENST00000596276]	-	-
	BAMBI	0.107906	Homo sapiens BMP and activin membrane-bound inhibitor (BAMBI), mRNA [NM_012342]	-	-
	PINLYP	0.107897	Homo sapiens phospholipase A2 inhibitor and LY6/PLAUR domain containing (PINLYP), transcript variant 1, mRNA [NM_001193621]	-	-
	FHL2	0.10784	Homo sapiens four and a half LIM domains 2 (FHL2), transcript variant 5, mRNA [NM_001039492]	-	-
	TTLL11	0.107819	Homo sapiens tubulin tyrosine ligase-like family, member 11 (TTLL11), transcript variant 2, mRNA [NM_194252]	-	-
	LIM2	0.107811	Homo sapiens lens intrinsic membrane protein 2, 19kDa (LIM2), transcript variant 1, mRNA [NM_030657]	-	-
	PYDC1	0.107725	Homo sapiens PYD (pyrin domain) containing 1 (PYDC1), mRNA [NM_152901]	-	-
	LOC158960	0.107709	Homo sapiens uncharacterized protein BC009467 (LOC158960), long non-coding RNA [NR_103768]	-	-
	ZNF354A	0.107646	Homo sapiens zinc finger protein 354A (ZNF354A), mRNA [NM_005649]	-	-
	ZNF319	0.107644	Homo sapiens zinc finger protein 319 (ZNF319), mRNA [NM_020807]	-	-
	VTA1	0.107572	Homo sapiens vesicle (multivesicular body) trafficking 1 (VTA1), transcript variant 1, mRNA [NM_016485]	-	-
	PGD	0.107557	Homo sapiens phosphogluconate dehydrogenase (PGD), mRNA [NM_002631]	-	-
	PRKCDBP	0.107521	Homo sapiens protein kinase C, delta binding protein (PRKCDBP), mRNA [NM_145040]	-	-
	CEP85	0.107439	Homo sapiens centrosomal protein 85kDa (CEP85), transcript variant 1, mRNA [NM_022778]	-	-
	PAX7	0.10741	Homo sapiens paired box 7 (PAX7), transcript variant 2, mRNA [NM_013945]	-	-
	SPNS2	0.10739	Homo sapiens spinster homolog 2 (Drosophila) (SPNS2), mRNA [NM_001124758]	-	-
	GPNMB	0.107368	Homo sapiens glycoprotein (transmembrane) nmb (GPNMB), transcript variant 1, mRNA [NM_001005340]	-	-
	MUC8	0.107275	mucin 8 [Source:HGNC Symbol;Acc:7519] [ENST00000595994]	-	-
	PLEK2	0.107274	Homo sapiens pleckstrin 2 (PLEK2), mRNA [NM_016445]	-	-
	HIST3H2A	0.107268	Homo sapiens histone cluster 3, H2a (HIST3H2A), mRNA [NM_033445]	-	-
	TIMM23B	0.10726	Homo sapiens translocase of inner mitochondrial membrane 23 homolog B (yeast) (TIMM23B), transcript variant 1, mRNA [NM_001290117]	-	-
	B3GAT1	0.107181	Homo sapiens beta-1,3-glucuronyltransferase 1 (glucuronosyltransferase P) (B3GAT1), transcript variant 2, mRNA [NM_054025]	-	-
	DAB1	0.107173	Homo sapiens Dab, reelin signal transducer, homolog 1 (Drosophila) (DAB1), mRNA [NM_021080]	-	-
	CERS4	0.107156	Homo sapiens ceramide synthase 4 (CERS4), mRNA [NM_024552]	-	-
	SIPA1L2	0.107122	Homo sapiens signal-induced proliferation-associated 1 like 2 (SIPA1L2), mRNA [NM_020808]	-	-
	SFXN5	0.107067	Homo sapiens sideroflexin 5 (SFXN5), mRNA [NM_144579]	-	-
	ATP11B	0.107041	Homo sapiens ATPase, class VI, type 11B (ATP11B), mRNA [NM_014616]	-	-
	FAM122B	0.107005	Homo sapiens family with sequence similarity 122B (FAM122B), transcript variant 1, mRNA [NM_145284]	-	-
	CYB561D1	0.106998	Homo sapiens cytochrome b561 family, member D1 (CYB561D1), transcript variant 2, mRNA [NM_182580]	-	-
	GPR173	0.106941	Homo sapiens G protein-coupled receptor 173 (GPR173), mRNA [NM_018969]	-	-
	RAB5B	0.106813	Homo sapiens RAB5B, member RAS oncogene family (RAB5B), transcript variant 1, mRNA [NM_002868]	-	-
	HIATL1	0.106812	Homo sapiens hippocampus abundant transcript-like 1 (HIATL1), mRNA [NM_032558]	-	-
	GRINA	0.106791	Homo sapiens glutamate receptor, ionotropic, N-methyl D-aspartate-associated protein 1 (glutamate binding) (GRINA), transcript variant 1, mRNA [NM_000837]	-	-
	SNX19	0.106759	Homo sapiens sorting nexin 19 (SNX19), mRNA [NM_014758]	-	-
	ELFN1	0.106698	Homo sapiens extracellular leucine-rich repeat and fibronectin type III domain containing 1 (ELFN1), mRNA [NM_001128636]	-	-
	A2ML1	0.10669	Homo sapiens alpha-2-macroglobulin-like 1 (A2ML1), transcript variant 1, mRNA [NM_144670]	-	-
	GALK1	0.106654	Homo sapiens galactokinase 1 (GALK1), mRNA [NM_000154]	-	-
	DENND2A	0.106625	Homo sapiens DENN/MADD domain containing 2A (DENND2A), mRNA [NM_015689]	-	-
	LOC100294145	0.106575	Homo sapiens uncharacterized LOC100294145 (LOC100294145), transcript variant 1, long non-coding RNA [NR_037177]	-	-
	TMEM170B	0.106566	Homo sapiens transmembrane protein 170B (TMEM170B), mRNA [NM_001100829]	-	-
	KCTD2	0.106494	Homo sapiens potassium channel tetramerization domain containing 2 (KCTD2), transcript variant 1, mRNA [NM_015353]	-	-
	PPP6R1	0.106486	Homo sapiens protein phosphatase 6, regulatory subunit 1 (PPP6R1), mRNA [NM_014931]	-	-
	LOC645166	0.106429	Homo sapiens lymphocyte-specific protein 1 pseudogene (LOC645166), transcript variant 2, non-coding RNA [NR_027355]	-	-
	ARMCX1	0.10639	Homo sapiens armadillo repeat containing, X-linked 1 (ARMCX1), mRNA [NM_016608]	-	-
	ZSWIM8	0.106284	zinc finger, SWIM-type containing 8 [Source:HGNC Symbol;Acc:23528] [ENST00000603840]	-	-
	C1ORF194	0.106205	Homo sapiens chromosome 1 open reading frame 194 (C1orf194), mRNA [NM_001122961]	-	-
	PSPN	0.106142	Homo sapiens persephin (PSPN), mRNA [NM_004158]	-	-
	MKRN9P	0.106051	Homo sapiens makorin ring finger protein 9, pseudogene (MKRN9P), non-coding RNA [NR_033410]	-	-
	SETD7	0.105978	Homo sapiens SET domain containing (lysine methyltransferase) 7 (SETD7), mRNA [NM_030648]	-	-
	SRC	0.105909	Homo sapiens v-src avian sarcoma (Schmidt-Ruppin A-2) viral oncogene homolog (SRC), transcript variant 1, mRNA [NM_005417]	-	-
	PARG	0.105905	Homo sapiens poly (ADP-ribose) glycohydrolase (PARG), mRNA [NM_003631]	-	-
	TUBA3C	0.105893	Homo sapiens tubulin, alpha 3c (TUBA3C), mRNA [NM_006001]	-	-
	NLRC4	0.105864	Homo sapiens NLR family, CARD domain containing 4 (NLRC4), transcript variant 1, mRNA [NM_021209]	-	-
	C9ORF66	0.1058	Homo sapiens chromosome 9 open reading frame 66 (C9orf66), mRNA [NM_152569]	-	-
	CPA3	0.105702	Homo sapiens carboxypeptidase A3 (mast cell) (CPA3), mRNA [NM_001870]	-	-
	TG	0.105693	Homo sapiens thyroglobulin (TG), mRNA [NM_003235]	-	-
	CDH24	0.105664	Homo sapiens cadherin 24, type 2 (CDH24), transcript variant 1, mRNA [NM_022478]	-	-
	NDUFA6-AS1	0.10558	Homo sapiens NDUFA6 antisense RNA 1 (head to head) (NDUFA6-AS1), long non-coding RNA [NR_034118]	-	-
	TMEM176B	0.105497	Homo sapiens transmembrane protein 176B (TMEM176B), transcript variant 1, mRNA [NM_014020]	-	-
	SHISA7	0.10548	Homo sapiens shisa family member 7 (SHISA7), mRNA [NM_001145176]	-	-
	UBAP1	0.105338	Homo sapiens ubiquitin associated protein 1 (UBAP1), transcript variant 1, mRNA [NM_016525]	-	-
	MBOAT2	0.105335	membrane bound O-acyltransferase domain containing 2 [Source:HGNC Symbol;Acc:25193] [ENST00000305997]	-	-
	BEX1	0.105291	Homo sapiens brain expressed, X-linked 1 (BEX1), mRNA [NM_018476]	-	-
	TEX13B	0.105262	Homo sapiens testis expressed 13B (TEX13B), mRNA [NM_031273]	-	-
	FKBP5	0.105234	Homo sapiens FK506 binding protein 5 (FKBP5), transcript variant 1, mRNA [NM_004117]	-	-
	HSD17B1	0.10519	Homo sapiens, clone IMAGE:5443970, mRNA, partial cds. [BC033110]	-	-
	KRTAP2-3	0.105082	Homo sapiens keratin associated protein 2-3 (KRTAP2-3), mRNA [NM_001165252]	-	-
	HIST1H2BJ	0.105031	Homo sapiens histone cluster 1, H2bj (HIST1H2BJ), mRNA [NM_021058]	-	-
	CCDC149	0.104975	Homo sapiens coiled-coil domain containing 149 (CCDC149), transcript variant 1, mRNA [NM_173463]	-	-
	BICD1	0.104836	Homo sapiens bicaudal D homolog 1 (Drosophila), mRNA (cDNA clone IMAGE:3050215), with apparent retained intron. [BC010091]	-	-
	DMTN	0.104801	Homo sapiens dematin actin binding protein (DMTN), transcript variant 1, mRNA [NM_001978]	-	-
	TP53	0.104747	Homo sapiens tumor protein p53 (TP53), transcript variant 1, mRNA [NM_000546]	-	-
	CDK17	0.104668	Homo sapiens cyclin-dependent kinase 17 (CDK17), transcript variant 1, mRNA [NM_002595]	-	-
	DHRS7	0.104626	Homo sapiens dehydrogenase/reductase (SDR family) member 7 (DHRS7), mRNA [NM_016029]	-	-
	NOVA2	0.104626	Homo sapiens neuro-oncological ventral antigen 2 (NOVA2), mRNA [NM_002516]	-	-
	HINT3	0.104597	Homo sapiens histidine triad nucleotide binding protein 3 (HINT3), mRNA [NM_138571]	-	-
	TAOK2	0.104573	Homo sapiens TAO kinase 2 (TAOK2), transcript variant 1, mRNA [NM_016151]	-	-
	PSORS1C2	0.104567	Homo sapiens psoriasis susceptibility 1 candidate 2 (PSORS1C2), mRNA [NM_014069]	-	-
	CYSTM1	0.104507	Homo sapiens cysteine-rich transmembrane module containing 1 (CYSTM1), mRNA [NM_032412]	-	-
	XLOC_L2_007133	0.104492	BROAD Institute lincRNA (XLOC_l2_007133), lincRNA [TCONS_l2_00013240]	-	-
	BIN3-IT1	0.104477	Homo sapiens BIN3 intronic transcript 1 (non-protein coding) (BIN3-IT1), long non-coding RNA [NR_027715]	-	-
	HNRNPKP3	0.104467	Homo sapiens heterogeneous nuclear ribonucleoprotein K pseudogene 3 (HNRNPKP3), non-coding RNA [NR_033868]	-	-
	FOXH1	0.104282	Homo sapiens forkhead box H1 (FOXH1), mRNA [NM_003923]	-	-
	HIST1H2BN	0.104276	Homo sapiens histone cluster 1, H2bn (HIST1H2BN), mRNA [NM_003520]	-	-
	KRTAP5-8	0.104259	Homo sapiens keratin associated protein 5-8 (KRTAP5-8), mRNA [NM_021046]	-	-
	ASF1B	0.104181	Homo sapiens anti-silencing function 1B histone chaperone (ASF1B), mRNA [NM_018154]	-	-
	XLOC_013994	0.104129	BROAD Institute lincRNA (XLOC_013994), lincRNA [TCONS_00029068]	-	-
	LCE3E	0.104094	Homo sapiens late cornified envelope 3E (LCE3E), mRNA [NM_178435]	-	-
	GJB3	0.104076	Homo sapiens connexin 31 (GJB3) mRNA, complete cds. [AF052692]	-	-
	CATSPER1	0.104029	Homo sapiens cation channel, sperm associated 1 (CATSPER1), mRNA [NM_053054]	-	-
	PAX9	0.103987	Homo sapiens paired box 9 (PAX9), mRNA [NM_006194]	-	-
	ELOVL1	0.103983	Homo sapiens ELOVL fatty acid elongase 1 (ELOVL1), transcript variant 1, mRNA [NM_022821]	-	-
	SCUBE1	0.103875	signal peptide, CUB domain, EGF-like 1 [Source:HGNC Symbol;Acc:13441] [ENST00000360835]	-	-
	SCRG1	0.103847	Homo sapiens stimulator of chondrogenesis 1 (SCRG1), mRNA [NM_007281]	-	-
	SMAD9	0.103847	Homo sapiens SMAD family member 9 (SMAD9), transcript variant b, mRNA [NM_005905]	-	-
	COL17A1	0.1038	Homo sapiens collagen, type XVII, alpha 1 (COL17A1), mRNA [NM_000494]	-	-
	LOC101928068	0.103781	Homo sapiens cDNA FLJ38626 fis, clone HEART2009599. [AK095945]	-	-
	STXBP6	0.103733	Homo sapiens syntaxin binding protein 6 (amisyn) (STXBP6), mRNA [NM_014178]	-	-
	MYH14	0.103727	Homo sapiens myosin, heavy chain 14, non-muscle (MYH14), transcript variant 1, mRNA [NM_001077186]	-	-
	PPT2	0.103725	Homo sapiens palmitoyl-protein thioesterase 2 (PPT2), transcript variant 1, mRNA [NM_005155]	-	-
	BSG	0.103713	Homo sapiens basigin (Ok blood group) (BSG), transcript variant 1, mRNA [NM_001728]	-	-
	KLRC2	0.103691	Homo sapiens killer cell lectin-like receptor subfamily C, member 2 (KLRC2), mRNA [NM_002260]	-	-
	SLC27A2	0.103652	Homo sapiens solute carrier family 27 (fatty acid transporter), member 2 (SLC27A2), transcript variant 1, mRNA [NM_003645]	-	-
	KLHDC8B	0.103646	Homo sapiens kelch domain containing 8B (KLHDC8B), mRNA [NM_173546]	-	-
	FLJ23867	0.103601	Homo sapiens uncharacterized protein FLJ23867 (FLJ23867), long non-coding RNA [NR_026900]	-	-
	PTRF	0.103598	Homo sapiens polymerase I and transcript release factor (PTRF), mRNA [NM_012232]	-	-
	CACNA1B	0.103543	Homo sapiens calcium channel, voltage-dependent, N type, alpha 1B subunit (CACNA1B), transcript variant 2, mRNA [NM_001243812]	-	-
	C11ORF42	0.103503	Homo sapiens chromosome 11 open reading frame 42 (C11orf42), mRNA [NM_173525]	-	-
	LCE3B	0.103349	Homo sapiens late cornified envelope 3B (LCE3B), mRNA [NM_178433]	-	-
	RTN1	0.103339	Homo sapiens reticulon 1 (RTN1), transcript variant 1, mRNA [NM_021136]	-	-
	LPPR2	0.103334	Homo sapiens lipid phosphate phosphatase-related protein type 2 (LPPR2), transcript variant 1, mRNA [NM_022737]	-	-
	GPR35	0.103296	Homo sapiens G protein-coupled receptor 35 (GPR35), transcript variant 1, mRNA [NM_005301]	-	-
	BMS1P5	0.103205	Homo sapiens BMS1 pseudogene 5 (BMS1P5), non-coding RNA [NR_003611]	-	-
	LOC344967	0.103162	Homo sapiens acyl-CoA thioesterase 7 pseudogene (LOC344967), non-coding RNA [NR_027277]	-	-
	ENSA	0.103127	Homo sapiens endosulfine alpha (ENSA), transcript variant 1, mRNA [NM_207042]	-	-
	GPD1	0.103055	Homo sapiens glycerol-3-phosphate dehydrogenase 1 (soluble) (GPD1), transcript variant 1, mRNA [NM_005276]	-	-
	SBK2	0.103018	Homo sapiens SH3 domain binding kinase family, member 2 (SBK2), mRNA [NM_001101401]	-	-
	PFDN4	0.103011	Homo sapiens prefoldin subunit 4 (PFDN4), mRNA [NM_002623]	-	-
	ARNT	0.102991	Homo sapiens aryl hydrocarbon receptor nuclear translocator (ARNT), transcript variant 1, mRNA [NM_001668]	-	-
	OAF	0.102966	Homo sapiens OAF homolog (Drosophila) (OAF), mRNA [NM_178507]	-	-
	GMPR	0.102927	Homo sapiens guanosine monophosphate reductase (GMPR), mRNA [NM_006877]	-	-
	TRIM16L	0.102852	Homo sapiens tripartite motif containing 16-like (TRIM16L), mRNA [NM_001037330]	-	-
	SLC27A4	0.102791	Homo sapiens solute carrier family 27 (fatty acid transporter), member 4 (SLC27A4), mRNA [NM_005094]	-	-
	FLVCR2	0.102749	Homo sapiens feline leukemia virus subgroup C cellular receptor family, member 2 (FLVCR2), transcript variant 1, mRNA [NM_017791]	-	-
	ROBO3	0.10274	Homo sapiens roundabout, axon guidance receptor, homolog 3 (Drosophila) (ROBO3), mRNA [NM_022370]	-	-
	NUDT19	0.102737	Homo sapiens nudix (nucleoside diphosphate linked moiety X)-type motif 19 (NUDT19), mRNA [NM_001105570]	-	-
	MTL5	0.102695	Homo sapiens metallothionein-like 5, testis-specific (tesmin) (MTL5), transcript variant 1, mRNA [NM_004923]	-	-
	VSIG4	0.102678	Homo sapiens V-set and immunoglobulin domain containing 4 (VSIG4), transcript variant 1, mRNA [NM_007268]	-	-
	SNAP23	0.102606	Homo sapiens synaptosomal-associated protein, 23kDa (SNAP23), transcript variant 1, mRNA [NM_003825]	-	-
	FXYD6	0.102591	Homo sapiens FXYD domain containing ion transport regulator 6 (FXYD6), transcript variant 1, mRNA [NM_022003]	-	-
	ANGPTL2	0.102488	Homo sapiens angiopoietin-like 2 (ANGPTL2), mRNA [NM_012098]	-	-
	CACNG3	0.102342	Homo sapiens calcium channel, voltage-dependent, gamma subunit 3 (CACNG3), mRNA [NM_006539]	-	-
	DPCD	0.102266	Homo sapiens deleted in primary ciliary dyskinesia homolog (mouse) (DPCD), mRNA [NM_015448]	-	-
	NOS1	0.102227	Homo sapiens nitric oxide synthase 1 (neuronal) (NOS1), transcript variant 1, mRNA [NM_000620]	-	-
	SLC43A3	0.102226	Homo sapiens solute carrier family 43, member 3 (SLC43A3), transcript variant 3, mRNA [NM_199329]	-	-
	CHAC2	0.102157	Homo sapiens ChaC, cation transport regulator homolog 2 (E. coli) (CHAC2), mRNA [NM_001008708]	-	-
	OXTR	0.10211	Homo sapiens oxytocin receptor (OXTR), mRNA [NM_000916]	-	-
	SEMA4B	0.102099	Homo sapiens sema domain, immunoglobulin domain (Ig), transmembrane domain (TM) and short cytoplasmic domain, (semaphorin) 4B (SEMA4B), transcript variant 1, mRNA [NM_020210]	-	-
	MIXL1	0.102092	Homo sapiens Mix paired-like homeobox (MIXL1), transcript variant 2, mRNA [NM_031944]	-	-
	FUT11	0.102021	Homo sapiens fucosyltransferase 11 (alpha (1,3) fucosyltransferase) (FUT11), transcript variant 1, mRNA [NM_173540]	-	-
	MRGPRE	0.102004	Homo sapiens MAS-related GPR, member E (MRGPRE), mRNA [NM_001039165]	-	-
	HIST1H4I	0.101926	Homo sapiens histone cluster 1, H4i (HIST1H4I), mRNA [NM_003495]	-	-
	FAM214B	0.101896	Homo sapiens family with sequence similarity 214, member B (FAM214B), mRNA [NM_025182]	-	-
	PPP4C	0.101864	Homo sapiens protein phosphatase 4, catalytic subunit (PPP4C), mRNA [NM_002720]	-	-
	SARS2	0.101789	Homo sapiens seryl-tRNA synthetase 2, mitochondrial (SARS2), transcript variant 2, mRNA [NM_017827]	-	-
	MAOB	0.101636	Homo sapiens monoamine oxidase B (MAOB), mRNA [NM_000898]	-	-
	KLF7	0.10158	Homo sapiens Kruppel-like factor 7 (ubiquitous) (KLF7), transcript variant 1, mRNA [NM_003709]	-	-
	ZNF418	0.101565	Homo sapiens zinc finger protein 418 (ZNF418), mRNA [NM_133460]	-	-
	RRAGD	0.101543	Homo sapiens Ras-related GTP binding D (RRAGD), mRNA [NM_021244]	-	-
	SLC22A4	0.101335	Homo sapiens solute carrier family 22 (organic cation/zwitterion transporter), member 4 (SLC22A4), mRNA [NM_003059]	-	-
	SLAMF8	0.101275	Homo sapiens SLAM family member 8 (SLAMF8), mRNA [NM_020125]	-	-
	IFRD1	0.101234	Homo sapiens interferon-related developmental regulator 1 (IFRD1), transcript variant 2, mRNA [NM_001007245]	-	-
	NRG4	0.101224	Homo sapiens neuregulin 4 (NRG4), mRNA [NM_138573]	-	-
	GFRA2	0.101115	Homo sapiens GDNF family receptor alpha 2 (GFRA2), transcript variant 1, mRNA [NM_001495]	-	-
	LOC100130456	0.101073	Homo sapiens cDNA FLJ37693 fis, clone BRHIP2014954. [AK095012]	-	-
	SLPI	0.101053	Homo sapiens secretory leukocyte peptidase inhibitor (SLPI), mRNA [NM_003064]	-	-
	ATP8A1	0.101037	Homo sapiens ATPase, aminophospholipid transporter (APLT), class I, type 8A, member 1 (ATP8A1), transcript variant 1, mRNA [NM_006095]	-	-
	NEUROG3	0.101034	Homo sapiens neurogenin 3 (NEUROG3), mRNA [NM_020999]	-	-
	TTC33	0.10101	Homo sapiens tetratricopeptide repeat domain 33 (TTC33), mRNA [NM_012382]	-	-
	TMCC2	0.100963	Homo sapiens transmembrane and coiled-coil domain family 2 (TMCC2), transcript variant 1, mRNA [NM_014858]	-	-
	CORO1C	0.100829	Homo sapiens coronin, actin binding protein, 1C (CORO1C), transcript variant 2, mRNA [NM_014325]	-	-
	TPRN	0.100825	Homo sapiens taperin (TPRN), mRNA [NM_001128228]	-	-
	ACP2	0.100783	Homo sapiens acid phosphatase 2, lysosomal (ACP2), transcript variant 1, mRNA [NM_001610]	-	-
	SPRN	0.100721	Homo sapiens shadow of prion protein homolog (zebrafish) (SPRN), mRNA [NM_001012508]	-	-
	FIZ1	0.100691	Homo sapiens FLT3-interacting zinc finger 1 (FIZ1), mRNA [NM_032836]	-	-
	TBC1D16	0.10069	Homo sapiens TBC1 domain family, member 16 (TBC1D16), transcript variant 1, mRNA [NM_019020]	-	-
	RCAN2	0.10066	Homo sapiens regulator of calcineurin 2 (RCAN2), transcript variant 1, mRNA [NM_005822]	-	-
	UBALD1	0.100617	Homo sapiens UBA-like domain containing 1 (UBALD1), mRNA [NM_145253]	-	-
	PKP4	0.100609	Homo sapiens plakophilin 4 (PKP4), transcript variant 1, mRNA [NM_003628]	-	-
	GNB3	0.100525	Homo sapiens guanine nucleotide binding protein (G protein), beta polypeptide 3 (GNB3), mRNA [NM_002075]	-	-
	C2ORF15	0.10049	Homo sapiens chromosome 2 open reading frame 15 (C2orf15), mRNA [NM_144706]	-	-
	NUMBL	0.100475	Homo sapiens numb homolog (Drosophila)-like (NUMBL), transcript variant 1, mRNA [NM_004756]	-	-
	FAM160B1	0.100463	Homo sapiens family with sequence similarity 160, member B1 (FAM160B1), transcript variant 1, mRNA [NM_020940]	-	-
	LINC00883	0.100456	Homo sapiens long intergenic non-protein coding RNA 883 (LINC00883), transcript variant 1, long non-coding RNA [NR_028301]	-	-
	CLEC12A	0.100453	Homo sapiens C-type lectin domain family 12, member A (CLEC12A), transcript variant 1, mRNA [NM_138337]	-	-
	CACNA1A	0.100352	Homo sapiens calcium channel, voltage-dependent, P/Q type, alpha 1A subunit (CACNA1A), transcript variant 1, mRNA [NM_000068]	-	-
	NOL10	0.100351	Homo sapiens nucleolar protein 10 (NOL10), transcript variant 1, mRNA [NM_024894]	-	-
	SHANK2-AS3	0.1003	Homo sapiens SHANK2 antisense RNA 3 (SHANK2-AS3), long non-coding RNA [NR_073536]	-	-
	ARL4D	0.100285	Homo sapiens ADP-ribosylation factor-like 4D (ARL4D), mRNA [NM_001661]	-	-
	CIDEB	0.100283	Homo sapiens cell death-inducing DFFA-like effector b (CIDEB), mRNA [NM_014430]	-	-
	MORC1	0.100282	Homo sapiens MORC family CW-type zinc finger 1 (MORC1), mRNA [NM_014429]	-	-
	PRDX2	0.10027	Homo sapiens peroxiredoxin 2 (PRDX2), mRNA [NM_005809]	-	-
	PRDX3	0.100166	Homo sapiens peroxiredoxin 3 (PRDX3), transcript variant 1, mRNA [NM_006793]	-	-
	NPY5R	0.10007	Homo sapiens neuropeptide Y receptor Y5 (NPY5R), mRNA [NM_006174]	-	-
	PLCXD2	0.100058	Homo sapiens phosphatidylinositol-specific phospholipase C, X domain containing 2 (PLCXD2), transcript variant 2, mRNA [NM_153268]	-	-
	B9D1	0.099991	Homo sapiens B9 protein domain 1 (B9D1), transcript variant 2, mRNA [NM_015681]	-	-
	RPS6KB2	0.0999167	Homo sapiens ribosomal protein S6 kinase, 70kDa, polypeptide 2 (RPS6KB2), mRNA [NM_003952]	-	-
	ZNF570	0.0998945	Homo sapiens zinc finger protein 570 (ZNF570), mRNA [NM_144694]	-	-
	STARD4	0.099862	Homo sapiens StAR-related lipid transfer (START) domain containing 4 (STARD4), mRNA [NM_139164]	-	-
	ACOT4	0.0998076	Homo sapiens acyl-CoA thioesterase 4 (ACOT4), mRNA [NM_152331]	-	-
	LENG9	0.0998042	Homo sapiens leukocyte receptor cluster (LRC) member 9 (LENG9), mRNA [NM_198988]	-	-
	LCAT	0.0996617	Homo sapiens lecithin-cholesterol acyltransferase (LCAT), mRNA [NM_000229]	-	-
	FBXO6	0.0995928	Homo sapiens F-box protein 6 (FBXO6), mRNA [NM_018438]	-	-
	IMPG2	0.0995913	Homo sapiens interphotoreceptor matrix proteoglycan 2 (IMPG2), mRNA [NM_016247]	-	-
	BAI1	0.0995751	Homo sapiens brain-specific angiogenesis inhibitor 1 (BAI1), mRNA [NM_001702]	-	-
	KCNK15	0.0995665	Homo sapiens potassium channel, subfamily K, member 15 (KCNK15), mRNA [NM_022358]	-	-
	NAPRT1	0.0995349	Homo sapiens nicotinate phosphoribosyltransferase domain containing 1 (NAPRT1), transcript variant 1, mRNA [NM_145201]	-	-
	CCDC71L	0.0994969	Homo sapiens coiled-coil domain containing 71-like (CCDC71L), mRNA [NM_175884]	-	-
	NCALD	0.0994871	Homo sapiens neurocalcin delta (NCALD), transcript variant 7, mRNA [NM_001040630]	-	-
	TAGLN	0.0994701	Homo sapiens transgelin (TAGLN), transcript variant 1, mRNA [NM_001001522]	-	-
	NRF1	0.0994328	Homo sapiens nuclear respiratory factor 1 (NRF1), transcript variant 1, mRNA [NM_005011]	-	-
	BTNL8	0.0994264	Homo sapiens butyrophilin-like 8 (BTNL8), transcript variant 2, mRNA [NM_001040462]	-	-
	CANT1	0.0993615	Homo sapiens calcium activated nucleotidase 1 (CANT1), transcript variant 1, mRNA [NM_138793]	-	-
	FLJ31356	0.0992598	Homo sapiens uncharacterized protein FLJ31356 (FLJ31356), long non-coding RNA [NR_103831]	-	-
	SMPDL3A	0.0992591	Homo sapiens sphingomyelin phosphodiesterase, acid-like 3A (SMPDL3A), transcript variant 1, mRNA [NM_006714]	-	-
	HSD17B6	0.0992525	Homo sapiens hydroxysteroid (17-beta) dehydrogenase 6 (HSD17B6), mRNA [NM_003725]	-	-
	FLJ35700	0.0992136	Homo sapiens cDNA FLJ35700 fis, clone SPLEN2019985. [AK093019]	-	-
	TMEM180	0.0991782	Homo sapiens transmembrane protein 180 (TMEM180), mRNA [NM_024789]	-	-
	GCM1	0.0991613	Homo sapiens glial cells missing homolog 1 (Drosophila) (GCM1), mRNA [NM_003643]	-	-
	FOXD1	0.0990754	Homo sapiens forkhead box D1 (FOXD1), mRNA [NM_004472]	-	-
	GPR12	0.0990563	Homo sapiens G protein-coupled receptor 12 (GPR12), mRNA [NM_005288]	-	-
	ASNA1	0.0989838	Homo sapiens arsA arsenite transporter, ATP-binding, homolog 1 (bacterial) (ASNA1), mRNA [NM_004317]	-	-
	ZKSCAN7	0.0989783	Homo sapiens zinc finger with KRAB and SCAN domains 7 (ZKSCAN7), transcript variant 1, mRNA [NM_018651]	-	-
	DUSP9	0.0989285	Homo sapiens dual specificity phosphatase 9 (DUSP9), mRNA [NM_001395]	-	-
	LRRN2	0.0989281	Homo sapiens leucine rich repeat neuronal 2 (LRRN2), transcript variant 2, mRNA [NM_201630]	-	-
	NEIL2	0.0988894	Homo sapiens nei endonuclease VIII-like 2 (E. coli) (NEIL2), transcript variant 1, mRNA [NM_145043]	-	-
	GSTZ1	0.0988575	Homo sapiens glutathione S-transferase zeta 1 (GSTZ1), transcript variant 1, mRNA [NM_145870]	-	-
	ASPHD2	0.0988421	Homo sapiens aspartate beta-hydroxylase domain containing 2 (ASPHD2), mRNA [NM_020437]	-	-
	ABCC6	0.09879	Homo sapiens ATP-binding cassette, sub-family C (CFTR/MRP), member 6 (ABCC6), transcript variant 2, mRNA [NM_001079528]	-	-
	AQP5	0.0986963	Homo sapiens aquaporin 5 (AQP5), mRNA [NM_001651]	-	-
	CTU1	0.0986862	Homo sapiens cytosolic thiouridylase subunit 1 (CTU1), mRNA [NM_145232]	-	-
	GID4	0.0986754	Homo sapiens GID complex subunit 4 (GID4), mRNA [NM_024052]	-	-
	MAMLD1	0.0986727	Homo sapiens mastermind-like domain containing 1 (MAMLD1), transcript variant 2, mRNA [NM_005491]	-	-
	ZAK	0.0985872	Homo sapiens sterile alpha motif and leucine zipper containing kinase AZK (ZAK), transcript variant 2, mRNA [NM_133646]	-	-
	SMYD5	0.0985312	Homo sapiens SMYD family member 5 (SMYD5), mRNA [NM_006062]	-	-
	RSBN1	0.0984562	Homo sapiens round spermatid basic protein 1 (RSBN1), mRNA [NM_018364]	-	-
	HMGB4	0.0984164	Homo sapiens high mobility group box 4 (HMGB4), transcript variant 1, mRNA [NM_145205]	-	-
	MMEL1	0.0983158	Homo sapiens membrane metallo-endopeptidase-like 1 (MMEL1), mRNA [NM_033467]	-	-
	SDC1	0.0983137	Homo sapiens syndecan 1 (SDC1), transcript variant 1, mRNA [NM_001006946]	-	-
	XLOC_L2_003905	0.0982744	BROAD Institute lincRNA (XLOC_l2_003905), lincRNA [TCONS_l2_00007082]	-	-
	MYCT1	0.0982428	Homo sapiens myc target 1 (MYCT1), mRNA [NM_025107]	-	-
	OR4X2	0.098162	Homo sapiens olfactory receptor, family 4, subfamily X, member 2 (OR4X2), mRNA [NM_001004727]	-	-
	PRSS56	0.098154	Homo sapiens protease, serine, 56 (PRSS56), mRNA [NM_001195129]	-	-
	TBC1D2	0.0981469	Homo sapiens TBC1 domain family, member 2 (TBC1D2), transcript variant 2, mRNA [NM_018421]	-	-
	ADORA3	0.0981462	Homo sapiens adenosine A3 receptor (ADORA3), transcript variant 2, mRNA [NM_000677]	-	-
	LCE1C	0.0981349	Homo sapiens late cornified envelope 1C (LCE1C), transcript variant 1, mRNA [NM_178351]	-	-
	BMP6	0.0980569	Homo sapiens bone morphogenetic protein 6 (BMP6), mRNA [NM_001718]	-	-
	TAF8	0.0980426	TAF8 RNA polymerase II, TATA box binding protein (TBP)-associated factor, 43kDa [Source:HGNC Symbol;Acc:17300] [ENST00000372978]	-	-
	LOC100132790	0.098015	Homo sapiens cDNA FLJ44869 fis, clone BRAMY2015516. [AK128756]	-	-
	XLOC_L2_010547	0.0979968	BROAD Institute lincRNA (XLOC_l2_010547), lincRNA [TCONS_l2_00020368]	-	-
	HCFC1	0.0979741	Homo sapiens host cell factor C1 (HCFC1), mRNA [NM_005334]	-	-
	RGR	0.0979667	retinal G protein coupled receptor [Source:HGNC Symbol;Acc:9990] [ENST00000372092]	-	-
	DGAT2	0.0979665	Homo sapiens diacylglycerol O-acyltransferase 2 (DGAT2), transcript variant 1, mRNA [NM_032564]	-	-
	CSDC2	0.0978829	Homo sapiens cold shock domain containing C2, RNA binding (CSDC2), mRNA [NM_014460]	-	-
	CLPS	0.0978548	Homo sapiens colipase, pancreatic (CLPS), transcript variant 1, mRNA [NM_001832]	-	-
	TRIM41	0.0977993	Homo sapiens tripartite motif containing 41 (TRIM41), transcript variant 1, mRNA [NM_033549]	-	-
	CYP2B6	0.0977139	Homo sapiens cytochrome P450, family 2, subfamily B, polypeptide 6 (CYP2B6), mRNA [NM_000767]	-	-
[truncated: 12,724 more rows]
