# Supplementary material for: Identification of baseline gene expression signatures predicting therapeutic responses to three biologic agents in rheumatoid arthritis: a retrospective observational study
Source: Arthritis Res Ther. 2016 Jul 19;18:159. doi: 10.1186/s13075-016-1052-8 (PMC4952232; doi:10.1186/s13075-016-1052-8)
Supplement: Additional file 8: — Ranked gene list by GSEA (ABT analysis). (XLSX 1151 kb) [file 13075_2016_1052_MOESM8_ESM.xlsx]

## Sheet: Additional file 8
Additional file 8 Ranked gene list by GSEA (ABT analysis).
Rank metric score: Score used to position the gene in the ranked list (signal to noise ratio). If the value is greater than 0, it means that expression of the gene in NON-REM is higher than in REM. If the value is less than 0, it means that expression of the gene in NON-REM is lower than in REM.
Yes: Contribute to the leading-edge subset within the gene set
No: Not contribute to the leading-edge subset within the gene set
				Gene sets up-regurated in patients without remission
	Gene Symbol	Rank metric score	Gene Title	Elongation arrest and recovery	Regulation of apoptosis	Formation of RNA pol II elongation complex	Specific-CD56 (Watkins 2009)	NK cells-induced (Allantaz 2012)
	LPL	0.664812	Homo sapiens lipoprotein lipase (LPL), mRNA [NM_000237]	-	-	-	-	-
	IFNG	0.646221	Homo sapiens interferon, gamma (IFNG), mRNA [NM_000619]	-	-	-	-	-
	DMKN	0.589718	Homo sapiens dermokine (DMKN), transcript variant 1, mRNA [NM_001035516]	-	-	-	-	-
	OLAH	0.574386	Homo sapiens oleoyl-ACP hydrolase (OLAH), transcript variant 2, mRNA [NM_001039702]	-	-	-	-	-
	BNC2	0.534018	Homo sapiens basonuclin 2 (BNC2), mRNA [NM_017637]	-	-	-	Yes	Yes
	SIGLEC11	0.533691	Homo sapiens sialic acid binding Ig-like lectin 11 (SIGLEC11), transcript variant 1, mRNA [NM_052884]	-	-	-	-	-
	MGC24103	0.522243	Homo sapiens hypothetical MGC24103, mRNA (cDNA clone MGC:24103 IMAGE:4613905), complete cds. [BC020879]	-	-	-	-	-
	DCLRE1B	0.514629	Homo sapiens DNA cross-link repair 1B (DCLRE1B), mRNA [NM_022836]	-	-	-	-	-
	C1QA	0.510562	Homo sapiens complement component 1, q subcomponent, A chain (C1QA), mRNA [NM_015991]	-	-	-	-	-
	HMGN5	0.490183	Homo sapiens high mobility group nucleosome binding domain 5 (HMGN5), mRNA [NM_030763]	-	-	-	-	-
	SRGAP1	0.489219	SLIT-ROBO Rho GTPase activating protein 1 [Source:HGNC Symbol;Acc:17382] [ENST00000537556]	-	-	-	-	-
	CD160	0.488771	Homo sapiens CD160 molecule (CD160), transcript variant 1, mRNA [NM_007053]	-	-	-	Yes	Yes
	MYO6	0.486382	Homo sapiens myosin VI (MYO6), mRNA [NM_004999]	-	-	-	-	-
	ADAMTS10	0.482314	Homo sapiens ADAM metallopeptidase with thrombospondin type 1 motif, 10 (ADAMTS10), transcript variant 1, mRNA [NM_030957]	-	-	-	-	-
	LIN54	0.475053	Homo sapiens lin-54 homolog (C. elegans) (LIN54), transcript variant 1, mRNA [NM_194282]	-	-	-	-	-
	FLT3	0.474217	Homo sapiens fms-related tyrosine kinase 3 (FLT3), mRNA [NM_004119]	-	-	-	-	-
	ENPP5	0.469537	Homo sapiens ectonucleotide pyrophosphatase/phosphodiesterase 5 (putative) (ENPP5), transcript variant 2, mRNA [NM_021572]	-	-	-	-	-
	EPB41L4A	0.468935	Homo sapiens erythrocyte membrane protein band 4.1 like 4A (EPB41L4A), mRNA [NM_022140]	-	-	-	-	-
	NINL	0.461802	Homo sapiens ninein-like (NINL), mRNA [NM_025176]	-	-	-	-	-
	UNC5B	0.461321	Homo sapiens unc-5 homolog B (C. elegans) (UNC5B), transcript variant 1, mRNA [NM_170744]	-	Yes	-	-	-
	APOOL	0.457749	Homo sapiens apolipoprotein O-like (APOOL), mRNA [NM_198450]	-	-	-	-	-
	LOC100507642	0.450415	Homo sapiens uncharacterized LOC100507642 (LOC100507642), transcript variant 1, long non-coding RNA [NR_108064]	-	-	-	-	-
	MSMO1	0.445476	Homo sapiens methylsterol monooxygenase 1 (MSMO1), transcript variant 1, mRNA [NM_006745]	-	-	-	-	-
	XLOC_L2_003905	0.442219	BROAD Institute lincRNA (XLOC_l2_003905), lincRNA [TCONS_l2_00007082]	-	-	-	-	-
	PDGFRB	0.431089	Homo sapiens platelet-derived growth factor receptor, beta polypeptide (PDGFRB), mRNA [NM_002609]	-	-	-	Yes	-
	SCD5	0.430838	Homo sapiens stearoyl-CoA desaturase 5 (SCD5), transcript variant 1, mRNA [NM_001037582]	-	-	-	-	-
	BOK	0.430775	Homo sapiens BCL2-related ovarian killer (BOK), mRNA [NM_032515]	-	-	-	-	-
	SGOL2	0.425179	Homo sapiens shugoshin-like 2 (S. pombe) (SGOL2), transcript variant 1, mRNA [NM_152524]	-	-	-	-	-
	LIM2	0.421825	Homo sapiens lens intrinsic membrane protein 2, 19kDa (LIM2), transcript variant 1, mRNA [NM_030657]	-	-	-	Yes	-
	KIR3DL2	0.41946	Homo sapiens killer cell immunoglobulin-like receptor, three domains, long cytoplasmic tail, 2 (KIR3DL2), transcript variant 1, mRNA [NM_006737]	-	-	-	Yes	-
	EXO1	0.416973	Homo sapiens exonuclease 1 (EXO1), transcript variant 3, mRNA [NM_003686]	-	-	-	-	-
	LOC101927824	0.415703	PREDICTED: Homo sapiens uncharacterized LOC101927824 (LOC101927824), ncRNA [XR_242705]	-	-	-	-	-
	LYPD2	0.415518	Homo sapiens LY6/PLAUR domain containing 2 (LYPD2), mRNA [NM_205545]	-	-	-	-	-
	KIR2DS1	0.411264	Homo sapiens killer cell immunoglobulin-like receptor, two domains, short cytoplasmic tail, 1 (KIR2DS1), mRNA [NM_014512]	-	-	-	-	-
	EXOC6B	0.411003	exocyst complex component 6B [Source:HGNC Symbol;Acc:17085] [ENST00000272427]	-	-	-	-	-
	DYNLL1-AS1	0.410538	Homo sapiens DYNLL1 antisense RNA 1 (DYNLL1-AS1), long non-coding RNA [NR_038854]	-	-	-	-	-
	SNED1	0.408895	Homo sapiens sushi, nidogen and EGF-like domains 1 (SNED1), mRNA [NM_001080437]	-	-	-	-	-
	FAAH	0.40783	Homo sapiens fatty acid amide hydrolase (FAAH), mRNA [NM_001441]	-	-	-	-	-
	STS	0.404885	Homo sapiens steroid sulfatase (microsomal), isozyme S (STS), mRNA [NM_000351]	-	-	-	-	-
	RHOBTB3	0.401428	Homo sapiens Rho-related BTB domain containing 3 (RHOBTB3), mRNA [NM_014899]	-	-	-	-	-
	MORN3	0.398654	Homo sapiens MORN repeat containing 3 (MORN3), mRNA [NM_173855]	-	-	-	-	-
	LOXHD1	0.398384	Homo sapiens lipoxygenase homology domains 1 (LOXHD1), transcript variant 1, mRNA [NM_144612]	-	-	-	-	-
	SPANXA2-OT1	0.397942	Homo sapiens SPANXA2 overlapping transcript 1 (SPANXA2-OT1), long non-coding RNA [NR_037183]	-	-	-	-	-
	CCDC58	0.397686	Homo sapiens coiled-coil domain containing 58 (CCDC58), mRNA [NM_001017928]	-	-	-	-	-
	C10ORF82	0.397436	Homo sapiens chromosome 10 open reading frame 82 (C10orf82), mRNA [NM_144661]	-	-	-	-	-
	DHCR24	0.391714	Homo sapiens 24-dehydrocholesterol reductase (DHCR24), mRNA [NM_014762]	-	-	-	-	-
	VIT	0.388806	Homo sapiens vitrin (VIT), transcript variant 1, mRNA [NM_053276]	-	-	-	-	-
	DLX4	0.386649	Homo sapiens distal-less homeobox 4 (DLX4), transcript variant 1, mRNA [NM_138281]	-	-	-	-	-
	COL13A1	0.385593	Homo sapiens collagen, type XIII, alpha 1 (COL13A1), transcript variant 5, mRNA [NM_080801]	-	-	-	Yes	-
	C1QB	0.384623	Homo sapiens complement component 1, q subcomponent, B chain (C1QB), mRNA [NM_000491]	-	-	-	-	-
	C21ORF15	0.381512	Homo sapiens mRNA; cDNA DKFZp686M2227 (from clone DKFZp686M2227). [BX648100]	-	-	-	-	-
	CROT	0.379166	Homo sapiens carnitine O-octanoyltransferase (CROT), transcript variant 2, mRNA [NM_021151]	-	-	-	-	-
	RGAG4	0.378241	Homo sapiens retrotransposon gag domain containing 4 (RGAG4), mRNA [NM_001024455]	-	-	-	-	-
	PEX5	0.373873	Homo sapiens peroxisomal biogenesis factor 5 (PEX5), transcript variant 2, mRNA [NM_000319]	-	-	-	-	-
	ELK1	0.372638	Homo sapiens ELK1, member of ETS oncogene family (ELK1), transcript variant 2, mRNA [NM_005229]	-	-	-	-	-
	LOC100130285	0.371997	PREDICTED: Homo sapiens uncharacterized LOC100130285 (LOC100130285), misc_RNA [XR_243328]	-	-	-	-	-
	KLRC3	0.371509	Homo sapiens killer cell lectin-like receptor subfamily C, member 3 (KLRC3), transcript variant 2, mRNA [NM_007333]	-	-	-	Yes	Yes
	LINC00944	0.371141	Homo sapiens long intergenic non-protein coding RNA 944 (LINC00944), long non-coding RNA [NR_033878]	-	-	-	-	-
	ZNF462	0.369806	Homo sapiens zinc finger protein 462 (ZNF462), mRNA [NM_021224]	-	-	-	-	-
	LINC00189	0.369177	Homo sapiens long intergenic non-protein coding RNA 189 (LINC00189), long non-coding RNA [NR_027072]	-	-	-	-	-
	KIR2DL5A	0.366781	Homo sapiens killer cell immunoglobulin-like receptor, two domains, long cytoplasmic tail, 5A (KIR2DL5A), mRNA [NM_020535]	-	-	-	-	Yes
	ZNF799	0.366115	Homo sapiens zinc finger protein 799 (ZNF799), mRNA [NM_001080821]	-	-	-	-	-
	CFHR3	0.366054	Homo sapiens complement factor H-related 3 (CFHR3), transcript variant 1, mRNA [NM_021023]	-	-	-	-	-
	KLRF1	0.360568	Homo sapiens killer cell lectin-like receptor subfamily F, member 1 (KLRF1), transcript variant 1, mRNA [NM_016523]	-	-	-	Yes	Yes
	ARHGEF37	0.359034	Homo sapiens Rho guanine nucleotide exchange factor (GEF) 37 (ARHGEF37), mRNA [NM_001001669]	-	-	-	-	-
	EPS8	0.358417	Homo sapiens epidermal growth factor receptor pathway substrate 8 (EPS8), mRNA [NM_004447]	-	-	-	-	-
	ZNF790	0.357499	Homo sapiens zinc finger protein 790 (ZNF790), transcript variant 1, mRNA [NM_206894]	-	-	-	-	-
	FEZ1	0.356661	Homo sapiens fasciculation and elongation protein zeta 1 (zygin I) (FEZ1), transcript variant 1, mRNA [NM_005103]	-	-	-	Yes	Yes
	SLC5A10	0.35576	Homo sapiens solute carrier family 5 (sodium/sugar cotransporter), member 10 (SLC5A10), transcript variant 1, mRNA [NM_152351]	-	-	-	-	-
	LINC01232	0.354028	Homo sapiens cDNA FLJ41590 fis, clone CTONG2021132. [AK123584]	-	-	-	-	-
	XLOC_L2_002049	0.352196	BROAD Institute lincRNA (XLOC_l2_002049), lincRNA [TCONS_l2_00003697]	-	-	-	-	-
	CD101	0.350651	Homo sapiens CD101 molecule (CD101), transcript variant 1, mRNA [NM_004258]	-	-	-	-	-
	CXCL10	0.347128	Homo sapiens chemokine (C-X-C motif) ligand 10 (CXCL10), mRNA [NM_001565]	-	-	-	-	-
	TF	0.346177	Homo sapiens transferrin (TF), mRNA [NM_001063]	-	-	-	-	-
	HTRA3	0.344797	Homo sapiens HtrA serine peptidase 3 (HTRA3), mRNA [NM_053044]	-	-	-	-	-
	CDH2	0.344071	Homo sapiens cadherin 2, type 1, N-cadherin (neuronal) (CDH2), mRNA [NM_001792]	-	-	-	-	-
	COLQ	0.343461	Homo sapiens collagen-like tail subunit (single strand of homotrimer) of asymmetric acetylcholinesterase (COLQ), transcript variant II, mRNA [NM_080538]	-	-	-	Yes	-
	KRT7	0.343301	Homo sapiens keratin 7 (KRT7), mRNA [NM_005556]	-	-	-	-	-
	SCRG1	0.339649	Homo sapiens stimulator of chondrogenesis 1 (SCRG1), mRNA [NM_007281]	-	-	-	-	-
	ACSM3	0.338853	Homo sapiens acyl-CoA synthetase medium-chain family member 3 (ACSM3), transcript variant 2, mRNA [NM_202000]	-	-	-	-	-
	CRYBB2	0.337354	Homo sapiens crystallin, beta B2 (CRYBB2), mRNA [NM_000496]	-	-	-	-	-
	PIR	0.336742	Homo sapiens pirin (iron-binding nuclear protein) (PIR), transcript variant 1, mRNA [NM_003662]	-	-	-	-	-
	HBBP1	0.336739	Homo sapiens hemoglobin, beta pseudogene 1 (HBBP1), non-coding RNA [NR_001589]	-	-	-	-	-
	NT5C3B	0.334454	Homo sapiens 5'-nucleotidase, cytosolic IIIB (NT5C3B), transcript variant 1, mRNA [NM_052935]	-	-	-	-	-
	CCDC65	0.333609	Homo sapiens coiled-coil domain containing 65 (CCDC65), transcript variant 1, mRNA [NM_033124]	-	-	-	-	-
	RFPL1	0.324993	Homo sapiens ret finger protein-like 1 (RFPL1), mRNA [NM_021026]	-	-	-	-	-
	VSIG4	0.322406	Homo sapiens V-set and immunoglobulin domain containing 4 (VSIG4), transcript variant 1, mRNA [NM_007268]	-	-	-	-	-
	GPR149	0.32179	Homo sapiens G protein-coupled receptor 149 (GPR149), mRNA [NM_001038705]	-	-	-	-	-
	PTPN13	0.321661	Homo sapiens protein tyrosine phosphatase, non-receptor type 13 (APO-1/CD95 (Fas)-associated phosphatase) (PTPN13), transcript variant 4, mRNA [NM_080685]	-	-	-	-	-
	SDS	0.319114	Homo sapiens serine dehydratase (SDS), mRNA [NM_006843]	-	-	-	-	-
	TLR3	0.318678	toll-like receptor 3 [Source:HGNC Symbol;Acc:11849] [ENST00000296795]	-	-	-	-	-
	STYK1	0.318203	Homo sapiens serine/threonine/tyrosine kinase 1 (STYK1), mRNA [NM_018423]	-	-	-	-	-
	THNSL2	0.317016	Homo sapiens threonine synthase-like 2 (S. cerevisiae) (THNSL2), transcript variant 1, mRNA [NM_018271]	-	-	-	-	-
	NCAN	0.314578	Homo sapiens neurocan (NCAN), mRNA [NM_004386]	-	-	-	-	-
	KIR2DS2	0.311535	Homo sapiens killer cell immunoglobulin-like receptor, two domains, short cytoplasmic tail, 2 (KIR2DS2), transcript variant 1, mRNA [NM_012312]	-	-	-	-	-
	C1ORF216	0.311075	Homo sapiens chromosome 1 open reading frame 216 (C1orf216), mRNA [NM_152374]	-	-	-	-	-
	LOC154761	0.309014	Homo sapiens family with sequence similarity 115, member C pseudogene (LOC154761), non-coding RNA [NR_015421]	-	-	-	-	-
	DRAXIN	0.308282	dorsal inhibitory axon guidance protein [Source:HGNC Symbol;Acc:25054] [ENST00000294485]	-	-	-	-	-
	NCS1	0.306919	Homo sapiens neuronal calcium sensor 1 (NCS1), transcript variant 1, mRNA [NM_014286]	-	-	-	-	-
	DAAM2	0.306256	Homo sapiens dishevelled associated activator of morphogenesis 2 (DAAM2), transcript variant 2, mRNA [NM_015345]	-	-	-	-	-
	LOC102723965	0.306127	PREDICTED: Homo sapiens uncharacterized LOC102723965 (LOC102723965), transcript variant X2, ncRNA [XR_428096]	-	-	-	-	-
	FAM115A	0.305603	Homo sapiens family with sequence similarity 115, member A (FAM115A), transcript variant 2, mRNA [NM_001206938]	-	-	-	-	-
	MS4A3	0.305576	Homo sapiens membrane-spanning 4-domains, subfamily A, member 3 (hematopoietic cell-specific) (MS4A3), transcript variant 1, mRNA [NM_006138]	-	-	-	-	-
	ARVCF	0.303998	Homo sapiens armadillo repeat gene deleted in velocardiofacial syndrome (ARVCF), mRNA [NM_001670]	-	-	-	-	-
	COLGALT2	0.30396	Homo sapiens collagen beta(1-O)galactosyltransferase 2 (COLGALT2), mRNA [NM_015101]	-	-	-	-	-
	EFCC1	0.30362	Homo sapiens EF-hand and coiled-coil domain containing 1 (EFCC1), mRNA [NM_024768]	-	-	-	-	-
	ATOH8	0.302657	Homo sapiens atonal homolog 8 (Drosophila) (ATOH8), mRNA [NM_032827]	-	-	-	-	-
	XLOC_L2_015585	0.301754	BROAD Institute lincRNA (XLOC_l2_015585), lincRNA [TCONS_l2_00030309]	-	-	-	-	-
	ZNF595	0.301365	Homo sapiens zinc finger protein 595 (ZNF595), transcript variant 1, mRNA [NM_182524]	-	-	-	-	-
	ANKMY1	0.298449	ankyrin repeat and MYND domain containing 1 [Source:HGNC Symbol;Acc:20987] [ENST00000480230]	-	-	-	-	-
	ZNF583	0.29736	Homo sapiens zinc finger protein 583 (ZNF583), transcript variant 1, mRNA [NM_152478]	-	-	-	-	-
	LEPREL2	0.296065	Homo sapiens leprecan-like 2 (LEPREL2), mRNA [NM_014262]	-	-	-	-	-
	OR7E5P	0.295896	Homo sapiens olfactory receptor, family 7, subfamily E, member 5 pseudogene (OR7E5P), non-coding RNA [NR_027688]	-	-	-	-	-
	B3GAT1	0.295867	Homo sapiens beta-1,3-glucuronyltransferase 1 (glucuronosyltransferase P) (B3GAT1), transcript variant 2, mRNA [NM_054025]	-	-	-	-	-
	HIC1	0.295832	Homo sapiens hypermethylated in cancer 1 (HIC1), transcript variant 1, mRNA [NM_006497]	-	-	-	-	-
	LOC100132363	0.295584	Homo sapiens cDNA FLJ39193 fis, clone OCBBF2004866. [AK096512]	-	-	-	-	-
	CRYBB2P1	0.293857	Homo sapiens crystallin, beta B2 pseudogene 1 (CRYBB2P1), transcript variant 1, non-coding RNA [NR_033733]	-	-	-	-	-
	SLC4A4	0.2911	Homo sapiens solute carrier family 4 (sodium bicarbonate cotransporter), member 4 (SLC4A4), transcript variant 2, mRNA [NM_003759]	-	-	-	-	-
	LOC100240734	0.290076	Homo sapiens uncharacterized LOC100240734 (LOC100240734), long non-coding RNA [NR_026657]	-	-	-	-	-
	KLRK1	0.288946	Homo sapiens killer cell lectin-like receptor subfamily K, member 1 (KLRK1), mRNA [NM_007360]	-	-	-	-	Yes
	C21ORF49	0.287577	Homo sapiens chromosome 21 open reading frame 49 (C21orf49), transcript variant 1, long non-coding RNA [NR_024622]	-	-	-	-	-
	KIR2DS4	0.287499	Homo sapiens killer cell immunoglobulin-like receptor, two domains, short cytoplasmic tail, 4 (KIR2DS4), transcript variant 1, mRNA [NM_012314]	-	-	-	-	-
	VCX3A	0.286678	Homo sapiens variable charge, X-linked 3A (VCX3A), mRNA [NM_016379]	-	-	-	-	-
	CCNF	0.286214	Homo sapiens cyclin F (CCNF), mRNA [NM_001761]	-	-	-	-	-
	PQLC2	0.284944	Homo sapiens PQ loop repeat containing 2 (PQLC2), transcript variant 5, long non-coding RNA [NR_109848]	-	-	-	-	-
	FAHD2CP	0.283745	Homo sapiens, clone IMAGE:3849975, mRNA, partial cds. [BC015216]	-	-	-	-	-
	ABCB1	0.283697	Homo sapiens ATP-binding cassette, sub-family B (MDR/TAP), member 1 (ABCB1), mRNA [NM_000927]	-	-	-	-	Yes
	PNPLA1	0.283583	Homo sapiens patatin-like phospholipase domain containing 1 (PNPLA1), transcript variant 3, mRNA [NM_001145717]	-	-	-	-	-
	TSNAXIP1	0.282989	Homo sapiens translin-associated factor X interacting protein 1 (TSNAXIP1), transcript variant 2, mRNA [NM_018430]	-	-	-	-	-
	KEL	0.282708	Homo sapiens Kell blood group, metallo-endopeptidase (KEL), mRNA [NM_000420]	-	-	-	-	-
	PAGE2B	0.282377	Homo sapiens P antigen family, member 2B (PAGE2B), mRNA [NM_001015038]	-	-	-	-	-
	NEURL1	0.28137	Homo sapiens neuralized E3 ubiquitin protein ligase 1 (NEURL1), mRNA [NM_004210]	-	-	-	-	-
	CTSO	0.278154	Homo sapiens cathepsin O (CTSO), mRNA [NM_001334]	-	-	-	-	-
	SPATA24	0.277802	Homo sapiens spermatogenesis associated 24 (SPATA24), mRNA [NM_194296]	-	-	-	-	-
	PIN4	0.27721	Homo sapiens protein (peptidylprolyl cis/trans isomerase) NIMA-interacting, 4 (parvulin) (PIN4), transcript variant 1, mRNA [NM_006223]	-	-	-	-	-
	GOLGA6L4	0.276914	Homo sapiens golgin A6 family-like 4 (GOLGA6L4), mRNA [NM_001267536]	-	-	-	-	-
	C1QTNF1	0.276276	Homo sapiens C1q and tumor necrosis factor related protein 1 (C1QTNF1), transcript variant 4, mRNA [NM_198594]	-	-	-	-	-
	ZNF781	0.276209	Homo sapiens zinc finger protein 781 (ZNF781), mRNA [NM_152605]	-	-	-	-	-
	ANKRD20A5P	0.275751	Homo sapiens ankyrin repeat domain 20 family, member A5, pseudogene (ANKRD20A5P), non-coding RNA [NR_040113]	-	-	-	-	-
	SLC25A52	0.274284	Homo sapiens solute carrier family 25, member 52 (SLC25A52), mRNA [NM_001034172]	-	-	-	-	-
	LOC101060391	0.272791	PREDICTED: Homo sapiens formin-like protein 16-like (LOC101060391), mRNA [XM_006710125]	-	-	-	-	-
	COL17A1	0.272676	Homo sapiens collagen, type XVII, alpha 1 (COL17A1), mRNA [NM_000494]	-	-	-	-	-
	IGHMBP2	0.27249	Homo sapiens immunoglobulin mu binding protein 2 (IGHMBP2), mRNA [NM_002180]	-	-	-	-	-
	PAK6	0.271961	Homo sapiens p21 protein (Cdc42/Rac)-activated kinase 6 (PAK6), transcript variant 1, mRNA [NM_020168]	-	-	-	-	-
	S100P	0.271641	Homo sapiens S100 calcium binding protein P (S100P), mRNA [NM_005980]	-	-	-	-	-
	TCN2	0.271594	Homo sapiens transcobalamin II (TCN2), transcript variant 1, mRNA [NM_000355]	-	-	-	-	-
	XLOC_L2_012523	0.271486	BROAD Institute lincRNA (XLOC_l2_012523), lincRNA [TCONS_l2_00024198]	-	-	-	-	-
	CLEC5A	0.270937	Homo sapiens C-type lectin domain family 5, member A (CLEC5A), mRNA [NM_013252]	-	-	-	-	-
	LOC441666	0.270464	Homo sapiens zinc finger protein 91 pseudogene (LOC441666), non-coding RNA [NR_024380]	-	-	-	-	-
	TRIM50	0.26868	Homo sapiens tripartite motif containing 50 (TRIM50), transcript variant 1, mRNA [NM_178125]	-	-	-	-	-
	COL1A1	0.267908	H.sapiens mRNA for prepro-alpha1(I) collagen. [Z74615]	-	-	-	-	-
	PAX8-AS1	0.267443	Homo sapiens PAX8 antisense RNA 1 (PAX8-AS1), transcript variant 2, long non-coding RNA [NR_047570]	-	-	-	-	-
	PDP2	0.267133	Homo sapiens pyruvate dehyrogenase phosphatase catalytic subunit 2 (PDP2), mRNA [NM_020786]	-	-	-	-	-
	OPTC	0.266859	Homo sapiens opticin (OPTC), mRNA [NM_014359]	-	-	-	-	-
	FAM27E3	0.26659	Homo sapiens family with sequence similarity 27, member E3 (FAM27E3), long non-coding RNA [NR_103833]	-	-	-	-	-
	NSDHL	0.265896	Homo sapiens NAD(P) dependent steroid dehydrogenase-like (NSDHL), transcript variant 1, mRNA [NM_015922]	-	-	-	-	-
	ZNF510	0.265874	Homo sapiens zinc finger protein 510 (ZNF510), mRNA [NM_014930]	-	-	-	-	-
	LOC100131581	0.264036	Homo sapiens cDNA FLJ35225 fis, clone PROST2001116. [AK092544]	-	-	-	-	-
	LOC100996579	0.263993	Homo sapiens uncharacterized LOC100996579 (LOC100996579), transcript variant 1, long non-coding RNA [NR_110163]	-	-	-	-	-
	TMEM249	0.262389	Homo sapiens transmembrane protein 249 (TMEM249), transcript variant 4, mRNA [NM_001280561]	-	-	-	-	-
	SFRP1	0.261273	Homo sapiens secreted frizzled-related protein 1 (SFRP1), mRNA [NM_003012]	-	-	-	-	-
	C8ORF46	0.260432	Homo sapiens chromosome 8 open reading frame 46 (C8orf46), mRNA [NM_152765]	-	-	-	-	-
	LOC100133131	0.260415	Homo sapiens clone pp7683 unknown mRNA. [AF289593]	-	-	-	-	-
	NANP	0.260064	Homo sapiens N-acetylneuraminic acid phosphatase (NANP), mRNA [NM_152667]	-	-	-	-	-
	GUSBP10	0.259615	Homo sapiens glucuronidase, beta pseudogene 10 (GUSBP10), non-coding RNA [NR_030766]	-	-	-	-	-
	LOC101926935	0.257646	Homo sapiens uncharacterized LOC101926935 (LOC101926935), long non-coding RNA [NR_110001]	-	-	-	-	-
	NOM1	0.25654	Homo sapiens nucleolar protein with MIF4G domain 1 (NOM1), mRNA [NM_138400]	-	-	-	-	-
	RSG1	0.256387	Homo sapiens REM2 and RAB-like small GTPase 1 (RSG1), mRNA [NM_030907]	-	-	-	-	-
	LOC101927598	0.255889	PREDICTED: Homo sapiens uncharacterized LOC101927598 (RP11-280K24.4), ncRNA [XR_247997]	-	-	-	-	-
	KIFC1	0.255591	Homo sapiens kinesin family member C1 (KIFC1), mRNA [NM_002263]	-	-	-	-	-
	FMN1	0.255231	Homo sapiens formin 1 (FMN1), transcript variant 1, mRNA [NM_001277313]	-	-	-	-	-
	PALLD	0.253549	Homo sapiens palladin, cytoskeletal associated protein (PALLD), transcript variant 2, mRNA [NM_016081]	-	-	-	-	-
	CABP7	0.253505	Homo sapiens calcium binding protein 7 (CABP7), mRNA [NM_182527]	-	-	-	-	-
	KIR2DL2	0.253347	Homo sapiens killer cell immunoglobulin-like receptor, two domains, long cytoplasmic tail, 2 (KIR2DL2), mRNA [NM_014219]	-	-	-	-	-
	MRAS	0.253334	Homo sapiens muscle RAS oncogene homolog (MRAS), transcript variant 1, mRNA [NM_012219]	-	-	-	-	-
	TDRKH	0.252755	Homo sapiens tudor and KH domain containing (TDRKH), transcript variant 3, mRNA [NM_006862]	-	-	-	-	-
	KLF1	0.252678	Homo sapiens Kruppel-like factor 1 (erythroid) (KLF1), mRNA [NM_006563]	-	-	-	-	-
	HEY1	0.250528	Homo sapiens hes-related family bHLH transcription factor with YRPW motif 1 (HEY1), transcript variant 2, mRNA [NM_001040708]	-	-	-	-	-
	MIR7515HG	0.249891	Homo sapiens MIR7515 host gene (non-protein coding) (MIR7515HG), long non-coding RNA [NR_110497]	-	-	-	-	-
	TRIM64	0.248479	Homo sapiens tripartite motif containing 64 (TRIM64), mRNA [NM_001136486]	-	-	-	-	-
	H19	0.247825	Homo sapiens H19, imprinted maternally expressed transcript (non-protein coding) (H19), long non-coding RNA [NR_002196]	-	-	-	-	-
	UGDH	0.247366	Homo sapiens UDP-glucose 6-dehydrogenase (UGDH), transcript variant 1, mRNA [NM_003359]	-	-	-	-	-
	GSTM3	0.246914	Homo sapiens glutathione S-transferase mu 3 (brain) (GSTM3), transcript variant 1, mRNA [NM_000849]	-	-	-	-	-
	DUS4L	0.245893	Homo sapiens dihydrouridine synthase 4-like (S. cerevisiae) (DUS4L), transcript variant 1, mRNA [NM_181581]	-	-	-	-	-
	TMEM231	0.24581	Homo sapiens transmembrane protein 231 (TMEM231), transcript variant 1, mRNA [NM_001077416]	-	-	-	-	-
	INHBA	0.245669	Homo sapiens inhibin, beta A (INHBA), mRNA [NM_002192]	-	-	-	-	-
	CGB1	0.245413	Homo sapiens chorionic gonadotropin, beta polypeptide 1 (CGB1), mRNA [NM_033377]	-	-	-	-	-
	IQCG	0.245193	Homo sapiens IQ motif containing G (IQCG), transcript variant 1, mRNA [NM_032263]	-	-	-	-	-
	GTSE1	0.245004	Homo sapiens G-2 and S-phase expressed 1 (GTSE1), mRNA [NM_016426]	-	-	-	-	-
	FSD1	0.24446	Homo sapiens fibronectin type III and SPRY domain containing 1 (FSD1), mRNA [NM_024333]	-	-	-	-	-
	TNFRSF18	0.243593	Homo sapiens tumor necrosis factor receptor superfamily, member 18 (TNFRSF18), transcript variant 2, mRNA [NM_148901]	-	-	-	-	-
	GPER1	0.243524	Homo sapiens G protein-coupled estrogen receptor 1 (GPER1), transcript variant 3, mRNA [NM_001039966]	-	-	-	-	-
	USP46	0.242041	Homo sapiens ubiquitin specific peptidase 46 (USP46), transcript variant 1, mRNA [NM_022832]	-	-	-	-	-
	PLGLB1	0.24102	Homo sapiens plasminogen-like B1 (PLGLB1), mRNA [NM_001032392]	-	-	-	-	-
	SLC10A1	0.240942	Homo sapiens solute carrier family 10 (sodium/bile acid cotransporter), member 1 (SLC10A1), mRNA [NM_003049]	-	-	-	-	-
	PRSS57	0.240839	Homo sapiens protease, serine, 57 (PRSS57), mRNA [NM_214710]	-	-	-	-	-
	SRR	0.240469	Homo sapiens serine racemase (SRR), mRNA [NM_021947]	-	-	-	-	-
	LOC101927648	0.240432	Homo sapiens cDNA clone IMAGE:4723680, **** WARNING: chimeric clone ****. [BC029473]	-	-	-	-	-
	ZNF528	0.239452	Homo sapiens zinc finger protein 528 (ZNF528), mRNA [NM_032423]	-	-	-	-	-
	SPR	0.238996	Homo sapiens sepiapterin reductase (7,8-dihydrobiopterin:NADP+ oxidoreductase) (SPR), mRNA [NM_003124]	-	-	-	-	-
	ORM2	0.238808	Homo sapiens orosomucoid 2 (ORM2), mRNA [NM_000608]	-	-	-	-	-
	RLN2	0.237272	Homo sapiens relaxin 2 (RLN2), transcript variant 2, mRNA [NM_005059]	-	-	-	-	-
	PPFIA4	0.237057	Homo sapiens protein tyrosine phosphatase, receptor type, f polypeptide (PTPRF), interacting protein (liprin), alpha 4 (PPFIA4), mRNA [NM_015053]	-	-	-	-	-
	LOC102723908	0.236214	PREDICTED: Homo sapiens uncharacterized LOC102723908 (LOC102723908), ncRNA [XR_430630]	-	-	-	-	-
	ANKRD20A11P	0.236	Homo sapiens ankyrin repeat domain 20 family, member A11, pseudogene (ANKRD20A11P), non-coding RNA [NR_027270]	-	-	-	-	-
	LOC101927209	0.23562	Homo sapiens melanoma antigen mRNA, complete cds. [AF172850]	-	-	-	-	-
	TMEM125	0.235421	Homo sapiens transmembrane protein 125 (TMEM125), mRNA [NM_144626]	-	-	-	-	-
	PGAM5	0.235417	Homo sapiens phosphoglycerate mutase family member 5 (PGAM5), transcript variant 3, mRNA [NM_138575]	-	-	-	-	-
	ELOVL6	0.23494	Homo sapiens ELOVL fatty acid elongase 6 (ELOVL6), transcript variant 1, mRNA [NM_024090]	-	-	-	-	-
	LOC100505851	0.234628	PREDICTED: Homo sapiens uncharacterized LOC100505851 (LOC100505851), misc_RNA [XR_109588]	-	-	-	-	-
	LOC400684	0.232954	Homo sapiens uncharacterized LOC400684 (LOC400684), long non-coding RNA [NR_046201]	-	-	-	-	-
	TPST1	0.232824	Homo sapiens tyrosylprotein sulfotransferase 1 (TPST1), mRNA [NM_003596]	-	-	-	-	-
	SRP54-AS1	0.232342	PREDICTED: Homo sapiens uncharacterized LOC100506157 (LOC100506157), transcript variant X4, ncRNA [XR_424491]	-	-	-	-	-
	ZNF568	0.231968	Homo sapiens zinc finger protein 568 (ZNF568), transcript variant 1, mRNA [NM_198539]	-	-	-	-	-
	PRKAG2-AS1	0.231307	Homo sapiens PRKAG2 antisense RNA 1 (PRKAG2-AS1), long non-coding RNA [NR_038926]	-	-	-	-	-
	ERVW-1	0.230481	Homo sapiens endogenous retrovirus group W, member 1 (ERVW-1), transcript variant 1, mRNA [NM_014590]	-	-	-	-	-
	ELOVL3	0.229649	Homo sapiens ELOVL fatty acid elongase 3 (ELOVL3), mRNA [NM_152310]	-	-	-	-	-
	C19ORF57	0.228638	Homo sapiens chromosome 19 open reading frame 57 (C19orf57), mRNA [NM_024323]	-	-	-	-	-
	MPO	0.228027	Homo sapiens myeloperoxidase (MPO), mRNA [NM_000250]	-	-	-	-	-
	BAIAP2-AS1	0.227263	Homo sapiens BAIAP2 antisense RNA 1 (head to head) (BAIAP2-AS1), long non-coding RNA [NR_026857]	-	-	-	-	-
	PPP1R17	0.226621	Homo sapiens protein phosphatase 1, regulatory subunit 17 (PPP1R17), transcript variant 1, mRNA [NM_006658]	-	-	-	-	-
	ZBTB20-AS1	0.226454	Homo sapiens ZBTB20 antisense RNA 1 (ZBTB20-AS1), long non-coding RNA [NR_038993]	-	-	-	-	-
	ANKRD20A2	0.225643	Homo sapiens ankyrin repeat domain 20 family, member A2 (ANKRD20A2), mRNA [NM_001012421]	-	-	-	-	-
	NS3BP	0.225286	Homo sapiens NS3BP (NS3BP), long non-coding RNA [NR_046316]	-	-	-	-	-
	IPO8	0.225085	Homo sapiens importin 8 (IPO8), transcript variant 1, mRNA [NM_006390]	-	-	-	-	-
	FUT10	0.224831	Homo sapiens fucosyltransferase 10 (alpha (1,3) fucosyltransferase) (FUT10), mRNA [NM_032664]	-	-	-	-	-
	MYO1D	0.224777	Homo sapiens myosin ID (MYO1D), mRNA [NM_015194]	-	-	-	-	-
	DAPK1	0.224595	Homo sapiens death-associated protein kinase 1 (DAPK1), transcript variant 1, mRNA [NM_004938]	-	Yes	-	-	-
	TTYH2	0.22455	Homo sapiens tweety family member 2 (TTYH2), transcript variant 1, mRNA [NM_032646]	-	-	-	-	-
	PER3	0.224257	Homo sapiens period circadian clock 3 (PER3), transcript variant 4, mRNA [NM_016831]	-	-	-	-	-
	NR4A1	0.224127	Homo sapiens nuclear receptor subfamily 4, group A, member 1 (NR4A1), transcript variant 1, mRNA [NM_002135]	-	-	-	-	-
	STRC	0.223038	Homo sapiens stereocilin (STRC), mRNA [NM_153700]	-	-	-	-	-
	TRIM36	0.222952	Homo sapiens tripartite motif containing 36 (TRIM36), transcript variant 1, mRNA [NM_018700]	-	-	-	-	-
	TMSB4Y	0.22271	Homo sapiens thymosin beta 4, Y-linked (TMSB4Y), mRNA [NM_004202]	-	-	-	-	-
	COL26A1	0.222603	Homo sapiens collagen, type XXVI, alpha 1 (COL26A1), transcript variant 2, mRNA [NM_133457]	-	-	-	-	-
	DNAL1	0.222602	Homo sapiens dynein, axonemal, light chain 1 (DNAL1), transcript variant 1, mRNA [NM_031427]	-	-	-	-	-
	TBL3	0.222471	Homo sapiens transducin (beta)-like 3 (TBL3), mRNA [NM_006453]	-	-	-	-	-
	TUBG2	0.221756	Homo sapiens tubulin, gamma 2 (TUBG2), mRNA [NM_016437]	-	-	-	-	-
	HEATR9	0.220941	Homo sapiens HEAT repeat containing 9 (HEATR9), mRNA [NM_152781]	-	-	-	-	-
	MGC34796	0.22011	Homo sapiens sepiapterin reductase (7,8-dihydrobiopterin:NADP+ oxidoreductase) pseudogene (MGC34796), non-coding RNA [NR_073400]	-	-	-	-	-
	ZNF41	0.219537	Homo sapiens zinc finger protein 41 (ZNF41), transcript variant 2, mRNA [NM_153380]	-	-	-	-	-
	JAKMIP2	0.219448	Homo sapiens janus kinase and microtubule interacting protein 2 (JAKMIP2), transcript variant 3, mRNA [NM_014790]	-	-	-	-	-
	ZNF729	0.219241	Homo sapiens zinc finger protein 729 (ZNF729), mRNA [NM_001242680]	-	-	-	-	-
	KIR3DL1	0.219075	Homo sapiens killer cell immunoglobulin-like receptor, three domains, long cytoplasmic tail, 1 (KIR3DL1), mRNA [NM_013289]	-	-	-	Yes	Yes
	LAIR2	0.219044	Homo sapiens leukocyte-associated immunoglobulin-like receptor 2 (LAIR2), transcript variant 1, mRNA [NM_002288]	-	-	-	Yes	-
	BTD	0.218762	Homo sapiens biotinidase (BTD), transcript variant 3, mRNA [NM_000060]	-	-	-	-	-
	GAS1	0.218687	Homo sapiens growth arrest-specific 1 (GAS1), mRNA [NM_002048]	-	-	-	-	-
	F7	0.21862	Homo sapiens coagulation factor VII (serum prothrombin conversion accelerator) (F7), transcript variant 1, mRNA [NM_000131]	-	-	-	-	-
	MFSD6	0.218476	Homo sapiens major facilitator superfamily domain containing 6 (MFSD6), mRNA [NM_017694]	-	-	-	-	-
	KLRC2	0.218466	Homo sapiens killer cell lectin-like receptor subfamily C, member 2 (KLRC2), mRNA [NM_002260]	-	-	-	-	Yes
	CDC6	0.21837	Homo sapiens cell division cycle 6 (CDC6), mRNA [NM_001254]	-	-	-	-	-
	CYP27A1	0.21814	Homo sapiens cytochrome P450, family 27, subfamily A, polypeptide 1 (CYP27A1), mRNA [NM_000784]	-	-	-	-	-
	BEGAIN	0.21789	Homo sapiens brain-enriched guanylate kinase-associated (BEGAIN), transcript variant 2, mRNA [NM_020836]	-	-	-	-	-
	PDXP	0.217304	Homo sapiens pyridoxal (pyridoxine, vitamin B6) phosphatase (PDXP), mRNA [NM_020315]	-	-	-	-	-
	RAPH1	0.217197	Homo sapiens Ras association (RalGDS/AF-6) and pleckstrin homology domains 1 (RAPH1), transcript variant 1, mRNA [NM_213589]	-	-	-	-	-
	MINPP1	0.217013	Homo sapiens multiple inositol-polyphosphate phosphatase 1 (MINPP1), transcript variant 1, mRNA [NM_004897]	-	-	-	-	-
	RWDD2B	0.216871	Homo sapiens RWD domain containing 2B (RWDD2B), mRNA [NM_016940]	-	-	-	-	-
	LRRC2	0.216399	Homo sapiens leucine rich repeat containing 2 (LRRC2), mRNA [NM_024512]	-	-	-	-	-
	SLC6A9	0.21633	Homo sapiens solute carrier family 6 (neurotransmitter transporter, glycine), member 9 (SLC6A9), transcript variant 2, mRNA [NM_201649]	-	-	-	-	-
	ISM1	0.216169	Homo sapiens isthmin 1, angiogenesis inhibitor (ISM1), mRNA [NM_080826]	-	-	-	-	-
	GTF2H3	0.215669	Homo sapiens general transcription factor IIH, polypeptide 3, 34kDa (GTF2H3), transcript variant 1, mRNA [NM_001516]	-	-	Yes	-	-
	SHANK1	0.215358	Homo sapiens SH3 and multiple ankyrin repeat domains 1 (SHANK1), mRNA [NM_016148]	-	-	-	-	-
	ANKRD18A	0.215234	Homo sapiens ankyrin repeat domain 18A (ANKRD18A), mRNA [NM_147195]	-	-	-	-	-
	FETUB	0.214825	Homo sapiens fetuin B (FETUB), mRNA [NM_014375]	-	-	-	-	-
	IPO13	0.214617	Homo sapiens importin 13 (IPO13), mRNA [NM_014652]	-	-	-	-	-
	SH2D1B	0.214029	Homo sapiens SH2 domain containing 1B (SH2D1B), mRNA [NM_053282]	-	-	-	Yes	Yes
	RPL39L	0.213987	Homo sapiens ribosomal protein L39-like (RPL39L), mRNA [NM_052969]	-	-	-	-	-
	KLRC4	0.213913	Homo sapiens killer cell lectin-like receptor subfamily C, member 4 (KLRC4), mRNA [NM_013431]	-	-	-	-	-
	ATP1A1-AS1	0.213451	Homo sapiens ATP1A1 antisense RNA 1 (ATP1A1-AS1), transcript variant 3, long non-coding RNA [NR_024126]	-	-	-	-	-
	RGS9	0.213009	Homo sapiens regulator of G-protein signaling 9 (RGS9), transcript variant 1, mRNA [NM_003835]	-	-	-	-	-
	ZNF468	0.212618	Homo sapiens zinc finger protein 468 (ZNF468), transcript variant 1, mRNA [NM_001277120]	-	-	-	-	-
	TMIE	0.212461	Homo sapiens transmembrane inner ear (TMIE), mRNA [NM_147196]	-	-	-	-	-
	NUAK1	0.211895	Homo sapiens NUAK family, SNF1-like kinase, 1 (NUAK1), mRNA [NM_014840]	-	-	-	-	-
	BTBD3	0.21183	Homo sapiens BTB (POZ) domain containing 3 (BTBD3), transcript variant 1, mRNA [NM_014962]	-	-	-	-	-
	MMP23B	0.211571	Homo sapiens matrix metallopeptidase 23B (MMP23B), mRNA [NM_006983]	-	-	-	-	-
	FOXD4	0.210264	Homo sapiens forkhead box D4 (FOXD4), mRNA [NM_207305]	-	-	-	-	-
	DUSP5	0.210193	Homo sapiens dual specificity phosphatase 5 (DUSP5), mRNA [NM_004419]	-	-	-	-	-
	CTTNBP2NL	0.209391	Homo sapiens CTTNBP2 N-terminal like (CTTNBP2NL), mRNA [NM_018704]	-	-	-	-	-
	BMS1P5	0.208763	Homo sapiens BMS1 pseudogene 5 (BMS1P5), non-coding RNA [NR_003611]	-	-	-	-	-
	PIGC	0.208614	phosphatidylinositol glycan anchor biosynthesis, class C [Source:HGNC Symbol;Acc:8960] [ENST00000484368]	-	-	-	-	-
	SIGLEC12	0.208409	Homo sapiens sialic acid binding Ig-like lectin 12 (gene/pseudogene) (SIGLEC12), transcript variant 1, mRNA [NM_053003]	-	-	-	-	-
	ZNF765	0.208344	Homo sapiens zinc finger protein 765 (ZNF765), mRNA [NM_001040185]	-	-	-	-	-
	PRSS30P	0.207333	Homo sapiens protease, serine, 30, pseudogene (PRSS30P), non-coding RNA [NR_026864]	-	-	-	-	-
	WDR86-AS1	0.207161	Homo sapiens cDNA FLJ38667 fis, clone HLUNG2006843. [AK095986]	-	-	-	-	-
	CLIC3	0.207088	Homo sapiens chloride intracellular channel 3 (CLIC3), mRNA [NM_004669]	-	-	-	Yes	-
	NUPR1L	0.206982	Homo sapiens nuclear protein, transcriptional regulator, 1-like (NUPR1L), mRNA [NM_001145712]	-	-	-	-	-
	CDCA4	0.206948	Homo sapiens cell division cycle associated 4 (CDCA4), transcript variant 1, mRNA [NM_017955]	-	-	-	-	-
	SEC14L2	0.206842	Homo sapiens SEC14-like 2 (S. cerevisiae) (SEC14L2), transcript variant 1, mRNA [NM_012429]	-	-	-	-	-
	LRRC39	0.20645	Homo sapiens leucine rich repeat containing 39 (LRRC39), transcript variant 3, mRNA [NM_144620]	-	-	-	-	-
	FAM225A	0.206431	Homo sapiens family with sequence similarity 225, member A (non-protein coding) (FAM225A), long non-coding RNA [NR_024366]	-	-	-	-	-
	LACC1	0.205792	Homo sapiens laccase (multicopper oxidoreductase) domain containing 1 (LACC1), transcript variant 2, mRNA [NM_153218]	-	-	-	-	-
	WDR5B	0.20461	Homo sapiens WD repeat domain 5B (WDR5B), mRNA [NM_019069]	-	-	-	-	-
	SLC1A5	0.204116	Homo sapiens solute carrier family 1 (neutral amino acid transporter), member 5 (SLC1A5), transcript variant 1, mRNA [NM_005628]	-	-	-	-	-
	ORM1	0.203965	Homo sapiens orosomucoid 1 (ORM1), mRNA [NM_000607]	-	-	-	-	-
	POLR2K	0.203724	Homo sapiens polymerase (RNA) II (DNA directed) polypeptide K, 7.0kDa (POLR2K), mRNA [NM_005034]	Yes	-	Yes	-	-
	MICA	0.203226	Homo sapiens MHC class I polypeptide-related sequence A (MICA), transcript variant 1*001, mRNA [NM_000247]	-	-	-	-	-
	PNMT	0.203148	Homo sapiens phenylethanolamine N-methyltransferase (PNMT), transcript variant 1, mRNA [NM_002686]	-	-	-	-	-
	MRC1	0.203009	Homo sapiens mannose receptor, C type 1 (MRC1), mRNA [NM_002438]	-	-	-	-	-
	SLC2A4	0.202894	Homo sapiens solute carrier family 2 (facilitated glucose transporter), member 4 (SLC2A4), mRNA [NM_001042]	-	-	-	-	-
	C1ORF53	0.202836	Homo sapiens chromosome 1 open reading frame 53 (C1orf53), mRNA [NM_001024594]	-	-	-	-	-
	EOMES	0.202273	Homo sapiens eomesodermin (EOMES), transcript variant 2, mRNA [NM_005442]	-	-	-	-	Yes
	TEF	0.202197	Homo sapiens thyrotrophic embryonic factor (TEF), transcript variant 1, mRNA [NM_003216]	-	-	-	-	-
	ASS1	0.202029	Homo sapiens argininosuccinate synthase 1 (ASS1), transcript variant 1, mRNA [NM_000050]	-	-	-	-	-
	ZNF808	0.201722	Homo sapiens zinc finger protein 808 (ZNF808), mRNA [NM_001039886]	-	-	-	-	-
	LOC101926937	0.201523	PREDICTED: Homo sapiens uncharacterized LOC101926937 (LOC101926937), ncRNA [XR_244896]	-	-	-	-	-
	DYNC2H1	0.201488	Homo sapiens dynein, cytoplasmic 2, heavy chain 1 (DYNC2H1), transcript variant 1, mRNA [NM_001377]	-	-	-	-	-
	ZFP14	0.201214	Homo sapiens ZFP14 zinc finger protein (ZFP14), mRNA [NM_020917]	-	-	-	-	-
	NAALADL1	0.20114	Homo sapiens N-acetylated alpha-linked acidic dipeptidase-like 1 (NAALADL1), mRNA [NM_005468]	-	-	-	-	-
	MCM4	0.200989	Homo sapiens minichromosome maintenance complex component 4 (MCM4), transcript variant 1, mRNA [NM_005914]	-	-	-	-	-
	TTC16	0.200447	Homo sapiens tetratricopeptide repeat domain 16 (TTC16), mRNA [NM_144965]	-	-	-	-	-
	TFDP2	0.199989	Homo sapiens transcription factor Dp-2 (E2F dimerization partner 2) (TFDP2), transcript variant 1, mRNA [NM_001178138]	-	-	-	-	-
	SNAI2	0.199709	Homo sapiens Slug mRNA, partial cds. [U97060]	-	-	-	-	-
	C16ORF45	0.199418	Homo sapiens chromosome 16 open reading frame 45 (C16orf45), transcript variant 1, mRNA [NM_033201]	-	-	-	-	-
	LOC100506548	0.199258	Homo sapiens uncharacterized LOC100506548 (LOC100506548), long non-coding RNA [NR_037665]	-	-	-	-	-
	TRAPPC2P1	0.199045	Homo sapiens trafficking protein particle complex 2 pseudogene 1 (TRAPPC2P1), non-coding RNA [NR_002166]	-	-	-	-	-
	DEPDC1	0.198616	Homo sapiens DEP domain containing 1 (DEPDC1), transcript variant 2, mRNA [NM_017779]	-	-	-	-	-
	TP53	0.198242	Homo sapiens tumor protein p53 (TP53), transcript variant 1, mRNA [NM_000546]	-	-	-	-	-
	GINS2	0.198023	Homo sapiens GINS complex subunit 2 (Psf2 homolog) (GINS2), mRNA [NM_016095]	-	-	-	-	-
	C2ORF27A	0.197838	Homo sapiens chromosome 2 open reading frame 27A (C2orf27A), mRNA [NM_013310]	-	-	-	-	-
	EPHA1	0.197304	Homo sapiens EPH receptor A1 (EPHA1), mRNA [NM_005232]	-	-	-	-	-
	AMOT	0.197176	Homo sapiens angiomotin (AMOT), transcript variant 2, mRNA [NM_133265]	-	-	-	-	-
	EFHB	0.197086	Homo sapiens cDNA clone IMAGE:5295205, with apparent retained intron. [BC043212]	-	-	-	-	-
	VLDLR	0.197084	Homo sapiens very low density lipoprotein receptor (VLDLR), transcript variant 1, mRNA [NM_003383]	-	-	-	-	-
	ZNF684	0.19668	Homo sapiens zinc finger protein 684 (ZNF684), mRNA [NM_152373]	-	-	-	-	-
	STK35	0.196634	Homo sapiens serine/threonine kinase 35 (STK35), mRNA [NM_080836]	-	-	-	-	-
	RAD54L	0.196575	Homo sapiens RAD54-like (S. cerevisiae) (RAD54L), transcript variant 1, mRNA [NM_003579]	-	-	-	-	-
	PLCB3	0.196527	Homo sapiens phospholipase C, beta 3 (phosphatidylinositol-specific) (PLCB3), transcript variant 1, mRNA [NM_000932]	-	-	-	-	-
	ACVR2A	0.196502	Homo sapiens activin A receptor, type IIA (ACVR2A), transcript variant 2, mRNA [NM_001616]	-	-	-	-	-
	ZNF43	0.196236	Homo sapiens zinc finger protein 43 (ZNF43), transcript variant 4, mRNA [NM_003423]	-	-	-	-	-
	ADAMTS2	0.196148	Homo sapiens ADAM metallopeptidase with thrombospondin type 1 motif, 2 (ADAMTS2), transcript variant 2, mRNA [NM_021599]	-	-	-	-	-
	RANGAP1	0.19614	Homo sapiens Ran GTPase activating protein 1 (RANGAP1), transcript variant 2, mRNA [NM_002883]	-	-	-	-	-
	AGK	0.195939	Homo sapiens acylglycerol kinase (AGK), mRNA [NM_018238]	-	-	-	-	-
	CLDND2	0.195312	Homo sapiens claudin domain containing 2 (CLDND2), mRNA [NM_152353]	-	-	-	-	-
	DLK2	0.19498	Homo sapiens delta-like 2 homolog (Drosophila) (DLK2), transcript variant 2, mRNA [NM_206539]	-	-	-	-	-
	CDC25A	0.194973	Homo sapiens cell division cycle 25A (CDC25A), transcript variant 1, mRNA [NM_001789]	-	-	-	-	-
	LOC100130433	0.194736	Homo sapiens cDNA FLJ38936 fis, clone NT2NE2015275. [AK096255]	-	-	-	-	-
	TMEM240	0.194384	Homo sapiens transmembrane protein 240 (TMEM240), mRNA [NM_001114748]	-	-	-	-	-
	SH2D1A	0.194293	Homo sapiens SH2 domain containing 1A (SH2D1A), transcript variant 1, mRNA [NM_002351]	-	-	-	-	-
	CT55	0.192488	Homo sapiens cancer/testis antigen 55 (CT55), transcript variant 1, mRNA [NM_001031705]	-	-	-	-	-
	GTF3C1	0.191458	Homo sapiens general transcription factor IIIC, polypeptide 1, alpha 220kDa (GTF3C1), transcript variant 1, mRNA [NM_001520]	-	-	-	-	-
	TAF5	0.191098	Homo sapiens TAF5 RNA polymerase II, TATA box binding protein (TBP)-associated factor, 100kDa (TAF5), mRNA [NM_006951]	-	-	-	-	-
	MICALL1	0.190988	Homo sapiens MICAL-like 1 (MICALL1), mRNA [NM_033386]	-	-	-	-	-
	GREM2	0.190888	Homo sapiens gremlin 2, DAN family BMP antagonist (GREM2), mRNA [NM_022469]	-	-	-	-	-
	SORCS3	0.19058	Homo sapiens sortilin-related VPS10 domain containing receptor 3 (SORCS3), mRNA [NM_014978]	-	-	-	-	-
	ZNF490	0.19031	Homo sapiens zinc finger protein 490 (ZNF490), mRNA [NM_020714]	-	-	-	-	-
	MXRA7	0.190185	Homo sapiens matrix-remodelling associated 7 (MXRA7), transcript variant 1, mRNA [NM_001008528]	-	-	-	-	-
	TAT	0.189785	Homo sapiens tyrosine aminotransferase (TAT), mRNA [NM_000353]	-	-	-	-	-
	DLC1	0.189292	Homo sapiens deleted in liver cancer 1 (DLC1), transcript variant 1, mRNA [NM_182643]	-	-	-	-	-
	FLJ36840	0.189139	Homo sapiens cDNA FLJ36840 fis, clone ASTRO2011461. [AK094159]	-	-	-	-	-
	TPX2	0.189099	Homo sapiens TPX2, microtubule-associated (TPX2), mRNA [NM_012112]	-	-	-	-	-
	SH3RF2	0.188828	Homo sapiens SH3 domain containing ring finger 2 (SH3RF2), mRNA [NM_152550]	-	-	-	-	-
	TADA2A	0.188417	Homo sapiens transcriptional adaptor 2A (TADA2A), transcript variant 2, mRNA [NM_133439]	-	-	-	-	-
	B3GALTL	0.187653	Homo sapiens beta 1,3-galactosyltransferase-like (B3GALTL), mRNA [NM_194318]	-	-	-	-	-
	DEFA4	0.187524	Homo sapiens defensin, alpha 4, corticostatin (DEFA4), mRNA [NM_001925]	-	-	-	-	-
	MDN1	0.187226	Homo sapiens MDN1, midasin homolog (yeast) (MDN1), mRNA [NM_014611]	-	-	-	-	-
	KRT73	0.186835	Homo sapiens keratin 73 (KRT73), mRNA [NM_175068]	-	-	-	-	-
	ACTA2	0.1866	Homo sapiens actin, alpha 2, smooth muscle, aorta (ACTA2), transcript variant 2, mRNA [NM_001613]	-	-	-	-	-
	DNASE2	0.186336	Homo sapiens deoxyribonuclease II, lysosomal (DNASE2), mRNA [NM_001375]	-	-	-	-	-
	CTSG	0.186238	Homo sapiens cathepsin G (CTSG), mRNA [NM_001911]	-	-	-	-	-
	SLC22A1	0.185548	Homo sapiens solute carrier family 22 (organic cation transporter), member 1 (SLC22A1), transcript variant 2, mRNA [NM_153187]	-	-	-	-	-
	HSD11B1	0.185401	Homo sapiens hydroxysteroid (11-beta) dehydrogenase 1 (HSD11B1), transcript variant 2, mRNA [NM_181755]	-	-	-	-	-
	TMED6	0.185303	Homo sapiens transmembrane emp24 protein transport domain containing 6 (TMED6), mRNA [NM_144676]	-	-	-	-	-
	PRF1	0.185242	Homo sapiens perforin 1 (pore forming protein) (PRF1), transcript variant 1, mRNA [NM_005041]	-	-	-	Yes	Yes
	ARMC4	0.18451	armadillo repeat containing 4 [Source:HGNC Symbol;Acc:25583] [ENST00000239715]	-	-	-	-	-
	ZNF708	0.18426	Homo sapiens zinc finger protein 708 (ZNF708), mRNA [NM_021269]	-	-	-	-	-
	NCR3	0.18415	Homo sapiens natural cytotoxicity triggering receptor 3 (NCR3), transcript variant 1, mRNA [NM_147130]	-	-	-	-	-
	INHBE	0.183654	Homo sapiens inhibin, beta E (INHBE), mRNA [NM_031479]	-	-	-	-	-
	LOC645195	0.183547	Homo sapiens cDNA FLJ41456 fis, clone BRSTN2012320. [AK123450]	-	-	-	-	-
	CTNND2	0.183507	Homo sapiens catenin (cadherin-associated protein), delta 2 (CTNND2), transcript variant 1, mRNA [NM_001332]	-	-	-	-	-
	ADAMTS4	0.183273	Homo sapiens ADAM metallopeptidase with thrombospondin type 1 motif, 4 (ADAMTS4), mRNA [NM_005099]	-	-	-	-	-
	B3GNT3	0.183248	Homo sapiens UDP-GlcNAc:betaGal beta-1,3-N-acetylglucosaminyltransferase 3 (B3GNT3), mRNA [NM_014256]	-	-	-	-	-
	LOC101929200	0.183128	PREDICTED: Homo sapiens uncharacterized LOC101929200 (LOC101929200), ncRNA [XR_249734]	-	-	-	-	-
	FOXRED1	0.183106	Homo sapiens FAD-dependent oxidoreductase domain containing 1 (FOXRED1), transcript variant 1, mRNA [NM_017547]	-	-	-	-	-
	GAS8	0.183078	Homo sapiens growth arrest-specific 8 (GAS8), transcript variant 1, mRNA [NM_001481]	-	-	-	-	-
	MIPEP	0.182342	Homo sapiens mitochondrial intermediate peptidase (MIPEP), mRNA [NM_005932]	-	-	-	-	-
	GNGT2	0.182304	Homo sapiens guanine nucleotide binding protein (G protein), gamma transducing activity polypeptide 2 (GNGT2), transcript variant 1, mRNA [NM_031498]	-	-	-	-	-
	TPPP3	0.181674	Homo sapiens tubulin polymerization-promoting protein family member 3 (TPPP3), transcript variant 1, mRNA [NM_016140]	-	-	-	-	-
	GAL3ST1	0.181321	Homo sapiens galactose-3-O-sulfotransferase 1 (GAL3ST1), mRNA [NM_004861]	-	-	-	-	-
	C9ORF47	0.1808	Homo sapiens cDNA FLJ37523 fis, clone BRCAN2006401. [AK094842]	-	-	-	-	-
	LINC01189	0.180717	Homo sapiens long intergenic non-protein coding RNA 1189 (LINC01189), long non-coding RNA [NR_046203]	-	-	-	-	-
	SEMA7A	0.180628	Homo sapiens semaphorin 7A, GPI membrane anchor (John Milton Hagen blood group) (SEMA7A), transcript variant 1, mRNA [NM_003612]	-	-	-	-	-
	A2M	0.18062	Homo sapiens alpha-2-macroglobulin (A2M), mRNA [NM_000014]	-	-	-	-	-
	KCNJ13	0.180458	Homo sapiens potassium inwardly-rectifying channel, subfamily J, member 13 (KCNJ13), transcript variant 1, mRNA [NM_002242]	-	-	-	-	-
	CCER2	0.180316	Homo sapiens coiled-coil glutamate-rich protein 2 (CCER2), mRNA [NM_001243212]	-	-	-	-	-
	DEPTOR	0.180265	Homo sapiens DEP domain containing MTOR-interacting protein (DEPTOR), transcript variant 1, mRNA [NM_022783]	-	-	-	-	-
	UST	0.18009	Homo sapiens uronyl-2-sulfotransferase (UST), mRNA [NM_005715]	-	-	-	-	-
	TTF2	0.17994	Homo sapiens transcription termination factor, RNA polymerase II (TTF2), mRNA [NM_003594]	-	-	-	-	-
	NMUR1	0.179831	Homo sapiens neuromedin U receptor 1 (NMUR1), mRNA [NM_006056]	-	-	-	Yes	-
	SYCP2	0.179441	Homo sapiens synaptonemal complex protein 2 (SYCP2), mRNA [NM_014258]	-	-	-	-	-
	PITHD1	0.179403	Homo sapiens PITH (C-terminal proteasome-interacting domain of thioredoxin-like) domain containing 1 (PITHD1), mRNA [NM_020362]	-	-	-	-	-
	PPM1L	0.17939	protein phosphatase, Mg2+/Mn2+ dependent, 1L [Source:HGNC Symbol;Acc:16381] [ENST00000498165]	-	-	-	-	-
	PCOLCE2	0.17935	Homo sapiens procollagen C-endopeptidase enhancer 2 (PCOLCE2), mRNA [NM_013363]	-	-	-	-	-
	OPN1SW	0.179271	Homo sapiens opsin 1 (cone pigments), short-wave-sensitive (OPN1SW), mRNA [NM_001708]	-	-	-	-	-
	CEBPA-AS1	0.179114	Homo sapiens CEBPA antisense RNA 1 (head to head) (CEBPA-AS1), long non-coding RNA [NR_026887]	-	-	-	-	-
	PCDH1	0.17859	Homo sapiens protocadherin 1 (PCDH1), transcript variant 1, mRNA [NM_002587]	-	-	-	-	-
	TRIM23	0.178365	Homo sapiens tripartite motif containing 23 (TRIM23), transcript variant gamma, mRNA [NM_033228]	-	-	-	-	-
	DDX3Y	0.178047	Homo sapiens DEAD (Asp-Glu-Ala-Asp) box helicase 3, Y-linked (DDX3Y), transcript variant 2, mRNA [NM_004660]	-	-	-	-	-
	TXNRD2	0.178004	Homo sapiens thioredoxin reductase 2 (TXNRD2), transcript variant 1, mRNA [NM_006440]	-	-	-	-	-
	HNRNPA1P27	0.177999	Homo sapiens heterogeneous nuclear ribonucleoprotein A1 pseudogene 5, mRNA (cDNA clone IMAGE:5271790), with apparent retained intron. [BC045662]	-	-	-	-	-
	TPRG1	0.177794	Homo sapiens tumor protein p63 regulated 1 (TPRG1), mRNA [NM_198485]	-	-	-	-	-
	HLA-DQA1	0.177604	Homo sapiens major histocompatibility complex, class II, DQ alpha 1 (HLA-DQA1), mRNA [NM_002122]	-	-	-	-	-
	FAM83F	0.177526	Homo sapiens family with sequence similarity 83, member F (FAM83F), mRNA [NM_138435]	-	-	-	-	-
	CACNA1F	0.177085	Homo sapiens calcium channel, voltage-dependent, L type, alpha 1F subunit (CACNA1F), transcript variant 1, mRNA [NM_005183]	-	-	-	-	-
	CARF	0.176769	Homo sapiens calcium responsive transcription factor (CARF), transcript variant 2, mRNA [NM_024744]	-	-	-	-	-
	PICK1	0.176026	Homo sapiens protein interacting with PRKCA 1 (PICK1), transcript variant 1, mRNA [NM_012407]	-	-	-	-	-
	MYOF	0.175993	Homo sapiens myoferlin (MYOF), transcript variant 1, mRNA [NM_013451]	-	-	-	-	-
	INSR	0.175979	Homo sapiens insulin receptor (INSR), transcript variant 1, mRNA [NM_000208]	-	-	-	-	-
	LOC285957	0.175913	Homo sapiens cDNA FLJ40207 fis, clone TESTI2020946. [AK097526]	-	-	-	-	-
	STK32C	0.175882	Homo sapiens serine/threonine kinase 32C (STK32C), mRNA [NM_173575]	-	-	-	-	-
	XLOC_000048	0.175873	BROAD Institute lincRNA (XLOC_000048), lincRNA [TCONS_00001938]	-	-	-	-	-
	CA1	0.175769	Homo sapiens carbonic anhydrase I (CA1), transcript variant 2, mRNA [NM_001738]	-	-	-	-	-
	C4BPA	0.175479	Homo sapiens complement component 4 binding protein, alpha (C4BPA), mRNA [NM_000715]	-	-	-	-	-
	NKIRAS1	0.17542	Homo sapiens NFKB inhibitor interacting Ras-like 1 (NKIRAS1), mRNA [NM_020345]	-	-	-	-	-
	XG	0.175418	Homo sapiens Xg blood group (XG), transcript variant 1, mRNA [NM_175569]	-	-	-	-	-
	LDOC1	0.175376	Homo sapiens leucine zipper, down-regulated in cancer 1 (LDOC1), mRNA [NM_012317]	-	-	-	-	-
	FAM95C	0.175027	Homo sapiens family with sequence similarity 95, member C (FAM95C), long non-coding RNA [NR_047651]	-	-	-	-	-
	PKD2L1	0.174716	Homo sapiens polycystic kidney disease 2-like 1 (PKD2L1), transcript variant 1, mRNA [NM_016112]	-	-	-	-	-
	BIVM	0.174175	Homo sapiens basic, immunoglobulin-like variable motif containing (BIVM), transcript variant 1, mRNA [NM_017693]	-	-	-	-	-
	FAM64A	0.173585	Homo sapiens family with sequence similarity 64, member A (FAM64A), transcript variant 1, mRNA [NM_019013]	-	-	-	-	-
	LOC100131929	0.173296	Homo sapiens cDNA FLJ44475 fis, clone UTERU2031521. [AK126439]	-	-	-	-	-
	FAM27E2	0.173264	Homo sapiens family with sequence similarity 27, member E2 (FAM27E2), long non-coding RNA [NR_103714]	-	-	-	-	-
	KIAA1211L	0.173104	Homo sapiens KIAA1211-like (KIAA1211L), mRNA [NM_207362]	-	-	-	-	-
	SCGB3A1	0.173067	Homo sapiens secretoglobin, family 3A, member 1 (SCGB3A1), mRNA [NM_052863]	-	-	-	-	-
	TPO	0.172982	Homo sapiens thyroid peroxidase (TPO), transcript variant 1, mRNA [NM_000547]	-	-	-	-	-
	SSPN	0.172868	Homo sapiens sarcospan (SSPN), transcript variant 1, mRNA [NM_005086]	-	-	-	-	-
	LOC100507520	0.172863	O17036_CAEEL (O17036) Collagen protein 142, partial (5%) [THC2660128]	-	-	-	-	-
	GNMT	0.172255	Homo sapiens glycine N-methyltransferase (GNMT), mRNA [NM_018960]	-	-	-	-	-
	MSR1	0.171709	Homo sapiens macrophage scavenger receptor 1 (MSR1), transcript variant SR-AI, mRNA [NM_138715]	-	-	-	-	-
	PYHIN1	0.171652	pyrin and HIN domain family, member 1 [Source:HGNC Symbol;Acc:28894] [ENST00000368135]	-	-	-	-	Yes
	STON1	0.171449	Homo sapiens stonin 1 (STON1), transcript variant 2, mRNA [NM_006873]	-	-	-	-	-
	LOC101927811	0.171215	Homo sapiens uncharacterized LOC101927811 (LOC101927811), transcript variant 1, long non-coding RNA [NR_110119]	-	-	-	-	-
	ZNF600	0.171155	Homo sapiens zinc finger protein 600 (ZNF600), mRNA [NM_198457]	-	-	-	-	-
	ADPRH	0.170999	Homo sapiens ADP-ribosylarginine hydrolase (ADPRH), transcript variant 1, mRNA [NM_001125]	-	-	-	-	-
	LEPREL4	0.170899	Homo sapiens leprecan-like 4 (LEPREL4), mRNA [NM_006455]	-	-	-	-	-
	BTBD11	0.170879	Homo sapiens BTB (POZ) domain containing 11 (BTBD11), transcript variant a, mRNA [NM_001018072]	-	-	-	-	-
	ITPRIPL1	0.170614	Homo sapiens inositol 1,4,5-trisphosphate receptor interacting protein-like 1 (ITPRIPL1), transcript variant 1, mRNA [NM_178495]	-	-	-	-	-
	COX7B	0.170476	Homo sapiens cytochrome c oxidase subunit VIIb (COX7B), mRNA [NM_001866]	-	-	-	-	-
	EPB41L3	0.170351	Homo sapiens erythrocyte membrane protein band 4.1-like 3 (EPB41L3), transcript variant 1, mRNA [NM_012307]	-	-	-	-	-
	KAZALD1	0.170038	Kazal-type serine peptidase inhibitor domain 1 [Source:HGNC Symbol;Acc:25460] [ENST00000465807]	-	-	-	-	-
	CMKLR1	0.169979	Homo sapiens chemokine-like receptor 1 (CMKLR1), transcript variant 1, mRNA [NM_001142343]	-	-	-	Yes	-
	TSSK3	0.169398	Homo sapiens testis-specific serine kinase 3 (TSSK3), mRNA [NM_052841]	-	-	-	-	-
	TCF19	0.169263	Homo sapiens transcription factor 19 (TCF19), transcript variant 1, mRNA [NM_007109]	-	-	-	-	-
	LOC100294341	0.168482	PREDICTED: Homo sapiens ADP-ribosylation factor-like protein 17-like (LOC100294341), transcript variant X3, mRNA [XM_005275671]	-	-	-	-	-
	BZRAP1	0.168438	Homo sapiens benzodiazepine receptor (peripheral) associated protein 1 (BZRAP1), transcript variant 1, mRNA [NM_004758]	-	-	-	Yes	Yes
	CEP78	0.16819	centrosomal protein 78kDa [Source:HGNC Symbol;Acc:25740] [ENST00000424347]	-	-	-	-	Yes
	LOC729080	0.168027	Homo sapiens glycine cleavage system protein H (aminomethyl carrier) pseudogene (LOC729080), non-coding RNA [NR_033244]	-	-	-	-	-
	PRSS23	0.167955	Homo sapiens protease, serine, 23 (PRSS23), transcript variant 1, mRNA [NM_007173]	-	-	-	Yes	Yes
	GNPDA1	0.16757	Homo sapiens glucosamine-6-phosphate deaminase 1 (GNPDA1), mRNA [NM_005471]	-	-	-	-	-
	ERBB2	0.167078	Homo sapiens v-erb-b2 avian erythroblastic leukemia viral oncogene homolog 2 (ERBB2), transcript variant 2, mRNA [NM_001005862]	-	-	-	-	Yes
	RASA3	0.167025	Homo sapiens mRNA for Ins(1,3,4,5)P4-binding protein. [X89399]	-	-	-	-	-
	NOL6	0.166646	Homo sapiens nucleolar protein 6 (RNA-associated) (NOL6), transcript variant alpha, mRNA [NM_022917]	-	-	-	-	-
	MAOA	0.166343	Homo sapiens monoamine oxidase A (MAOA), transcript variant 1, mRNA [NM_000240]	-	-	-	-	-
	SAPCD2	0.166319	Homo sapiens suppressor APC domain containing 2 (SAPCD2), mRNA [NM_178448]	-	-	-	-	-
	AZU1	0.166281	Homo sapiens azurocidin 1 (AZU1), mRNA [NM_001700]	-	-	-	-	-
	TRIM49	0.166138	Homo sapiens tripartite motif containing 49 (TRIM49), mRNA [NM_020358]	-	-	-	-	-
	ZNF34	0.165955	Homo sapiens zinc finger protein 34 (ZNF34), transcript variant 1, mRNA [NM_030580]	-	-	-	-	-
	GOLGA2P2Y	0.165532	Homo sapiens golgin A2 pseudogene 2, Y-linked (GOLGA2P2Y), non-coding RNA [NR_001555]	-	-	-	-	-
	LRRC27	0.165439	Homo sapiens leucine rich repeat containing 27 (LRRC27), transcript variant 1, mRNA [NM_030626]	-	-	-	-	-
	GPR133	0.165267	Homo sapiens G protein-coupled receptor 133 (GPR133), mRNA [NM_198827]	-	-	-	-	-
	FAM26F	0.165043	Homo sapiens family with sequence similarity 26, member F (FAM26F), transcript variant 1, mRNA [NM_001010919]	-	-	-	-	-
	TRPC3	0.164843	Homo sapiens transient receptor potential cation channel, subfamily C, member 3 (TRPC3), transcript variant 2, mRNA [NM_003305]	-	-	-	-	-
	LINC00162	0.164832	Homo sapiens long intergenic non-protein coding RNA 162 (LINC00162), long non-coding RNA [NR_024089]	-	-	-	-	-
	ICAM4	0.164265	Homo sapiens intercellular adhesion molecule 4 (Landsteiner-Wiener blood group) (ICAM4), transcript variant 1, mRNA [NM_001544]	-	-	-	-	-
	NAP1L2	0.163762	Homo sapiens nucleosome assembly protein 1-like 2 (NAP1L2), mRNA [NM_021963]	-	-	-	-	-
	LOC102724970	0.163693	PREDICTED: Homo sapiens putative uncharacterized protein FLJ35883-like (LOC102724970), mRNA [XM_006711085]	-	-	-	-	-
	EFEMP2	0.163102	Homo sapiens EGF containing fibulin-like extracellular matrix protein 2 (EFEMP2), transcript variant 1, mRNA [NM_016938]	-	-	-	-	-
	RANBP6	0.162929	Homo sapiens RAN binding protein 6 (RANBP6), transcript variant 1, mRNA [NM_012416]	-	-	-	-	-
	GAS6	0.162836	Homo sapiens growth arrest-specific 6 (GAS6), transcript variant 1, mRNA [NM_000820]	-	-	-	-	-
	AEN	0.161915	Homo sapiens apoptosis enhancing nuclease (AEN), mRNA [NM_022767]	-	-	-	-	-
	CDCA5	0.161828	Homo sapiens cell division cycle associated 5 (CDCA5), mRNA [NM_080668]	-	-	-	-	-
	LLGL2	0.161156	Homo sapiens lethal giant larvae homolog 2 (Drosophila) (LLGL2), transcript variant 2, mRNA [NM_001015002]	-	-	-	-	-
	IRX5	0.160896	Homo sapiens iroquois homeobox 5 (IRX5), transcript variant 1, mRNA [NM_005853]	-	-	-	-	-
	CELF3	0.16074	Homo sapiens CUGBP, Elav-like family member 3 (CELF3), transcript variant 1, mRNA [NM_007185]	-	-	-	-	-
	ABCD2	0.160663	Homo sapiens ATP-binding cassette, sub-family D (ALD), member 2 (ABCD2), mRNA [NM_005164]	-	-	-	-	-
	SLC35F3	0.160624	Homo sapiens solute carrier family 35, member F3 (SLC35F3), mRNA [NM_173508]	-	-	-	-	-
	KRT74	0.160199	Homo sapiens keratin 74 (KRT74), mRNA [NM_175053]	-	-	-	-	-
	CD276	0.159709	Homo sapiens CD276 molecule (CD276), transcript variant 1, mRNA [NM_001024736]	-	-	-	-	-
	PAGE2	0.159616	Homo sapiens P antigen family, member 2 (prostate associated) (PAGE2), mRNA [NM_207339]	-	-	-	-	-
	MANEAL	0.159286	Homo sapiens mannosidase, endo-alpha-like (MANEAL), transcript variant 1, mRNA [NM_001031740]	-	-	-	-	-
	KNDC1	0.159262	Homo sapiens mRNA for FLJ00252 protein. [AK074179]	-	-	-	-	-
	RHCE	0.159107	Homo sapiens Rh blood group, CcEe antigens (RHCE), transcript variant 1, mRNA [NM_020485]	-	-	-	-	-
	TRIM72	0.159073	Homo sapiens tripartite motif containing 72, E3 ubiquitin protein ligase (TRIM72), mRNA [NM_001008274]	-	-	-	-	-
	BAIAP3	0.158613	Homo sapiens BAI1-associated protein 3 (BAIAP3), transcript variant 1, mRNA [NM_003933]	-	-	-	-	-
	ZNF566	0.158307	Homo sapiens zinc finger protein 566 (ZNF566), transcript variant 3, mRNA [NM_032838]	-	-	-	-	-
	CCDC171	0.158276	Homo sapiens coiled-coil domain containing 171 (CCDC171), mRNA [NM_173550]	-	-	-	-	-
	KLRD1	0.158239	Homo sapiens killer cell lectin-like receptor subfamily D, member 1 (KLRD1), transcript variant 1, mRNA [NM_002262]	-	-	-	Yes	Yes
	LOC399900	0.158208	PREDICTED: Homo sapiens uncharacterized LOC399900 (LOC399900), misc_RNA [XR_111182]	-	-	-	-	-
	LOC102723483	0.15809	Homo sapiens uncharacterized LOC102723483 (LOC102723483), transcript variant 1, long non-coding RNA [NR_110624]	-	-	-	-	-
	ATG10	0.157903	Homo sapiens autophagy related 10 (ATG10), transcript variant 2, mRNA [NM_031482]	-	-	-	-	-
	METRN	0.157789	Homo sapiens meteorin, glial cell differentiation regulator (METRN), mRNA [NM_024042]	-	-	-	-	-
	ACOT4	0.157576	Homo sapiens acyl-CoA thioesterase 4 (ACOT4), mRNA [NM_152331]	-	-	-	-	-
	LINC00371	0.157185	long intergenic non-protein coding RNA 371 [Source:HGNC Symbol;Acc:42693] [ENST00000563710]	-	-	-	-	-
	KIT	0.157183	Homo sapiens v-kit Hardy-Zuckerman 4 feline sarcoma viral oncogene homolog (KIT), transcript variant 1, mRNA [NM_000222]	-	-	-	-	-
	SURF6	0.157178	Homo sapiens surfeit 6 (SURF6), transcript variant 1, mRNA [NM_006753]	-	-	-	-	-
	ISL2	0.157119	Homo sapiens ISL LIM homeobox 2 (ISL2), mRNA [NM_145805]	-	-	-	-	-
	HIST1H2AB	0.157058	Homo sapiens histone cluster 1, H2ab (HIST1H2AB), mRNA [NM_003513]	-	-	-	-	-
	TKTL1	0.156891	Homo sapiens transketolase-like 1 (TKTL1), transcript variant 1, mRNA [NM_012253]	-	-	-	Yes	-
	CYP4F22	0.156474	Homo sapiens cytochrome P450, family 4, subfamily F, polypeptide 22 (CYP4F22), mRNA [NM_173483]	-	-	-	-	-
	CEP152	0.156175	Homo sapiens centrosomal protein 152kDa (CEP152), transcript variant 2, mRNA [NM_014985]	-	-	-	-	-
	HDGFRP3	0.156032	Homo sapiens hepatoma-derived growth factor, related protein 3 (HDGFRP3), mRNA [NM_016073]	-	-	-	-	-
	TMEM217	0.155913	Homo sapiens transmembrane protein 217 (TMEM217), transcript variant 1, mRNA [NM_145316]	-	-	-	-	-
	BFSP1	0.155877	Homo sapiens beaded filament structural protein 1, filensin (BFSP1), transcript variant 1, mRNA [NM_001195]	-	-	-	-	-
	AKR1C3	0.155557	Homo sapiens aldo-keto reductase family 1, member C3 (AKR1C3), transcript variant 1, mRNA [NM_003739]	-	-	-	Yes	-
	KLHDC8A	0.155443	Homo sapiens kelch domain containing 8A (KLHDC8A), transcript variant 2, mRNA [NM_018203]	-	-	-	-	-
	SPAG7	0.154947	Homo sapiens sperm associated antigen 7 (SPAG7), mRNA [NM_004890]	-	-	-	-	-
	DPP4	0.15485	Homo sapiens dipeptidyl-peptidase 4 (DPP4), mRNA [NM_001935]	-	-	-	-	-
	NCR2	0.154658	Homo sapiens natural cytotoxicity triggering receptor 2 (NCR2), transcript variant 1, mRNA [NM_004828]	-	-	-	-	-
	CASC10	0.154213	Homo sapiens cancer susceptibility candidate 10 (CASC10), mRNA [NM_001010911]	-	-	-	-	-
	SLC6A12	0.153272	Homo sapiens solute carrier family 6 (neurotransmitter transporter), member 12 (SLC6A12), transcript variant 1, mRNA [NM_003044]	-	-	-	-	-
	WWC2	0.153197	Homo sapiens WW and C2 domain containing 2 (WWC2), mRNA [NM_024949]	-	-	-	-	-
	CRLF1	0.153031	Homo sapiens cytokine receptor-like factor 1 (CRLF1), mRNA [NM_004750]	-	-	-	-	-
	RNF215	0.152986	Homo sapiens ring finger protein 215 (RNF215), mRNA [NM_001017981]	-	-	-	-	-
	XLOC_007348	0.152948	BROAD Institute lincRNA (XLOC_007348), lincRNA [TCONS_00016575]	-	-	-	-	-
	C9ORF64	0.15288	Homo sapiens chromosome 9 open reading frame 64 (C9orf64), mRNA [NM_032307]	-	-	-	-	-
	CAMKK1	0.152843	Homo sapiens calcium/calmodulin-dependent protein kinase kinase 1, alpha (CAMKK1), transcript variant 1, mRNA [NM_032294]	-	-	-	-	-
	CAPN12	0.152797	Homo sapiens calpain 12 (CAPN12), mRNA [NM_144691]	-	-	-	-	-
	HCG9	0.152743	Homo sapiens HLA complex group 9 (non-protein coding) (HCG9), long non-coding RNA [NR_028032]	-	-	-	-	-
	ZSCAN21	0.152726	Homo sapiens zinc finger and SCAN domain containing 21 (ZSCAN21), mRNA [NM_145914]	-	-	-	-	-
	DYRK3	0.152437	Homo sapiens dual-specificity tyrosine-(Y)-phosphorylation regulated kinase 3 (DYRK3), transcript variant 2, mRNA [NM_001004023]	-	-	-	-	-
	HPCA	0.152133	Homo sapiens hippocalcin (HPCA), mRNA [NM_002143]	-	-	-	-	-
	LANCL2	0.15168	Homo sapiens LanC lantibiotic synthetase component C-like 2 (bacterial) (LANCL2), mRNA [NM_018697]	-	-	-	-	-
	ZNF606	0.151588	Homo sapiens zinc finger protein 606 (ZNF606), mRNA [NM_025027]	-	-	-	-	-
	PAGE5	0.151471	Homo sapiens P antigen family, member 5 (prostate associated) (PAGE5), transcript variant 1, mRNA [NM_130467]	-	-	-	-	-
	RBM48	0.151281	Homo sapiens RNA binding motif protein 48 (RBM48), mRNA [NM_032120]	-	-	-	-	-
	HOXB3	0.151107	Homo sapiens homeobox B3 (HOXB3), mRNA [NM_002146]	-	-	-	-	-
	ZNF761	0.150979	Homo sapiens zinc finger protein 761 (ZNF761), transcript variant 1, mRNA [NM_001008401]	-	-	-	-	-
	CYB5B	0.150135	Homo sapiens cytochrome b5 type B (outer mitochondrial membrane) (CYB5B), mRNA [NM_030579]	-	-	-	-	-
	MEX3A	0.149861	Homo sapiens mex-3 RNA binding family member A (MEX3A), mRNA [NM_001093725]	-	-	-	-	-
	TMEM200C	0.1497	Homo sapiens transmembrane protein 200C (TMEM200C), mRNA [NM_001080209]	-	-	-	-	-
	C1ORF21	0.149586	Homo sapiens chromosome 1 open reading frame 21 (C1orf21), mRNA [NM_030806]	-	-	-	-	-
	SMAD7	0.149481	Homo sapiens SMAD family member 7 (SMAD7), transcript variant 1, mRNA [NM_005904]	-	-	-	-	-
	CEACAM6	0.149356	Homo sapiens carcinoembryonic antigen-related cell adhesion molecule 6 (non-specific cross reacting antigen), mRNA (cDNA clone MGC:10467 IMAGE:3640231), complete cds. [BC005008]	-	-	-	-	-
	SH3RF1	0.149301	Homo sapiens SH3 domain containing ring finger 1 (SH3RF1), mRNA [NM_020870]	-	-	-	-	-
	LIG3	0.149129	Homo sapiens ligase III, DNA, ATP-dependent (LIG3), transcript variant beta, mRNA [NM_002311]	-	-	-	-	-
	PDGFD	0.149124	Homo sapiens platelet derived growth factor D (PDGFD), transcript variant 1, mRNA [NM_025208]	-	-	-	Yes	Yes
	PACRGL	0.149103	Homo sapiens PARK2 co-regulated-like (PACRGL), transcript variant 1, mRNA [NM_145048]	-	-	-	-	-
	TAC3	0.148693	Homo sapiens tachykinin 3 (TAC3), transcript variant 1, mRNA [NM_013251]	-	-	-	-	-
	COA7	0.148585	Homo sapiens cytochrome c oxidase assembly factor 7 (putative) (COA7), mRNA [NM_023077]	-	-	-	-	-
	ZNF23	0.148462	Homo sapiens zinc finger protein 23 (ZNF23), mRNA [NM_145911]	-	-	-	-	-
	ABI3	0.148004	Homo sapiens ABI family, member 3 (ABI3), transcript variant 1, mRNA [NM_016428]	-	-	-	-	-
	PGA3	0.147878	Homo sapiens pepsinogen 3, group I (pepsinogen A) (PGA3), mRNA [NM_001079807]	-	-	-	-	-
	PAQR4	0.147806	Homo sapiens progestin and adipoQ receptor family member IV (PAQR4), transcript variant 1, mRNA [NM_152341]	-	-	-	-	-
	SLC4A8	0.147753	Homo sapiens solute carrier family 4, sodium bicarbonate cotransporter, member 8 (SLC4A8), transcript variant 1, mRNA [NM_001039960]	-	-	-	-	-
	ASMT	0.147675	Homo sapiens acetylserotonin O-methyltransferase (ASMT), transcript variant 2, mRNA [NM_004043]	-	-	-	-	-
	CLECL1	0.147492	Homo sapiens C-type lectin-like 1 (CLECL1), transcript variant 1, mRNA [NM_172004]	-	-	-	-	-
	TMCC2	0.147459	Homo sapiens transmembrane and coiled-coil domain family 2 (TMCC2), transcript variant 1, mRNA [NM_014858]	-	-	-	-	-
	ZNF32	0.147386	Homo sapiens zinc finger protein 32 (ZNF32), transcript variant 2, mRNA [NM_001005368]	-	-	-	-	-
	SLC7A5	0.147259	Homo sapiens solute carrier family 7 (amino acid transporter light chain, L system), member 5 (SLC7A5), mRNA [NM_003486]	-	-	-	-	-
	SFTPD	0.14712	Homo sapiens surfactant protein D (SFTPD), mRNA [NM_003019]	-	-	-	-	-
	XLOC_L2_007553	0.146923	BROAD Institute lincRNA (XLOC_l2_007553), lincRNA [TCONS_l2_00013981]	-	-	-	-	-
	TPMT	0.146817	Homo sapiens thiopurine S-methyltransferase (TPMT), mRNA [NM_000367]	-	-	-	-	-
	SNAI1	0.146383	Homo sapiens snail family zinc finger 1 (SNAI1), mRNA [NM_005985]	-	-	-	-	-
	CLUH	0.146216	Homo sapiens clustered mitochondria (cluA/CLU1) homolog (CLUH), mRNA [NM_015229]	-	-	-	-	-
	SLFN13	0.146174	Homo sapiens schlafen family member 13 (SLFN13), mRNA [NM_144682]	-	-	-	-	-
	MGC16275	0.146062	Homo sapiens uncharacterized protein MGC16275 (MGC16275), long non-coding RNA [NR_026914]	-	-	-	-	-
	C8G	0.145684	Homo sapiens complement component 8, gamma polypeptide (C8G), mRNA [NM_000606]	-	-	-	-	-
	MGC39584	0.145528	Homo sapiens uncharacterized LOC441058 (MGC39584), long non-coding RNA [NR_038377]	-	-	-	-	-
	DNAI2	0.145282	Homo sapiens mRNA for intermediate dynein chain (DNAI2 gene). [AJ295276]	-	-	-	-	-
	SLC13A4	0.145063	Homo sapiens solute carrier family 13 (sodium/sulfate symporter), member 4 (SLC13A4), mRNA [NM_012450]	-	-	-	-	-
	OR2W3	0.144915	Homo sapiens olfactory receptor, family 2, subfamily W, member 3 (OR2W3), mRNA [NM_001001957]	-	-	-	-	-
	RASD1	0.144777	Homo sapiens RAS, dexamethasone-induced 1 (RASD1), transcript variant 1, mRNA [NM_016084]	-	-	-	-	-
	ADAM15	0.14469	Homo sapiens ADAM metallopeptidase domain 15 (ADAM15), transcript variant 1, mRNA [NM_207191]	-	-	-	-	-
	PHLDA3	0.144639	Homo sapiens pleckstrin homology-like domain, family A, member 3 (PHLDA3), transcript variant 1, mRNA [NM_012396]	-	-	-	-	-
	MAB21L2	0.144555	Homo sapiens mab-21-like 2 (C. elegans) (MAB21L2), mRNA [NM_006439]	-	-	-	-	-
	KRT1	0.144445	Homo sapiens keratin 1 (KRT1), mRNA [NM_006121]	-	-	-	-	-
	ZNF623	0.14431	Homo sapiens zinc finger protein 623 (ZNF623), transcript variant 1, mRNA [NM_014789]	-	-	-	-	-
	RASGEF1A	0.144292	Homo sapiens RasGEF domain family, member 1A, mRNA (cDNA clone MGC:26821 IMAGE:4814750), complete cds. [BC022548]	-	-	-	-	-
	FABP6	0.144286	Homo sapiens fatty acid binding protein 6, ileal (FABP6), transcript variant 1, mRNA [NM_001040442]	-	-	-	-	-
	ANGPT1	0.144074	Homo sapiens angiopoietin 1 (ANGPT1), transcript variant 1, mRNA [NM_001146]	-	-	-	-	-
	SEC24C	0.143902	Homo sapiens SEC24 family member C (SEC24C), transcript variant 1, mRNA [NM_004922]	-	-	-	-	-
	P2RY1	0.143756	Homo sapiens purinergic receptor P2Y, G-protein coupled, 1 (P2RY1), mRNA [NM_002563]	-	-	-	-	-
	PTCH1	0.143653	Homo sapiens patched 1 (PTCH1), transcript variant 1a, mRNA [NM_001083602]	-	-	-	-	-
	ZBTB16	0.143612	Homo sapiens zinc finger and BTB domain containing 16 (ZBTB16), transcript variant 1, mRNA [NM_006006]	-	-	-	Yes	-
	CDKN2B	0.143438	Homo sapiens cyclin-dependent kinase inhibitor 2B (p15, inhibits CDK4) (CDKN2B), transcript variant 2, mRNA [NM_078487]	-	-	-	-	-
	SPRY2	0.143054	Homo sapiens sprouty homolog 2 (Drosophila) (SPRY2), mRNA [NM_005842]	-	-	-	-	-
	GAFA3	0.142967	Homo sapiens FGF-2 activity-associated protein 3 (GAFA3) mRNA, complete cds. [AF220235]	-	-	-	-	-
	MLF1	0.142859	Homo sapiens myeloid leukemia factor 1 (MLF1), transcript variant 1, mRNA [NM_022443]	-	-	-	-	-
	MTFR1	0.142788	Homo sapiens mitochondrial fission regulator 1 (MTFR1), transcript variant 1, mRNA [NM_014637]	-	-	-	-	-
	CRISP2	0.142728	Homo sapiens cysteine-rich secretory protein 2 (CRISP2), transcript variant 1, mRNA [NM_003296]	-	-	-	-	-
	NSG1	0.142463	Homo sapiens neuron specific gene family member 1 (NSG1), transcript variant 1, mRNA [NM_014392]	-	-	-	-	-
	OR5AP2	0.142372	Homo sapiens olfactory receptor, family 5, subfamily AP, member 2 (OR5AP2), mRNA [NM_001002925]	-	-	-	-	-
	PPP2R2B	0.142156	Homo sapiens protein phosphatase 2, regulatory subunit B, beta (PPP2R2B), transcript variant 10, mRNA [NM_001271948]	-	-	-	-	Yes
	DDIT4	0.142128	Homo sapiens DNA-damage-inducible transcript 4 (DDIT4), mRNA [NM_019058]	-	-	-	-	-
	ADCK4	0.141989	Homo sapiens aarF domain containing kinase 4 (ADCK4), transcript variant 1, mRNA [NM_024876]	-	-	-	-	-
	CDKN1C	0.14157	Homo sapiens cyclin-dependent kinase inhibitor 1C (p57, Kip2) (CDKN1C), transcript variant 1, mRNA [NM_000076]	-	-	-	-	-
	ZIM2	0.141371	Homo sapiens zinc finger, imprinted 2 (ZIM2), transcript variant 1, mRNA [NM_015363]	-	-	-	-	-
	ZNF282	0.141174	Homo sapiens zinc finger protein 282 (ZNF282), mRNA [NM_003575]	-	-	-	-	-
	FTCDNL1	0.140894	Homo sapiens formiminotransferase cyclodeaminase N-terminal like (FTCDNL1), long non-coding RNA [NR_034096]	-	-	-	-	-
	WDR17	0.140844	Homo sapiens WD repeat domain 17 (WDR17), transcript variant 1, mRNA [NM_170710]	-	-	-	-	-
	TSR2	0.14071	Homo sapiens TSR2, 20S rRNA accumulation, homolog (S. cerevisiae) (TSR2), mRNA [NM_058163]	-	-	-	-	-
	NEFL	0.140663	Homo sapiens neurofilament, light polypeptide (NEFL), mRNA [NM_006158]	-	-	-	-	-
	CCDC66	0.140604	Homo sapiens coiled-coil domain containing 66 (CCDC66), transcript variant 2, mRNA [NM_001012506]	-	-	-	-	-
	FASLG	0.140517	Homo sapiens Fas ligand (TNF superfamily, member 6) (FASLG), mRNA [NM_000639]	-	-	-	Yes	Yes
	SRD5A3-AS1	0.140464	Homo sapiens SRD5A3 antisense RNA 1 (SRD5A3-AS1), long non-coding RNA [NR_037969]	-	-	-	-	-
	LOC148413	0.140328	Homo sapiens uncharacterized LOC148413 (LOC148413), long non-coding RNA [NR_015434]	-	-	-	-	-
	AIDA	0.140219	Homo sapiens axin interactor, dorsalization associated (AIDA), mRNA [NM_022831]	-	-	-	-	-
	BCAT1	0.140199	Homo sapiens branched chain amino-acid transaminase 1, cytosolic (BCAT1), transcript variant 1, mRNA [NM_005504]	-	-	-	-	-
	GZMA	0.139906	Homo sapiens granzyme A (granzyme 1, cytotoxic T-lymphocyte-associated serine esterase 3) (GZMA), mRNA [NM_006144]	-	-	-	-	Yes
	FAM159A	0.139719	family with sequence similarity 159, member A [Source:HGNC Symbol;Acc:28757] [ENST00000440303]	-	-	-	-	-
	ZNF365	0.13955	Homo sapiens zinc finger protein 365 (ZNF365), transcript variant A, mRNA [NM_014951]	-	-	-	-	-
	PGC	0.139282	Homo sapiens progastricsin (pepsinogen C) (PGC), transcript variant 1, mRNA [NM_002630]	-	-	-	-	-
	MIR1247	0.139215	DIO3 opposite strand/antisense RNA (head to head) [Source:HGNC Symbol;Acc:20348] [ENST00000555882]	-	-	-	-	-
	S1PR5	0.139152	Homo sapiens sphingosine-1-phosphate receptor 5 (S1PR5), transcript variant 1, mRNA [NM_030760]	-	-	-	-	Yes
	LDB3	0.139112	Homo sapiens LIM domain binding 3 (LDB3), transcript variant 5, mRNA [NM_001171610]	-	-	-	-	-
	P2RX4	0.139048	Homo sapiens purinergic receptor P2X, ligand-gated ion channel, 4 (P2RX4), transcript variant 2, mRNA [NM_002560]	-	-	-	-	-
	DTX4	0.139025	Homo sapiens deltex 4, E3 ubiquitin ligase (DTX4), mRNA [NM_015177]	-	-	-	-	-
	ALMS1P	0.139008	Homo sapiens Alstrom syndrome 1 pseudogene (ALMS1P), non-coding RNA [NR_003683]	-	-	-	-	-
	ZCCHC24	0.138629	Homo sapiens zinc finger, CCHC domain containing 24 (ZCCHC24), mRNA [NM_153367]	-	-	-	-	-
	ZNF205-AS1	0.138528	Homo sapiens ZNF205 antisense RNA 1 (ZNF205-AS1), transcript variant 1, long non-coding RNA [NR_024166]	-	-	-	-	-
	APOBEC3F	0.138349	Homo sapiens apolipoprotein B mRNA editing enzyme, catalytic polypeptide-like 3F (APOBEC3F), transcript variant 1, mRNA [NM_145298]	-	-	-	-	Yes
	GPAT2	0.138121	Homo sapiens glycerol-3-phosphate acyltransferase 2, mitochondrial (GPAT2), mRNA [NM_207328]	-	-	-	-	-
	C3	0.137601	Homo sapiens complement component 3 (C3), mRNA [NM_000064]	-	-	-	-	-
	TTC4	0.137537	Homo sapiens tetratricopeptide repeat domain 4 (TTC4), transcript variant 1, mRNA [NM_004623]	-	-	-	-	-
	ZC3H12C	0.137527	Homo sapiens zinc finger CCCH-type containing 12C (ZC3H12C), mRNA [NM_033390]	-	-	-	-	-
	TAS2R60	0.137522	Homo sapiens taste receptor, type 2, member 60 (TAS2R60), mRNA [NM_177437]	-	-	-	-	-
	MAN1A1	0.137507	Homo sapiens mannosidase, alpha, class 1A, member 1 (MAN1A1), mRNA [NM_005907]	-	-	-	-	-
	ALDH7A1	0.137122	Homo sapiens aldehyde dehydrogenase 7 family, member A1 (ALDH7A1), transcript variant 1, mRNA [NM_001182]	-	-	-	-	-
	CTSL	0.13698	Homo sapiens cathepsin L (CTSL), transcript variant 1, mRNA [NM_001912]	-	-	-	-	-
	FAM225B	0.136816	Homo sapiens family with sequence similarity 225, member B (non-protein coding) (FAM225B), long non-coding RNA [NR_024376]	-	-	-	-	-
	MRPL40	0.136803	Homo sapiens mitochondrial ribosomal protein L40 (MRPL40), mRNA [NM_003776]	-	-	-	-	-
	COL6A2	0.13662	Homo sapiens collagen, type VI, alpha 2 (COL6A2), transcript variant 2C2, mRNA [NM_001849]	-	-	-	-	-
	LOC102723692	0.136598	PREDICTED: Homo sapiens uncharacterized LOC102723692 (LOC102723692), ncRNA [XR_429671]	-	-	-	-	-
	KRT72	0.136571	Homo sapiens keratin 72 (KRT72), transcript variant 1, mRNA [NM_080747]	-	-	-	-	-
	TDRD3	0.136404	Homo sapiens tudor domain containing 3 (TDRD3), transcript variant 2, mRNA [NM_030794]	-	-	-	-	-
	PKN3	0.136312	Homo sapiens protein kinase N3 (PKN3), mRNA [NM_013355]	-	-	-	-	-
	CD300E	0.136053	Homo sapiens CD300e molecule (CD300E), mRNA [NM_181449]	-	-	-	-	-
	PTK7	0.135981	Homo sapiens protein tyrosine kinase 7 (PTK7), transcript variant PTK7-1, mRNA [NM_002821]	-	-	-	-	-
	CAMK2N1	0.135808	Homo sapiens calcium/calmodulin-dependent protein kinase II inhibitor 1 (CAMK2N1), mRNA [NM_018584]	-	-	-	-	-
	PKP4	0.135745	Homo sapiens plakophilin 4 (PKP4), transcript variant 1, mRNA [NM_003628]	-	-	-	-	-
	WEE1	0.135599	Homo sapiens WEE1 G2 checkpoint kinase (WEE1), transcript variant 1, mRNA [NM_003390]	-	-	-	-	-
	ZNF99	0.135406	Homo sapiens zinc finger protein 99 (ZNF99), mRNA [NM_001080409]	-	-	-	-	-
	TTC38	0.135122	Homo sapiens tetratricopeptide repeat domain 38 (TTC38), mRNA [NM_017931]	-	-	-	-	Yes
	TIMD4	0.135049	Homo sapiens T-cell immunoglobulin and mucin domain containing 4 (TIMD4), transcript variant 1, mRNA [NM_138379]	-	-	-	-	-
	IL26	0.13501	Homo sapiens interleukin 26 (IL26), mRNA [NM_018402]	-	-	-	-	-
	DCTN5	0.134865	Homo sapiens dynactin 5 (p25) (DCTN5), transcript variant 1, mRNA [NM_032486]	-	-	-	-	-
	LRRCC1	0.134815	Homo sapiens leucine rich repeat and coiled-coil centrosomal protein 1 (LRRCC1), mRNA [NM_033402]	-	-	-	-	-
	CCDC167	0.134815	Homo sapiens coiled-coil domain containing 167 (CCDC167), mRNA [NM_138493]	-	-	-	-	-
	TEX40	0.134759	Homo sapiens testis expressed 40 (TEX40), mRNA [NM_001039496]	-	-	-	-	-
	POLR3A	0.13473	Homo sapiens polymerase (RNA) III (DNA directed) polypeptide A, 155kDa (POLR3A), mRNA [NM_007055]	-	-	-	-	-
	PTPRM	0.134647	Homo sapiens protein tyrosine phosphatase, receptor type, M (PTPRM), transcript variant 2, mRNA [NM_002845]	-	-	-	-	-
	ZNF527	0.134252	Homo sapiens zinc finger protein 527 (ZNF527), mRNA [NM_032453]	-	-	-	-	-
	LPHN2	0.134212	Homo sapiens latrophilin 2 (LPHN2), mRNA [NM_012302]	-	-	-	-	-
	STX18-AS1	0.134046	Homo sapiens STX18 antisense RNA 1 (head to head) (STX18-AS1), long non-coding RNA [NR_037888]	-	-	-	-	-
	FAM57A	0.133929	Homo sapiens family with sequence similarity 57, member A (FAM57A), mRNA [NM_024792]	-	-	-	-	-
	LSM11	0.133872	Homo sapiens LSM11, U7 small nuclear RNA associated (LSM11), mRNA [NM_173491]	-	-	-	-	-
	ISCA1	0.133729	Homo sapiens iron-sulfur cluster assembly 1 (ISCA1), mRNA [NM_030940]	-	-	-	-	-
	APOBEC3H	0.133667	Homo sapiens apolipoprotein B mRNA editing enzyme, catalytic polypeptide-like 3H (APOBEC3H), transcript variant 2, mRNA [NM_181773]	-	-	-	-	-
	ZNF726	0.133568	Homo sapiens zinc finger protein 726 (ZNF726), mRNA [NM_001244038]	-	-	-	-	-
	LINC00239	0.13342	Homo sapiens long intergenic non-protein coding RNA 239 (LINC00239), long non-coding RNA [NR_026774]	-	-	-	-	-
	GOLGA6L6	0.133404	Homo sapiens golgin A6 family-like 6 (GOLGA6L6), mRNA [NM_001145004]	-	-	-	-	-
	GFI1	0.133397	Homo sapiens growth factor independent 1 transcription repressor (GFI1), transcript variant 1, mRNA [NM_005263]	-	-	-	-	-
	AMER3	0.133188	Homo sapiens APC membrane recruitment protein 3 (AMER3), transcript variant 1, mRNA [NM_152698]	-	-	-	-	-
	SLC17A5	0.13305	Homo sapiens solute carrier family 17 (acidic sugar transporter), member 5 (SLC17A5), mRNA [NM_012434]	-	-	-	-	-
	ZNF107	0.132996	Homo sapiens zinc finger protein 107 (ZNF107), transcript variant 1, mRNA [NM_016220]	-	-	-	-	-
	TMPRSS9	0.132993	transmembrane protease, serine 9 [Source:HGNC Symbol;Acc:30079] [ENST00000332578]	-	-	-	-	-
	SLAMF8	0.132914	Homo sapiens SLAM family member 8 (SLAMF8), mRNA [NM_020125]	-	-	-	-	-
	TTBK2	0.132773	tau tubulin kinase 2 [Source:HGNC Symbol;Acc:19141] [ENST00000267890]	-	-	-	-	-
	TGFBR3	0.132765	Homo sapiens transforming growth factor, beta receptor III (TGFBR3), transcript variant 1, mRNA [NM_003243]	-	-	-	-	Yes
	HOPX	0.132759	Homo sapiens HOP homeobox (HOPX), transcript variant 2, mRNA [NM_139211]	-	-	-	-	Yes
	MKRN9P	0.132675	Homo sapiens makorin ring finger protein 9, pseudogene (MKRN9P), non-coding RNA [NR_033410]	-	-	-	-	-
	ALDH3A2	0.13251	Homo sapiens aldehyde dehydrogenase 3 family, member A2 (ALDH3A2), transcript variant 1, mRNA [NM_001031806]	-	-	-	-	-
	TUBG1	0.132468	Homo sapiens tubulin, gamma 1 (TUBG1), mRNA [NM_001070]	-	-	-	-	-
	KIAA1671	0.132443	Homo sapiens KIAA1671 (KIAA1671), mRNA [NM_001145206]	-	-	-	-	-
	PIGS	0.132046	Homo sapiens phosphatidylinositol glycan anchor biosynthesis, class S (PIGS), mRNA [NM_033198]	-	-	-	-	-
	EDA	0.131972	Homo sapiens ectodysplasin A (EDA), transcript variant 1, mRNA [NM_001399]	-	-	-	-	-
	SERPINB9P1	0.131911	Homo sapiens serpin peptidase inhibitor, clade B (ovalbumin), member 9, pseudogene 1 (SERPINB9P1), non-coding RNA [NR_033851]	-	-	-	-	-
	GNRHR2	0.131817	Homo sapiens gonadotropin-releasing hormone (type 2) receptor 2, pseudogene (GNRHR2), transcript variant 1, non-coding RNA [NR_002328]	-	-	-	-	-
	ELANE	0.131794	Homo sapiens elastase, neutrophil expressed (ELANE), mRNA [NM_001972]	-	-	-	-	-
	STBD1	0.131364	Homo sapiens starch binding domain 1 (STBD1), mRNA [NM_003943]	-	-	-	-	-
	UQCRB	0.131292	Homo sapiens ubiquinol-cytochrome c reductase binding protein (UQCRB), transcript variant 1, mRNA [NM_006294]	-	-	-	-	-
	ZNF347	0.131139	Homo sapiens zinc finger protein 347 (ZNF347), transcript variant 3, mRNA [NM_032584]	-	-	-	-	-
	PRR5-ARHGAP8	0.13094	Homo sapiens PRR5-ARHGAP8 readthrough (PRR5-ARHGAP8), mRNA [NM_181334]	-	-	-	-	-
	OR10G8	0.130914	Homo sapiens olfactory receptor, family 10, subfamily G, member 8 (OR10G8), mRNA [NM_001004464]	-	-	-	-	-
	GORASP1	0.130744	Homo sapiens golgi reassembly stacking protein 1, 65kDa (GORASP1), transcript variant 1, mRNA [NM_031899]	-	-	-	-	-
	SLAMF7	0.13074	Homo sapiens SLAM family member 7 (SLAMF7), transcript variant 1, mRNA [NM_021181]	-	-	-	-	-
	IRF5	0.130669	Homo sapiens interferon regulatory factor 5 (IRF5), transcript variant 3, mRNA [NM_001098627]	-	-	-	-	-
	DRC1	0.130514	Homo sapiens dynein regulatory complex subunit 1 homolog (Chlamydomonas) (DRC1), mRNA [NM_145038]	-	-	-	-	-
	PSTK	0.13031	Homo sapiens phosphoseryl-tRNA kinase (PSTK), mRNA [NM_153336]	-	-	-	-	-
	RPS27L	0.130264	Homo sapiens ribosomal protein S27-like (RPS27L), mRNA [NM_015920]	-	-	-	-	-
	PTGDS	0.130241	Homo sapiens prostaglandin D2 synthase 21kDa (brain) (PTGDS), mRNA [NM_000954]	-	-	-	Yes	-
	TANGO6	0.130081	Homo sapiens transport and golgi organization 6 homolog (Drosophila) (TANGO6), mRNA [NM_024562]	-	-	-	-	-
	LOC440895	0.130004	PREDICTED: Homo sapiens glycosylphosphatidylinositol anchor attachment 1 protein-like (LOC102725211), mRNA [XM_006726397]	-	-	-	-	-
	FBLL1	0.129995	Homo sapiens fibrillarin-like 1 (FBLL1), non-coding RNA [NR_024356]	-	-	-	-	-
	RAD51D	0.129955	Homo sapiens RAD51 paralog D (RAD51D), transcript variant 4, mRNA [NM_133629]	-	-	-	-	-
	TEX37	0.129918	Homo sapiens testis expressed 37 (TEX37), mRNA [NM_152670]	-	-	-	-	-
	PALB2	0.12988	Homo sapiens partner and localizer of BRCA2 (PALB2), mRNA [NM_024675]	-	-	-	-	-
	DDAH1	0.129841	Homo sapiens dimethylarginine dimethylaminohydrolase 1 (DDAH1), transcript variant 1, mRNA [NM_012137]	-	-	-	-	-
	FUT2	0.129724	Homo sapiens fucosyltransferase 2 (secretor status included) (FUT2), transcript variant 1, mRNA [NM_000511]	-	-	-	-	-
	PHLPP1	0.129581	Homo sapiens PH domain and leucine rich repeat protein phosphatase 1 (PHLPP1), mRNA [NM_194449]	-	-	-	-	-
	AHSG	0.129524	Homo sapiens alpha-2-HS-glycoprotein (AHSG), mRNA [NM_001622]	-	-	-	-	-
	SIRPB1	0.129365	Homo sapiens signal-regulatory protein beta 1 (SIRPB1), transcript variant 1, mRNA [NM_006065]	-	-	-	-	-
	TNFRSF9	0.129315	Homo sapiens tumor necrosis factor receptor superfamily, member 9 (TNFRSF9), mRNA [NM_001561]	-	-	-	-	-
	SUPT3H	0.128957	suppressor of Ty 3 homolog (S. cerevisiae) [Source:HGNC Symbol;Acc:11466] [ENST00000475057]	-	-	-	-	-
	SUN2	0.128923	Homo sapiens Sad1 and UNC84 domain containing 2 (SUN2), transcript variant 2, mRNA [NM_015374]	-	-	-	-	-
	REEP4	0.128765	Homo sapiens receptor accessory protein 4 (REEP4), mRNA [NM_025232]	-	-	-	-	-
	FARS2	0.128601	Homo sapiens phenylalanyl-tRNA synthetase 2, mitochondrial (FARS2), mRNA [NM_006567]	-	-	-	-	-
	LOC145783	0.128588	Homo sapiens uncharacterized LOC145783 (LOC145783), long non-coding RNA [NR_015419]	-	-	-	-	-
	PBDC1	0.128377	Homo sapiens polysaccharide biosynthesis domain containing 1 (PBDC1), mRNA [NM_016500]	-	-	-	-	-
	SCAMP5	0.128305	Homo sapiens secretory carrier membrane protein 5 (SCAMP5), transcript variant 3, mRNA [NM_138967]	-	-	-	-	-
	YARS	0.128294	Homo sapiens tyrosyl-tRNA synthetase (YARS), mRNA [NM_003680]	-	-	-	-	-
	SNRPG	0.128253	Homo sapiens small nuclear ribonucleoprotein polypeptide G (SNRPG), mRNA [NM_003096]	-	-	-	-	-
	EVA1C	0.128158	Homo sapiens eva-1 homolog C (C. elegans) (EVA1C), transcript variant 1, mRNA [NM_058187]	-	-	-	-	-
	PLAC9	0.127948	placenta-specific 9 [Source:HGNC Symbol;Acc:19255] [ENST00000372263]	-	-	-	-	-
	LOC100129917	0.127907	Homo sapiens uncharacterized LOC100129917 (LOC100129917), transcript variant 1, long non-coding RNA [NR_036511]	-	-	-	-	-
	ARHGAP5	0.127708	Homo sapiens Rho GTPase activating protein 5 (ARHGAP5), transcript variant 1, mRNA [NM_001030055]	-	-	-	-	-
	WNT7A	0.127684	Homo sapiens wingless-type MMTV integration site family, member 7A (WNT7A), mRNA [NM_004625]	-	-	-	-	-
	MLLT4	0.127665	Homo sapiens myeloid/lymphoid or mixed-lineage leukemia (trithorax homolog, Drosophila); translocated to, 4 (MLLT4), transcript variant 4, mRNA [NM_001291964]	-	-	-	-	-
	XRRA1	0.127622	Homo sapiens X-ray radiation resistance associated 1 (XRRA1), transcript variant 1, mRNA [NM_182969]	-	-	-	-	-
	NEDD4	0.127566	Homo sapiens neural precursor cell expressed, developmentally down-regulated 4, E3 ubiquitin protein ligase (NEDD4), transcript variant 2, mRNA [NM_198400]	-	-	-	-	-
	LOC90834	0.127318	Homo sapiens uncharacterized protein BC001742 (LOC90834), long non-coding RNA [NR_026993]	-	-	-	-	-
	LPIN3	0.127283	Homo sapiens lipin 3 (LPIN3), mRNA [NM_022896]	-	-	-	-	-
	XLOC_000377	0.127015	BROAD Institute lincRNA (XLOC_000377), lincRNA [TCONS_00001134]	-	-	-	-	-
	EAF2	0.126866	Homo sapiens ELL associated factor 2 (EAF2), mRNA [NM_018456]	-	-	-	-	-
	REEP2	0.126818	Homo sapiens receptor accessory protein 2 (REEP2), transcript variant 2, mRNA [NM_016606]	-	-	-	-	-
	CDC37L1	0.126808	Homo sapiens cell division cycle 37-like 1 (CDC37L1), mRNA [NM_017913]	-	-	-	-	-
	APOBEC3C	0.12668	Homo sapiens apolipoprotein B mRNA editing enzyme, catalytic polypeptide-like 3C (APOBEC3C), mRNA [NM_014508]	-	-	-	-	-
	POLR1E	0.126668	Homo sapiens polymerase (RNA) I polypeptide E, 53kDa (POLR1E), transcript variant 1, mRNA [NM_022490]	-	-	-	-	-
	CD86	0.126656	Homo sapiens CD86 molecule (CD86), transcript variant 2, mRNA [NM_006889]	-	-	-	-	-
	JAKMIP3	0.126521	Homo sapiens Janus kinase and microtubule interacting protein 3 (JAKMIP3), mRNA [NM_001105521]	-	-	-	-	-
	NEIL2	0.126411	Homo sapiens nei endonuclease VIII-like 2 (E. coli) (NEIL2), transcript variant 1, mRNA [NM_145043]	-	-	-	-	-
	RPL26	0.126221	Homo sapiens ribosomal protein L26 (RPL26), mRNA [NM_000987]	-	-	-	-	-
	CLDN10	0.12614	Homo sapiens claudin 10 (CLDN10), transcript variant a, mRNA [NM_182848]	-	-	-	-	-
	TRPC1	0.126008	Homo sapiens transient receptor potential cation channel, subfamily C, member 1 (TRPC1), transcript variant 2, mRNA [NM_003304]	-	-	-	-	-
	NRF1	0.125967	Homo sapiens nuclear respiratory factor 1 (NRF1), transcript variant 1, mRNA [NM_005011]	-	-	-	-	-
	ANKRD20A9P	0.125926	Homo sapiens ankyrin repeat domain 20 family, member A9, pseudogene (ANKRD20A9P), non-coding RNA [NR_027995]	-	-	-	-	-
	SLC43A3	0.125902	Homo sapiens solute carrier family 43, member 3 (SLC43A3), transcript variant 3, mRNA [NM_199329]	-	-	-	-	-
	MLLT4-AS1	0.125619	Homo sapiens MLLT4 antisense RNA 1 (head to head) (MLLT4-AS1), long non-coding RNA [NR_027906]	-	-	-	-	-
	CCDC132	0.12556	Homo sapiens coiled-coil domain containing 132 (CCDC132), transcript variant 1, mRNA [NM_017667]	-	-	-	-	-
	ZNF542P	0.125425	Homo sapiens zinc finger protein 542, pseudogene (ZNF542P), transcript variant 4, non-coding RNA [NR_003127]	-	-	-	-	-
	PTRH1	0.125209	peptidyl-tRNA hydrolase 1 homolog (S. cerevisiae) [Source:HGNC Symbol;Acc:27039] [ENST00000419060]	-	-	-	-	-
	ENG	0.125138	Homo sapiens endoglin (ENG), transcript variant 2, mRNA [NM_000118]	-	-	-	-	-
	TMEM115	0.125029	Homo sapiens transmembrane protein 115 (TMEM115), mRNA [NM_007024]	-	-	-	-	-
	CARS	0.124636	Homo sapiens cysteinyl-tRNA synthetase (CARS), transcript variant 3, mRNA [NM_001014437]	-	-	-	-	-
	SCD	0.1246	Homo sapiens stearoyl-CoA desaturase (delta-9-desaturase) (SCD), mRNA [NM_005063]	-	-	-	-	-
	CIT	0.124279	Homo sapiens citron rho-interacting serine/threonine kinase (CIT), transcript variant 2, mRNA [NM_007174]	-	-	-	-	-
	SLC35D2	0.124108	Homo sapiens solute carrier family 35 (UDP-GlcNAc/UDP-glucose transporter), member D2 (SLC35D2), transcript variant 1, mRNA [NM_007001]	-	-	-	-	-
	NOMO1	0.123918	Homo sapiens NODAL modulator 1 (NOMO1), mRNA [NM_014287]	-	-	-	-	-
	TMPRSS4	0.123903	Homo sapiens transmembrane protease, serine 4 (TMPRSS4), transcript variant 1, mRNA [NM_019894]	-	-	-	-	-
	TCF7L2	0.123647	Homo sapiens transcription factor 7-like 2 (T-cell specific, HMG-box) (TCF7L2), transcript variant 7, mRNA [NM_001198525]	-	-	-	-	-
	GPHN	0.123504	Homo sapiens gephyrin (GPHN), transcript variant 1, mRNA [NM_020806]	-	-	-	-	-
	RHOC	0.123495	Homo sapiens ras homolog family member C (RHOC), transcript variant 1, mRNA [NM_175744]	-	-	-	-	-
	HBE1	0.123399	Homo sapiens hemoglobin, epsilon 1 (HBE1), mRNA [NM_005330]	-	-	-	-	-
	ZNF132	0.123386	Homo sapiens zinc finger protein 132 (ZNF132), mRNA [NM_003433]	-	-	-	-	-
	PTGDR	0.123343	Homo sapiens prostaglandin D2 receptor (DP) (PTGDR), transcript variant 1, mRNA [NM_000953]	-	-	-	Yes	Yes
	LOC100128374	0.123264	Protein LOC100128374 [Source:UniProtKB/TrEMBL;Acc:E9PF64] [ENST00000480694]	-	-	-	-	-
	MSTO1	0.123144	Homo sapiens misato 1, mitochondrial distribution and morphology regulator (MSTO1), transcript variant 1, mRNA [NM_018116]	-	-	-	-	-
	LOC341056	0.122968	Homo sapiens SUMO1 activating enzyme subunit 1 pseudogene (LOC341056), non-coding RNA [NR_027288]	-	-	-	-	-
	BATF3	0.122599	Homo sapiens basic leucine zipper transcription factor, ATF-like 3 (BATF3), mRNA [NM_018664]	-	-	-	-	-
	IRGC	0.122459	Homo sapiens immunity-related GTPase family, cinema (IRGC), mRNA [NM_019612]	-	-	-	-	-
	GRB10	0.122029	Homo sapiens growth factor receptor-bound protein 10 (GRB10), transcript variant 4, mRNA [NM_001001555]	-	-	-	-	-
	RFPL2	0.121988	Homo sapiens ret finger protein-like 2 (RFPL2), transcript variant 1, mRNA [NM_006605]	-	-	-	-	-
	KANSL2	0.121975	Homo sapiens KAT8 regulatory NSL complex subunit 2 (KANSL2), mRNA [NM_017822]	-	-	-	-	-
	RHAG	0.121864	Homo sapiens Rh-associated glycoprotein (RHAG), mRNA [NM_000324]	-	-	-	-	-
	GALNT2	0.121818	Homo sapiens polypeptide N-acetylgalactosaminyltransferase 2 (GALNT2), transcript variant 1, mRNA [NM_004481]	-	-	-	-	-
	ARHGEF9	0.121729	Homo sapiens Cdc42 guanine nucleotide exchange factor (GEF) 9 (ARHGEF9), transcript variant 1, mRNA [NM_015185]	-	-	-	-	-
	MRC2	0.121693	Homo sapiens mannose receptor, C type 2 (MRC2), mRNA [NM_006039]	-	-	-	-	-
	RLN3	0.121389	Homo sapiens relaxin 3 (RLN3), mRNA [NM_080864]	-	-	-	-	-
	HES6	0.121371	Homo sapiens hes family bHLH transcription factor 6 (HES6), transcript variant 1, mRNA [NM_018645]	-	-	-	-	-
	CD300C	0.121105	Homo sapiens CD300c molecule (CD300C), mRNA [NM_006678]	-	-	-	-	-
	ERVH-4	0.121025	Human endogenous retrovirus H protease/integrase-derived ORF1, ORF2, and putative envelope protein mRNA, complete cds. [U88896]	-	-	-	-	-
	ZNF546	0.120846	Homo sapiens zinc finger protein 546 (ZNF546), mRNA [NM_178544]	-	-	-	-	-
	TGFB3	0.120693	Homo sapiens transforming growth factor, beta 3 (TGFB3), mRNA [NM_003239]	-	-	-	-	-
	C2ORF15	0.120209	Homo sapiens chromosome 2 open reading frame 15 (C2orf15), mRNA [NM_144706]	-	-	-	-	-
	COL9A2	0.120123	Homo sapiens collagen, type IX, alpha 2 (COL9A2), mRNA [NM_001852]	-	-	-	-	-
	ITGB1BP1	0.120116	Homo sapiens integrin beta 1 binding protein 1 (ITGB1BP1), transcript variant 2, mRNA [NM_022334]	-	-	-	-	-
	SMC2	0.119983	Homo sapiens structural maintenance of chromosomes 2 (SMC2), transcript variant 1, mRNA [NM_001042550]	-	-	-	-	-
	GPAA1	0.119951	Homo sapiens glycosylphosphatidylinositol anchor attachment 1 (GPAA1), mRNA [NM_003801]	-	-	-	-	-
	SLC22A11	0.119885	Homo sapiens solute carrier family 22 (organic anion/urate transporter), member 11 (SLC22A11), mRNA [NM_018484]	-	-	-	-	-
	PFDN4	0.119661	Homo sapiens prefoldin subunit 4 (PFDN4), mRNA [NM_002623]	-	-	-	-	-
	TSPAN17	0.119587	Homo sapiens tetraspanin 17 (TSPAN17), transcript variant 1, mRNA [NM_012171]	-	-	-	-	-
	C14ORF142	0.119585	Homo sapiens chromosome 14 open reading frame 142 (C14orf142), mRNA [NM_032490]	-	-	-	-	-
	CHUK	0.119559	Homo sapiens conserved helix-loop-helix ubiquitous kinase (CHUK), mRNA [NM_001278]	-	-	-	-	-
	CXCL9	0.11948	Homo sapiens chemokine (C-X-C motif) ligand 9 (CXCL9), mRNA [NM_002416]	-	-	-	-	-
	OGFOD2	0.11939	Homo sapiens 2-oxoglutarate and iron-dependent oxygenase domain containing 2 (OGFOD2), mRNA [NM_024623]	-	-	-	-	-
	EIF2S1	0.119268	Homo sapiens eukaryotic translation initiation factor 2, subunit 1 alpha, 35kDa (EIF2S1), mRNA [NM_004094]	-	-	-	-	-
	HKDC1	0.119254	Homo sapiens hexokinase domain containing 1 (HKDC1), mRNA [NM_025130]	-	-	-	-	-
	SLC31A1	0.119103	Homo sapiens solute carrier family 31 (copper transporter), member 1 (SLC31A1), mRNA [NM_001859]	-	-	-	-	-
	SPATA6	0.119029	Homo sapiens spermatogenesis associated 6 (SPATA6), transcript variant 1, mRNA [NM_019073]	-	-	-	-	-
	LILRA5	0.118986	Homo sapiens leukocyte immunoglobulin-like receptor, subfamily A (with TM domain), member 5 (LILRA5), transcript variant 3, mRNA [NM_181879]	-	-	-	-	-
	USP28	0.118893	Homo sapiens ubiquitin specific peptidase 28 (USP28), mRNA [NM_020886]	-	-	-	-	-
	OSBPL5	0.118797	Homo sapiens oxysterol binding protein-like 5 (OSBPL5), transcript variant 1, mRNA [NM_020896]	-	-	-	Yes	Yes
	CDK1	0.11872	Homo sapiens cyclin-dependent kinase 1 (CDK1), transcript variant 1, mRNA [NM_001786]	-	-	-	-	-
	TNIP2	0.118486	Homo sapiens TNFAIP3 interacting protein 2 (TNIP2), transcript variant 1, mRNA [NM_024309]	-	-	-	-	-
	LOC90246	0.118441	Homo sapiens uncharacterized LOC90246 (LOC90246), long non-coding RNA [NR_026954]	-	-	-	-	-
	DPCD	0.118332	Homo sapiens deleted in primary ciliary dyskinesia homolog (mouse) (DPCD), mRNA [NM_015448]	-	-	-	-	-
	TRAF3IP2-AS1	0.118286	Homo sapiens TRAF3IP2 antisense RNA 1 (TRAF3IP2-AS1), transcript variant 1, long non-coding RNA [NR_034108]	-	-	-	-	-
	MARVELD3	0.11827	Homo sapiens MARVEL domain containing 3, mRNA (cDNA clone IMAGE:2820819), partial cds. [BC005052]	-	-	-	-	-
	ATP8A2	0.118039	ATPase, aminophospholipid transporter, class I, type 8A, member 2 [Source:HGNC Symbol;Acc:13533] [ENST00000381655]	-	-	-	-	-
	C14ORF1	0.118027	Homo sapiens chromosome 14 open reading frame 1 (C14orf1), mRNA [NM_007176]	-	-	-	-	-
	IGFBP3	0.117835	Homo sapiens insulin-like growth factor binding protein 3 (IGFBP3), transcript variant 1, mRNA [NM_001013398]	-	-	-	-	-
	WDR35	0.117803	Homo sapiens WD repeat domain 35 (WDR35), transcript variant 1, mRNA [NM_001006657]	-	-	-	-	-
	XKR3	0.11766	Homo sapiens XK, Kell blood group complex subunit-related family, member 3 (XKR3), mRNA [NM_175878]	-	-	-	-	-
	C21ORF128	0.117658	Homo sapiens chromosome 21 open reading frame 128 (C21orf128), long non-coding RNA [NR_027243]	-	-	-	-	-
	NGRN	0.117628	Homo sapiens neugrin, neurite outgrowth associated (NGRN), transcript variant 2, mRNA [NM_001033088]	-	-	-	-	-
	GCH1	0.117566	Homo sapiens GTP cyclohydrolase 1 (GCH1), transcript variant 1, mRNA [NM_000161]	-	-	-	-	-
	SMARCB1	0.11753	Homo sapiens SWI/SNF related, matrix associated, actin dependent regulator of chromatin, subfamily b, member 1 (SMARCB1), transcript variant 1, mRNA [NM_003073]	-	-	-	-	-
	PAX8	0.117477	Homo sapiens paired box 8 (PAX8), transcript variant PAX8A, mRNA [NM_003466]	-	-	-	-	-
	ZFP69B	0.117463	Homo sapiens ZFP69 zinc finger protein B (ZFP69B), mRNA [NM_023070]	-	-	-	-	-
	GPR56	0.117409	Homo sapiens G protein-coupled receptor 56 (GPR56), transcript variant 3, mRNA [NM_201525]	-	-	-	Yes	Yes
	WNT1	0.1174	Homo sapiens wingless-type MMTV integration site family, member 1 (WNT1), mRNA [NM_005430]	-	-	-	-	-
	FMNL2	0.117397	Homo sapiens formin-like 2 (FMNL2), mRNA [NM_052905]	-	-	-	-	-
	SYNGR1	0.117236	Homo sapiens synaptogyrin 1 (SYNGR1), transcript variant 1c, mRNA [NM_145738]	-	-	-	-	-
	MMEL1	0.117226	Homo sapiens membrane metallo-endopeptidase-like 1 (MMEL1), mRNA [NM_033467]	-	-	-	-	-
	NCKIPSD	0.117177	Homo sapiens NCK interacting protein with SH3 domain (NCKIPSD), transcript variant 2, mRNA [NM_184231]	-	-	-	-	-
	ACTL6B	0.117167	Homo sapiens actin-like 6B (ACTL6B), mRNA [NM_016188]	-	-	-	-	-
	ZNF703	0.117135	Homo sapiens zinc finger protein 703 (ZNF703), mRNA [NM_025069]	-	-	-	-	-
	LOC284837	0.117121	Homo sapiens uncharacterized LOC284837 (LOC284837), long non-coding RNA [NR_026961]	-	-	-	-	-
	DNAJB4	0.117096	Homo sapiens DnaJ (Hsp40) homolog, subfamily B, member 4 (DNAJB4), mRNA [NM_007034]	-	-	-	-	-
	LOC101928983	0.117039	NA	-	-	-	-	-
	ZNF668	0.11691	Homo sapiens zinc finger protein 668 (ZNF668), transcript variant 2, mRNA [NM_024706]	-	-	-	-	-
	PBOV1	0.116755	Homo sapiens prostate and breast cancer overexpressed 1 (PBOV1), mRNA [NM_021635]	-	-	-	-	-
	CRAT	0.116524	Homo sapiens carnitine O-acetyltransferase (CRAT), transcript variant 1, mRNA [NM_000755]	-	-	-	-	-
	SPON2	0.116503	Homo sapiens spondin 2, extracellular matrix protein (SPON2), transcript variant 1, mRNA [NM_012445]	-	-	-	Yes	Yes
	POLR2J4	0.116498	Homo sapiens polymerase (RNA) II (DNA directed) polypeptide J4, pseudogene (POLR2J4), non-coding RNA [NR_003655]	-	-	-	-	-
	SLC4A2	0.116464	Homo sapiens solute carrier family 4 (anion exchanger), member 2 (SLC4A2), transcript variant 1, mRNA [NM_003040]	-	-	-	-	-
	FKRP	0.116359	Homo sapiens fukutin related protein (FKRP), transcript variant 2, mRNA [NM_001039885]	-	-	-	-	-
	HMMR	0.116306	Homo sapiens hyaluronan-mediated motility receptor (RHAMM) (HMMR), transcript variant 2, mRNA [NM_012484]	-	-	-	-	-
	OR2B6	0.116255	Homo sapiens olfactory receptor, family 2, subfamily B, member 6 (OR2B6), mRNA [NM_012367]	-	-	-	-	-
	CSH2	0.116062	Homo sapiens chorionic somatomammotropin hormone 2 (CSH2), transcript variant 2, mRNA [NM_022644]	-	-	-	-	-
	IL4I1	0.116049	Homo sapiens interleukin 4 induced 1 (IL4I1), transcript variant 2, mRNA [NM_172374]	-	-	-	-	-
	AMOTL1	0.115968	Homo sapiens angiomotin like 1 (AMOTL1), mRNA [NM_130847]	-	-	-	-	-
	CTSW	0.115934	Homo sapiens cathepsin W (CTSW), mRNA [NM_001335]	-	-	-	-	Yes
	SH3D19	0.115926	SH3 domain containing 19 [Source:HGNC Symbol;Acc:30418] [ENST00000604922]	-	-	-	-	-
	HDDC2	0.115761	Homo sapiens HD domain containing 2 (HDDC2), mRNA [NM_016063]	-	-	-	-	-
	TVP23C	0.115711	Homo sapiens trans-golgi network vesicle protein 23 homolog C (S. cerevisiae) (TVP23C), transcript variant 1, mRNA [NM_145301]	-	-	-	-	-
	WARS	0.115694	Homo sapiens tryptophanyl-tRNA synthetase (WARS), transcript variant 1, mRNA [NM_004184]	-	-	-	-	-
	APBA2	0.115688	Homo sapiens amyloid beta (A4) precursor protein-binding, family A, member 2 (APBA2), transcript variant 1, mRNA [NM_005503]	-	-	-	-	-
	DLG3	0.115673	Homo sapiens discs, large homolog 3 (Drosophila) (DLG3), transcript variant 1, mRNA [NM_021120]	-	-	-	-	-
	H2AFY2	0.11559	Homo sapiens H2A histone family, member Y2 (H2AFY2), mRNA [NM_018649]	-	-	-	-	-
	CXCR6	0.115472	Homo sapiens chemokine (C-X-C motif) receptor 6 (CXCR6), mRNA [NM_006564]	-	-	-	-	-
	LRFN4	0.115446	Homo sapiens leucine rich repeat and fibronectin type III domain containing 4 (LRFN4), mRNA [NM_024036]	-	-	-	-	-
	FOXO4	0.115429	Homo sapiens forkhead box O4 (FOXO4), transcript variant 1, mRNA [NM_005938]	-	-	-	-	-
	ZNF697	0.115403	Homo sapiens zinc finger protein 697 (ZNF697), mRNA [NM_001080470]	-	-	-	-	-
	HTR3A	0.11512	Homo sapiens 5-hydroxytryptamine (serotonin) receptor 3A, ionotropic (HTR3A), transcript variant 1, mRNA [NM_213621]	-	-	-	-	-
	C1ORF159	0.114871	Homo sapiens chromosome 1 open reading frame 159 (C1orf159), mRNA [NM_017891]	-	-	-	-	-
	GDF15	0.114687	Homo sapiens growth differentiation factor 15 (GDF15), mRNA [NM_004864]	-	-	-	-	-
	ZNF740	0.114617	Homo sapiens zinc finger protein 740 (ZNF740), mRNA [NM_001004304]	-	-	-	-	-
	DYNC2LI1	0.114518	Homo sapiens dynein, cytoplasmic 2, light intermediate chain 1 (DYNC2LI1), transcript variant 2, mRNA [NM_015522]	-	-	-	-	-
	POU5F1P4	0.114447	Homo sapiens POU class 5 homeobox 1 pseudogene 4 (POU5F1P4), non-coding RNA [NR_034180]	-	-	-	-	-
	MYO5C	0.114309	Homo sapiens myosin VC (MYO5C), mRNA [NM_018728]	-	-	-	-	-
	GNLY	0.114307	Homo sapiens granulysin (GNLY), transcript variant NKG5, mRNA [NM_006433]	-	-	-	Yes	Yes
	SLC25A42	0.114274	Homo sapiens solute carrier family 25, member 42 (SLC25A42), mRNA [NM_178526]	-	-	-	-	-
	CENPK	0.114245	Homo sapiens centromere protein K (CENPK), transcript variant 1, mRNA [NM_022145]	-	-	-	-	-
	ARL4D	0.114221	Homo sapiens ADP-ribosylation factor-like 4D (ARL4D), mRNA [NM_001661]	-	-	-	-	-
	ZNF732	0.113917	Homo sapiens zinc finger protein 732 (ZNF732), mRNA [NM_001137608]	-	-	-	-	-
	XLOC_L2_008289	0.113852	BROAD Institute lincRNA (XLOC_l2_008289), lincRNA [TCONS_l2_00014935]	-	-	-	-	-
	HSBP1L1	0.113747	Homo sapiens heat shock factor binding protein 1-like 1 (HSBP1L1), mRNA [NM_001136180]	-	-	-	-	-
	LOC151174	0.113569	Homo sapiens uncharacterized LOC151174 (LOC151174), transcript variant 2, long non-coding RNA [NR_026926]	-	-	-	-	-
	SPTLC2	0.113548	Homo sapiens serine palmitoyltransferase, long chain base subunit 2 (SPTLC2), mRNA [NM_004863]	-	-	-	-	-
	DHX32	0.113423	Homo sapiens DEAH (Asp-Glu-Ala-His) box polypeptide 32 (DHX32), mRNA [NM_018180]	-	-	-	-	-
	PTGES2	0.113201	Homo sapiens prostaglandin E synthase 2 (PTGES2), transcript variant 1, mRNA [NM_025072]	-	-	-	-	-
	SUB1	0.113153	Homo sapiens SUB1 homolog (S. cerevisiae) (SUB1), mRNA [NM_006713]	-	-	-	-	-
	CHST10	0.113039	Homo sapiens carbohydrate sulfotransferase 10 (CHST10), mRNA [NM_004854]	-	-	-	-	-
	METTL15	0.112883	Homo sapiens methyltransferase like 15 (METTL15), transcript variant 2, mRNA [NM_152636]	-	-	-	-	-
	CLEC2B	0.112799	Homo sapiens C-type lectin domain family 2, member B (CLEC2B), mRNA [NM_005127]	-	-	-	-	-
	ALG14	0.112663	Homo sapiens ALG14, UDP-N-acetylglucosaminyltransferase subunit (ALG14), mRNA [NM_144988]	-	-	-	-	-
	MATK	0.112615	Homo sapiens megakaryocyte-associated tyrosine kinase (MATK), transcript variant 1, mRNA [NM_139355]	-	-	-	-	Yes
	RSL24D1	0.112614	Homo sapiens ribosomal L24 domain containing 1 (RSL24D1), mRNA [NM_016304]	-	-	-	-	-
	SEZ6L	0.112528	Homo sapiens seizure related 6 homolog (mouse)-like (SEZ6L), transcript variant 1, mRNA [NM_021115]	-	-	-	-	-
	LOC100130193	0.112453	Homo sapiens cDNA FLJ38783 fis, clone LIVER2001191. [AK096102]	-	-	-	-	-
	TGM7	0.112343	Homo sapiens transglutaminase 7 (TGM7), mRNA [NM_052955]	-	-	-	-	-
	C17ORF99	0.112302	Homo sapiens chromosome 17 open reading frame 99 (C17orf99), mRNA [NM_001163075]	-	-	-	-	-
	ALOX15B	0.112271	Homo sapiens arachidonate 15-lipoxygenase, type B (ALOX15B), transcript variant d, mRNA [NM_001141]	-	-	-	-	-
	LILRA3	0.112224	Homo sapiens leukocyte immunoglobulin-like receptor, subfamily A (without TM domain), member 3 (LILRA3), transcript variant 1, mRNA [NM_006865]	-	-	-	-	-
	ERRFI1	0.111969	Homo sapiens ERBB receptor feedback inhibitor 1 (ERRFI1), mRNA [NM_018948]	-	-	-	-	-
	KLRB1	0.111873	Homo sapiens killer cell lectin-like receptor subfamily B, member 1 (KLRB1), mRNA [NM_002258]	-	-	-	-	Yes
	NFKBIL1	0.111848	Homo sapiens nuclear factor of kappa light polypeptide gene enhancer in B-cells inhibitor-like 1 (NFKBIL1), transcript variant 1, mRNA [NM_005007]	-	-	-	-	-
	NUDT6	0.11184	Homo sapiens nudix (nucleoside diphosphate linked moiety X)-type motif 6 (NUDT6), transcript variant 2, mRNA [NM_198041]	-	-	-	-	-
	MLC1	0.111782	Homo sapiens megalencephalic leukoencephalopathy with subcortical cysts 1 (MLC1), transcript variant 1, mRNA [NM_015166]	-	-	-	-	Yes
	TIRAP	0.111754	Homo sapiens toll-interleukin 1 receptor (TIR) domain containing adaptor protein (TIRAP), transcript variant 3, mRNA [NM_001039661]	-	-	-	-	-
	RETSAT	0.111724	Homo sapiens retinol saturase (all-trans-retinol 13,14-reductase) (RETSAT), mRNA [NM_017750]	-	-	-	-	-
	NUP188	0.111657	Homo sapiens nucleoporin 188kDa (NUP188), mRNA [NM_015354]	-	-	-	-	-
	PLEKHF1	0.111051	Homo sapiens pleckstrin homology domain containing, family F (with FYVE domain) member 1 (PLEKHF1), mRNA [NM_024310]	-	-	-	Yes	Yes
	DSCR8	0.110974	Homo sapiens Down syndrome critical region gene 8 (DSCR8), transcript variant 4, long non-coding RNA [NR_026838]	-	-	-	-	-
	CCDC102A	0.110955	Homo sapiens coiled-coil domain containing 102A (CCDC102A), mRNA [NM_033212]	-	-	-	-	-
	HNRNPKP3	0.110903	Homo sapiens heterogeneous nuclear ribonucleoprotein K pseudogene 3 (HNRNPKP3), non-coding RNA [NR_033868]	-	-	-	-	-
	WFS1	0.110829	Homo sapiens Wolfram syndrome 1 (wolframin) (WFS1), transcript variant 1, mRNA [NM_006005]	-	-	-	-	-
	LYZ	0.11058	Homo sapiens lysozyme (LYZ), mRNA [NM_000239]	-	-	-	-	-
	SLC9B2	0.110413	Homo sapiens solute carrier family 9, subfamily B (NHA2, cation proton antiporter 2), member 2 (SLC9B2), mRNA [NM_178833]	-	-	-	-	-
	C12ORF36	0.110296	Homo sapiens chromosome 12 open reading frame 36 (C12orf36), long non-coding RNA [NR_036555]	-	-	-	-	-
	LECT1	0.110212	Homo sapiens leukocyte cell derived chemotaxin 1 (LECT1), transcript variant 1, mRNA [NM_007015]	-	-	-	-	-
	ATP1A3	0.110077	Homo sapiens ATPase, Na+/K+ transporting, alpha 3 polypeptide (ATP1A3), transcript variant 1, mRNA [NM_152296]	-	-	-	-	-
	XLOC_L2_004817	0.110038	BROAD Institute lincRNA (XLOC_l2_004817), lincRNA [TCONS_l2_00008879]	-	-	-	-	-
	XLOC_L2_004867	0.110002	BROAD Institute lincRNA (XLOC_l2_004867), lincRNA [TCONS_l2_00008982]	-	-	-	-	-
	SPTB	0.109804	Homo sapiens spectrin, beta, erythrocytic (SPTB), transcript variant 2, mRNA [NM_000347]	-	-	-	-	-
	LOC101927903	0.109633	PREDICTED: Homo sapiens protein FAM27D1-like (LOC101927903), mRNA [XM_005272524]	-	-	-	-	-
	HSP90AA1	0.109522	Homo sapiens heat shock protein 90kDa alpha (cytosolic), class A member 1 (HSP90AA1), transcript variant 2, mRNA [NM_005348]	-	-	-	-	-
	ACSM2B	0.109411	Homo sapiens acyl-CoA synthetase medium-chain family member 2B (ACSM2B), transcript variant 1, mRNA [NM_182617]	-	-	-	-	-
	GATM	0.109382	Homo sapiens glycine amidinotransferase (L-arginine:glycine amidinotransferase) (GATM), mRNA [NM_001482]	-	-	-	-	-
	KDM1B	0.109298	Homo sapiens lysine (K)-specific demethylase 1B (KDM1B), mRNA [NM_153042]	-	-	-	-	-
	PCYT2	0.109275	Homo sapiens phosphate cytidylyltransferase 2, ethanolamine (PCYT2), transcript variant 2, mRNA [NM_002861]	-	-	-	-	-
	KIAA0922	0.108938	Homo sapiens KIAA0922 (KIAA0922), transcript variant 2, mRNA [NM_015196]	-	-	-	-	-
	LPCAT1	0.108849	Homo sapiens lysophosphatidylcholine acyltransferase 1 (LPCAT1), mRNA [NM_024830]	-	-	-	-	Yes
	DNAJC17	0.108843	Homo sapiens DnaJ (Hsp40) homolog, subfamily C, member 17 (DNAJC17), mRNA [NM_018163]	-	-	-	-	-
	NAA15	0.10875	Homo sapiens N(alpha)-acetyltransferase 15, NatA auxiliary subunit (NAA15), mRNA [NM_057175]	-	-	-	-	-
	C12ORF43	0.108693	Homo sapiens chromosome 12 open reading frame 43 (C12orf43), transcript variant 3, mRNA [NM_022895]	-	-	-	-	-
	STOX2	0.108605	Homo sapiens storkhead box 2 (STOX2), mRNA [NM_020225]	-	-	-	-	-
	SFRP2	0.108345	Homo sapiens secreted frizzled-related protein 2 (SFRP2), mRNA [NM_003013]	-	-	-	-	-
	RRN3P2	0.108	Homo sapiens RNA polymerase I transcription factor homolog (S. cerevisiae) pseudogene 2 (RRN3P2), non-coding RNA [NR_003369]	-	-	-	-	-
	VKORC1L1	0.107942	Homo sapiens vitamin K epoxide reductase complex, subunit 1-like 1 (VKORC1L1), transcript variant 1, mRNA [NM_173517]	-	-	-	-	-
	POLD2	0.10788	Homo sapiens polymerase (DNA directed), delta 2, accessory subunit (POLD2), transcript variant 2, mRNA [NM_006230]	-	-	-	-	-
	ITPKA	0.107798	Homo sapiens inositol-trisphosphate 3-kinase A (ITPKA), mRNA [NM_002220]	-	-	-	-	-
	SLC25A4	0.107618	Homo sapiens solute carrier family 25 (mitochondrial carrier; adenine nucleotide translocator), member 4 (SLC25A4), mRNA [NM_001151]	-	-	-	-	-
	SGSM1	0.107599	Homo sapiens small G protein signaling modulator 1 (SGSM1), transcript variant 1, mRNA [NM_001039948]	-	-	-	-	-
	JAM2	0.107464	Homo sapiens junctional adhesion molecule 2 (JAM2), transcript variant 1, mRNA [NM_021219]	-	-	-	-	-
	EXT1	0.107385	Homo sapiens exostosin glycosyltransferase 1 (EXT1), mRNA [NM_000127]	-	-	-	-	-
	LGMN	0.107375	Homo sapiens legumain (LGMN), transcript variant 2, mRNA [NM_001008530]	-	-	-	-	-
	NCAPG	0.107354	Homo sapiens non-SMC condensin I complex, subunit G (NCAPG), transcript variant 1, mRNA [NM_022346]	-	-	-	-	-
	LOC103091866	0.107352	Homo sapiens uncharacterized LOC103091866 (LOC103091866), transcript variant 2, long non-coding RNA [NR_111955]	-	-	-	-	-
	C10ORF128	0.107339	Homo sapiens chromosome 10 open reading frame 128 (C10orf128), transcript variant 5, mRNA [NM_001288743]	-	-	-	-	-
	REXO4	0.107276	Homo sapiens REX4, RNA exonuclease 4 homolog (S. cerevisiae) (REXO4), transcript variant 1, mRNA [NM_020385]	-	-	-	-	-
	KRT13	0.10716	Homo sapiens keratin 13 (KRT13), transcript variant 2, mRNA [NM_002274]	-	-	-	-	-
	IGFALS	0.107041	Homo sapiens insulin-like growth factor binding protein, acid labile subunit (IGFALS), transcript variant 2, mRNA [NM_004970]	-	-	-	-	-
	LOC643406	0.107019	Homo sapiens uncharacterized LOC643406 (LOC643406), long non-coding RNA [NR_029405]	-	-	-	-	-
	ALKBH8	0.106947	Homo sapiens alkB, alkylation repair homolog 8 (E. coli) (ALKBH8), mRNA [NM_138775]	-	-	-	-	-
	NEDD1	0.106642	Homo sapiens neural precursor cell expressed, developmentally down-regulated 1 (NEDD1), transcript variant 2, mRNA [NM_152905]	-	-	-	-	-
	LOC401010	0.106415	Homo sapiens nucleolar complex associated 2 homolog (S. cerevisiae) pseudogene (LOC401010), non-coding RNA [NR_002826]	-	-	-	-	-
	RPH3A	0.106205	Homo sapiens rabphilin 3A homolog (mouse) (RPH3A), transcript variant 1, mRNA [NM_001143854]	-	-	-	-	-
	C1ORF186	0.106162	Homo sapiens chromosome 1 open reading frame 186 (C1orf186), mRNA [NM_001007544]	-	-	-	-	-
	MRPL47	0.1061	Homo sapiens mitochondrial ribosomal protein L47 (MRPL47), transcript variant 1, mRNA [NM_020409]	-	-	-	-	-
	NME4	0.106039	Homo sapiens NME/NM23 nucleoside diphosphate kinase 4 (NME4), transcript variant 1, mRNA [NM_005009]	-	-	-	-	-
	ADAMTS14	0.105954	Homo sapiens ADAM metallopeptidase with thrombospondin type 1 motif, 14 (ADAMTS14), transcript variant 1, mRNA [NM_139155]	-	-	-	-	-
	LOC102723851	0.10581	PREDICTED: Homo sapiens uncharacterized LOC102723851 (LOC102723851), ncRNA [XR_429959]	-	-	-	-	-
	CD70	0.105766	Homo sapiens CD70 molecule (CD70), mRNA [NM_001252]	-	-	-	-	-
	ZNF85	0.105748	Homo sapiens zinc finger protein 85 (ZNF85), transcript variant 1, mRNA [NM_003429]	-	-	-	-	-
	MICB	0.105645	Homo sapiens MHC class I polypeptide-related sequence B (MICB), transcript variant 1, mRNA [NM_005931]	-	-	-	-	-
	ZSCAN22	0.105625	Homo sapiens zinc finger and SCAN domain containing 22 (ZSCAN22), mRNA [NM_181846]	-	-	-	-	-
	FUNDC2P2	0.105613	Homo sapiens FUN14 domain containing 2 pseudogene 2 (FUNDC2P2), non-coding RNA [NR_003663]	-	-	-	-	-
	CENPE	0.105543	Homo sapiens centromere protein E, 312kDa (CENPE), transcript variant 1, mRNA [NM_001813]	-	-	-	-	-
	XLOC_L2_004312	0.105497	BROAD Institute lincRNA (XLOC_l2_004312), lincRNA [TCONS_l2_00007922]	-	-	-	-	-
	CHIC1	0.105253	Homo sapiens cysteine-rich hydrophobic domain 1 (CHIC1), mRNA [NM_001039840]	-	-	-	-	-
	LINC01106	0.105225	Homo sapiens long intergenic non-protein coding RNA 1106 (LINC01106), long non-coding RNA [NR_027244]	-	-	-	-	-
	CLPTM1	0.105021	Homo sapiens cleft lip and palate associated transmembrane protein 1 (CLPTM1), transcript variant 2, mRNA [NM_001294]	-	-	-	-	-
	ERMAP	0.104981	Homo sapiens erythroblast membrane-associated protein (Scianna blood group) (ERMAP), transcript variant 1, mRNA [NM_001017922]	-	-	-	-	-
	LINC00935	0.104817	Homo sapiens long intergenic non-protein coding RNA 935 (LINC00935), transcript variant 1, long non-coding RNA [NR_029448]	-	-	-	-	-
	TMC5	0.104752	Homo sapiens transmembrane channel-like 5 (TMC5), transcript variant 3, mRNA [NM_024780]	-	-	-	-	-
	TTLL11	0.104474	Homo sapiens tubulin tyrosine ligase-like family, member 11 (TTLL11), transcript variant 2, mRNA [NM_194252]	-	-	-	-	-
	CRCP	0.104417	Homo sapiens CGRP receptor component (CRCP), transcript variant 1, mRNA [NM_014478]	-	-	-	-	-
	PI16	0.104399	Homo sapiens peptidase inhibitor 16 (PI16), transcript variant 1, mRNA [NM_153370]	-	-	-	-	-
	WDR46	0.104385	Homo sapiens WD repeat domain 46 (WDR46), transcript variant 1, mRNA [NM_005452]	-	-	-	-	-
	ECHDC3	0.10434	Homo sapiens enoyl CoA hydratase domain containing 3 (ECHDC3), mRNA [NM_024693]	-	-	-	-	-
	AAMP	0.104289	Homo sapiens angio-associated, migratory cell protein (AAMP), mRNA [NM_001087]	-	-	-	-	-
	FKBP4	0.104285	Homo sapiens FK506 binding protein 4, 59kDa (FKBP4), mRNA [NM_002014]	-	-	-	-	-
	PSTPIP2	0.104282	Homo sapiens proline-serine-threonine phosphatase interacting protein 2 (PSTPIP2), mRNA [NM_024430]	-	-	-	-	-
	SERF1A	0.104268	Homo sapiens small EDRK-rich factor 1A (telomeric) (SERF1A), transcript variant 2, mRNA [NM_022968]	-	-	-	-	-
	LOC100507639	0.104164	PREDICTED: Homo sapiens uncharacterized LOC100507639 (RP11-362F19.1), transcript variant X2, ncRNA [XR_425785]	-	-	-	-	-
	C11ORF84	0.10402	Homo sapiens chromosome 11 open reading frame 84 (C11orf84), mRNA [NM_138471]	-	-	-	-	-
	SCIMP	0.103998	Homo sapiens SLP adaptor and CSK interacting membrane protein (SCIMP), transcript variant 2, mRNA [NM_001271842]	-	-	-	-	-
	PABPC4	0.103743	Homo sapiens poly(A) binding protein, cytoplasmic 4 (inducible form) (PABPC4), transcript variant 2, mRNA [NM_003819]	-	-	-	-	-
	PSMA4	0.103629	Homo sapiens proteasome (prosome, macropain) subunit, alpha type, 4 (PSMA4), transcript variant 1, mRNA [NM_002789]	-	Yes	-	-	-
	RNF139-AS1	0.103626	RNF139 antisense RNA 1 (head to head) [Source:HGNC Symbol;Acc:48940] [ENST00000530778]	-	-	-	-	-
	LRFN2	0.103599	Homo sapiens leucine rich repeat and fibronectin type III domain containing 2 (LRFN2), mRNA [NM_020737]	-	-	-	-	-
	ACTL8	0.103593	Homo sapiens actin-like 8 (ACTL8), mRNA [NM_030812]	-	-	-	-	-
	POLA2	0.103409	Homo sapiens polymerase (DNA directed), alpha 2, accessory subunit (POLA2), mRNA [NM_002689]	-	-	-	-	-
	ATAD2	0.103289	Homo sapiens ATPase family, AAA domain containing 2 (ATAD2), mRNA [NM_014109]	-	-	-	-	-
	XLOC_L2_004340	0.103262	BROAD Institute lincRNA (XLOC_l2_004340), lincRNA [TCONS_l2_00007970]	-	-	-	-	-
	PLXNA2	0.103225	Homo sapiens plexin A2 (PLXNA2), mRNA [NM_025179]	-	-	-	-	-
	UROS	0.103208	Homo sapiens uroporphyrinogen III synthase (UROS), mRNA [NM_000375]	-	-	-	-	-
	MUC1	0.103205	Homo sapiens mucin 1, cell surface associated (MUC1), transcript variant 1, mRNA [NM_002456]	-	-	-	-	-
	PRRG1	0.103138	Homo sapiens proline rich Gla (G-carboxyglutamic acid) 1 (PRRG1), transcript variant 1, mRNA [NM_000950]	-	-	-	-	-
	SLC14A1	0.102899	Homo sapiens solute carrier family 14 (urea transporter), member 1 (Kidd blood group) (SLC14A1), transcript variant 4, mRNA [NM_001146037]	-	-	-	-	-
	PCED1B-AS1	0.102809	PCED1B antisense RNA 1 [Source:HGNC Symbol;Acc:44166] [ENST00000552975]	-	-	-	-	-
	FAM169A	0.102773	Homo sapiens family with sequence similarity 169, member A (FAM169A), transcript variant 1, mRNA [NM_015566]	-	-	-	-	-
	CA5BP1	0.102733	Homo sapiens carbonic anhydrase VB pseudogene 1 (CA5BP1), non-coding RNA [NR_026551]	-	-	-	-	-
	PCCB	0.102711	Homo sapiens propionyl CoA carboxylase, beta polypeptide (PCCB), transcript variant 1, mRNA [NM_000532]	-	-	-	-	-
	TTL	0.102677	Homo sapiens tubulin tyrosine ligase (TTL), mRNA [NM_153712]	-	-	-	-	-
	PSMC3	0.102448	Homo sapiens proteasome (prosome, macropain) 26S subunit, ATPase, 3 (PSMC3), mRNA [NM_002804]	-	Yes	-	-	-
	C3ORF14	0.102248	Homo sapiens chromosome 3 open reading frame 14 (C3orf14), transcript variant 1, mRNA [NM_020685]	-	-	-	-	-
	LIN7C	0.102215	Homo sapiens lin-7 homolog C (C. elegans) (LIN7C), mRNA [NM_018362]	-	-	-	-	-
	XLOC_012079	0.102171	BROAD Institute lincRNA (XLOC_012079), lincRNA [TCONS_00025273]	-	-	-	-	-
	MCPH1	0.101858	Homo sapiens microcephalin 1 (MCPH1), transcript variant 1, mRNA [NM_024596]	-	-	-	-	-
	ERCC8	0.101821	Homo sapiens excision repair cross-complementation group 8 (ERCC8), transcript variant 2, mRNA [NM_001007233]	-	-	-	-	-
	ZNF653	0.101657	Homo sapiens zinc finger protein 653 (ZNF653), mRNA [NM_138783]	-	-	-	-	-
	ABHD16B	0.101632	Homo sapiens abhydrolase domain containing 16B (ABHD16B), mRNA [NM_080622]	-	-	-	-	-
	RPL34	0.101537	Homo sapiens ribosomal protein L34 (RPL34), transcript variant 2, mRNA [NM_033625]	-	-	-	-	-
	HSD17B7	0.101121	Homo sapiens hydroxysteroid (17-beta) dehydrogenase 7 (HSD17B7), mRNA [NM_016371]	-	-	-	-	-
	KIF21A	0.101063	Homo sapiens kinesin family member 21A (KIF21A), transcript variant 2, mRNA [NM_017641]	-	-	-	-	-
	ADH5	0.101058	Homo sapiens alcohol dehydrogenase 5 (class III), chi polypeptide (ADH5), mRNA [NM_000671]	-	-	-	-	-
	FIBIN	0.100964	Homo sapiens fin bud initiation factor homolog (zebrafish) (FIBIN), mRNA [NM_203371]	-	-	-	-	-
	GPBAR1	0.100909	Homo sapiens G protein-coupled bile acid receptor 1 (GPBAR1), transcript variant 1, mRNA [NM_001077191]	-	-	-	-	-
	XLOC_009079	0.100805	BROAD Institute lincRNA (XLOC_009079), lincRNA [TCONS_00019861]	-	-	-	-	-
	HOXB9	0.100739	Homo sapiens homeobox B9 (HOXB9), mRNA [NM_024017]	-	-	-	-	-
	SYT11	0.100702	Homo sapiens synaptotagmin XI (SYT11), mRNA [NM_152280]	-	-	-	-	-
	CLCN2	0.100603	Homo sapiens chloride channel, voltage-sensitive 2 (CLCN2), transcript variant 1, mRNA [NM_004366]	-	-	-	-	-
	IDO1	0.100592	Homo sapiens indoleamine 2,3-dioxygenase 1 (IDO1), mRNA [NM_002164]	-	-	-	-	-
	BPGM	0.100555	Homo sapiens 2,3-bisphosphoglycerate mutase (BPGM), transcript variant 2, mRNA [NM_199186]	-	-	-	-	-
	DNAJC1	0.100542	Homo sapiens DnaJ (Hsp40) homolog, subfamily C, member 1 (DNAJC1), mRNA [NM_022365]	-	-	-	-	-
	PRR5L	0.100516	Homo sapiens proline rich 5 like (PRR5L), transcript variant 2, mRNA [NM_024841]	-	-	-	-	-
	CTD-2151A2.1	0.100344	Homo sapiens uncharacterized LOC102724855 (CTD-2151A2.1), long non-coding RNA [NR_110562]	-	-	-	-	-
	AKR7A2P1	0.100328	Homo sapiens aldo-keto reductase family 7, member A2 pseudogene 1 (AKR7A2P1), non-coding RNA [NR_002796]	-	-	-	-	-
	DNPEP	0.100278	Homo sapiens aspartyl aminopeptidase (DNPEP), mRNA [NM_012100]	-	-	-	-	-
	TIGD7	0.100168	Homo sapiens tigger transposable element derived 7 (TIGD7), mRNA [NM_033208]	-	-	-	-	-
	SPTA1	0.100067	Homo sapiens spectrin, alpha, erythrocytic 1 (elliptocytosis 2) (SPTA1), mRNA [NM_003126]	-	-	-	-	-
	MSRB2	0.0997969	Homo sapiens methionine sulfoxide reductase B2 (MSRB2), mRNA [NM_012228]	-	-	-	-	-
	ABCA13	0.0997966	Homo sapiens ATP-binding cassette, sub-family A (ABC1), member 13 (ABCA13), mRNA [NM_152701]	-	-	-	-	-
	APOBEC3G	0.0997924	Homo sapiens apolipoprotein B mRNA editing enzyme, catalytic polypeptide-like 3G (APOBEC3G), mRNA [NM_021822]	-	-	-	-	Yes
	FAM118B	0.0997732	Homo sapiens family with sequence similarity 118, member B (FAM118B), mRNA [NM_024556]	-	-	-	-	-
	GZMH	0.0997248	Homo sapiens granzyme H (cathepsin G-like 2, protein h-CCPX) (GZMH), transcript variant 1, mRNA [NM_033423]	-	-	-	-	Yes
	NOP9	0.0996974	Homo sapiens NOP9 nucleolar protein (NOP9), transcript variant 1, mRNA [NM_174913]	-	-	-	-	-
	PALD1	0.0996384	Homo sapiens phosphatase domain containing, paladin 1 (PALD1), mRNA [NM_014431]	-	-	-	-	-
	PACSIN1	0.0996187	Homo sapiens protein kinase C and casein kinase substrate in neurons 1 (PACSIN1), transcript variant 1, mRNA [NM_020804]	-	-	-	-	-
	SENP3	0.0994825	Homo sapiens SUMO1/sentrin/SMT3 specific peptidase 3 (SENP3), mRNA [NM_015670]	-	-	-	-	-
	CA11	0.0992179	Homo sapiens carbonic anhydrase XI (CA11), mRNA [NM_001217]	-	-	-	-	-
	PCDHGA8	0.099166	Homo sapiens protocadherin gamma subfamily A, 8 (PCDHGA8), transcript variant 1, mRNA [NM_032088]	-	-	-	-	-
	ARHGAP10	0.0991635	Homo sapiens Rho GTPase activating protein 10 (ARHGAP10), mRNA [NM_024605]	-	Yes	-	-	-
	PROCR	0.0991315	Homo sapiens protein C receptor, endothelial (PROCR), mRNA [NM_006404]	-	-	-	-	-
	C17ORF67	0.0991178	Homo sapiens chromosome 17 open reading frame 67 (C17orf67), mRNA [NM_001085430]	-	-	-	-	-
	SLC35F6	0.0991142	Homo sapiens solute carrier family 35, member F6 (SLC35F6), mRNA [NM_017877]	-	-	-	-	-
	RNF175	0.0990016	Homo sapiens ring finger protein 175 (RNF175), mRNA [NM_173662]	-	-	-	-	-
	C17ORF97	0.0989812	Homo sapiens chromosome 17 open reading frame 97 (C17orf97), mRNA [NM_001013672]	-	-	-	-	-
	NCR1	0.0988352	natural cytotoxicity triggering receptor 1 [Source:HGNC Symbol;Acc:6731] [ENST00000593509]	-	-	-	Yes	-
	SMUG1	0.0987936	Homo sapiens single-strand-selective monofunctional uracil-DNA glycosylase 1 (SMUG1), transcript variant 1, mRNA [NM_014311]	-	-	-	-	-
	RWDD1	0.0987815	Homo sapiens RWD domain containing 1 (RWDD1), transcript variant 2, mRNA [NM_016104]	-	-	-	-	-
	DAK	0.098551	Homo sapiens dihydroxyacetone kinase 2 homolog (S. cerevisiae) (DAK), mRNA [NM_015533]	-	-	-	-	-
	MRPS28	0.0984589	Homo sapiens mitochondrial ribosomal protein S28 (MRPS28), mRNA [NM_014018]	-	-	-	-	-
	EXO5	0.0984494	Homo sapiens exonuclease 5 (EXO5), mRNA [NM_022774]	-	-	-	-	-
	CHAT	0.0983828	Homo sapiens choline O-acetyltransferase (CHAT), transcript variant M, mRNA [NM_020549]	-	-	-	-	-
	MERTK	0.0983118	c-mer proto-oncogene tyrosine kinase [Source:HGNC Symbol;Acc:7027] [ENST00000421804]	-	-	-	-	-
	C9ORF53	0.0982721	Homo sapiens chromosome 9 open reading frame 53 (C9orf53), long non-coding RNA [NR_024274]	-	-	-	-	-
	ZNF432	0.0981216	Homo sapiens zinc finger protein 432 (ZNF432), mRNA [NM_014650]	-	-	-	-	-
	PSMC2	0.0981203	Homo sapiens proteasome (prosome, macropain) 26S subunit, ATPase, 2 (PSMC2), transcript variant 1, mRNA [NM_002803]	-	Yes	-	-	-
	RPS7P5	0.0980729	Homo sapiens ribosomal protein S7 pseudogene 5 (RPS7P5), non-coding RNA [NR_036695]	-	-	-	-	-
	MTG1	0.0980436	Homo sapiens mitochondrial ribosome-associated GTPase 1 (MTG1), mRNA [NM_138384]	-	-	-	-	-
	LAIR1	0.0980259	Homo sapiens leukocyte-associated immunoglobulin-like receptor 1 (LAIR1), transcript variant a, mRNA [NM_002287]	-	-	-	-	-
	TMCO4	0.097864	Homo sapiens transmembrane and coiled-coil domains 4 (TMCO4), mRNA [NM_181719]	-	-	-	-	-
	SRP68	0.0978474	Homo sapiens signal recognition particle 68kDa (SRP68), transcript variant 1, mRNA [NM_014230]	-	-	-	-	-
	PLLP	0.0978337	Homo sapiens plasmolipin (PLLP), mRNA [NM_015993]	-	-	-	-	-
	RAB13	0.0978204	Homo sapiens RAB13, member RAS oncogene family (RAB13), transcript variant 1, mRNA [NM_002870]	-	-	-	-	-
	ASAP3	0.0977468	Homo sapiens ArfGAP with SH3 domain, ankyrin repeat and PH domain 3 (ASAP3), transcript variant 1, mRNA [NM_017707]	-	-	-	-	-
	PLD2	0.0976618	Homo sapiens phospholipase D2 (PLD2), transcript variant 1, mRNA [NM_002663]	-	-	-	-	-
	DHRS4L1	0.0976198	Homo sapiens dehydrogenase/reductase (SDR family) member 4 like 1 (DHRS4L1), transcript variant 3, long non-coding RNA [NR_102691]	-	-	-	-	-
	LGSN	0.0974947	Homo sapiens lengsin, lens protein with glutamine synthetase domain (LGSN), transcript variant 1, mRNA [NM_016571]	-	-	-	-	-
	MVD	0.0973285	Homo sapiens mevalonate (diphospho) decarboxylase (MVD), mRNA [NM_002461]	-	-	-	-	-
	LOC101928710	0.0972066	Homo sapiens uncharacterized LOC101928710 (LOC101928710), transcript variant 1, long non-coding RNA [NR_110848]	-	-	-	-	-
	IDH2	0.0971824	Homo sapiens isocitrate dehydrogenase 2 (NADP+), mitochondrial (IDH2), transcript variant 1, mRNA [NM_002168]	-	-	-	-	-
	CDIPT	0.0971676	Homo sapiens CDP-diacylglycerol--inositol 3-phosphatidyltransferase (CDIPT), transcript variant 1, mRNA [NM_006319]	-	-	-	-	-
	LRRC23	0.0970679	Homo sapiens leucine rich repeat containing 23 (LRRC23), transcript variant 2, mRNA [NM_006992]	-	-	-	-	-
	FKBP5	0.0970388	Homo sapiens FK506 binding protein 5 (FKBP5), transcript variant 1, mRNA [NM_004117]	-	-	-	-	-
	HCN3	0.097037	Homo sapiens hyperpolarization activated cyclic nucleotide-gated potassium channel 3 (HCN3), transcript variant 1, mRNA [NM_020897]	-	-	-	-	-
	GIMAP2	0.0968083	Homo sapiens GTPase, IMAP family member 2 (GIMAP2), mRNA [NM_015660]	-	-	-	-	-
	ZNF492	0.0967428	Homo sapiens zinc finger protein 492 (ZNF492), mRNA [NM_020855]	-	-	-	-	-
	KARS	0.0967341	Homo sapiens lysyl-tRNA synthetase (KARS), transcript variant 2, mRNA [NM_005548]	-	-	-	-	-
	CTSE	0.0965428	Homo sapiens cathepsin E (CTSE), transcript variant 1, mRNA [NM_001910]	-	-	-	-	-
	NXNL2	0.0965323	nucleoredoxin-like 2 [Source:HGNC Symbol;Acc:30482] [ENST00000487646]	-	-	-	-	-
	AIFM3	0.0965215	Homo sapiens apoptosis-inducing factor, mitochondrion-associated, 3 (AIFM3), transcript variant 2, mRNA [NM_001018060]	-	-	-	-	-
	JADE2	0.096516	jade family PHD finger 2 [Source:HGNC Symbol;Acc:22984] [ENST00000470876]	-	-	-	-	-
	TIGIT	0.096449	Homo sapiens T cell immunoreceptor with Ig and ITIM domains (TIGIT), mRNA [NM_173799]	-	-	-	-	-
	HBG1	0.0964195	Homo sapiens hemoglobin, gamma A (HBG1), mRNA [NM_000559]	-	-	-	-	-
	TOX	0.0963921	Homo sapiens thymocyte selection-associated high mobility group box (TOX), mRNA [NM_014729]	-	-	-	-	-
	ANK2	0.096391	Homo sapiens ankyrin 2, neuronal (ANK2), transcript variant 1, mRNA [NM_001148]	-	-	-	-	-
	INTS5	0.0963494	Homo sapiens integrator complex subunit 5 (INTS5), mRNA [NM_030628]	-	-	-	-	-
	ZNF230	0.096344	Homo sapiens zinc finger protein 230 (ZNF230), mRNA [NM_006300]	-	-	-	-	-
	TMEM9	0.0962729	Homo sapiens transmembrane protein 9 (TMEM9), transcript variant 1, mRNA [NM_016456]	-	-	-	-	-
	EXOSC5	0.0961868	Homo sapiens exosome component 5 (EXOSC5), mRNA [NM_020158]	-	-	-	-	-
	DPP9	0.096178	Homo sapiens dipeptidyl-peptidase 9 (DPP9), mRNA [NM_139159]	-	-	-	-	-
	CCDC34	0.0961752	Homo sapiens coiled-coil domain containing 34 (CCDC34), transcript variant 1, mRNA [NM_030771]	-	-	-	-	-
	COL4A4	0.0961023	Homo sapiens collagen, type IV, alpha 4 (COL4A4), mRNA [NM_000092]	-	-	-	-	-
	PDIA6	0.096024	Homo sapiens protein disulfide isomerase family A, member 6 (PDIA6), transcript variant 4, mRNA [NM_005742]	-	-	-	-	-
	CRLF2	0.0959789	Homo sapiens cytokine receptor-like factor 2 (CRLF2), transcript variant 2, mRNA [NM_001012288]	-	-	-	-	-
	GPR157	0.0959711	Homo sapiens cDNA FLJ12132 fis, clone MAMMA1000277. [AK022194]	-	-	-	-	-
	GALE	0.0959652	Homo sapiens UDP-galactose-4-epimerase (GALE), transcript variant 1, mRNA [NM_000403]	-	-	-	-	-
	ZNRD1-AS1	0.095914	Homo sapiens non-protein coding RNA 171, mRNA (cDNA clone IMAGE:5167697), with apparent retained intron. [BC034573]	-	-	-	-	-
	ABHD17B	0.0957393	Homo sapiens abhydrolase domain containing 17B (ABHD17B), transcript variant 1, mRNA [NM_016014]	-	-	-	-	-
	MTERFD3	0.0956934	Homo sapiens MTERF domain containing 3 (MTERFD3), transcript variant 1, mRNA [NM_001033050]	-	-	-	-	-
	RAB3IL1	0.0956185	Homo sapiens RAB3A interacting protein (rabin3)-like 1 (RAB3IL1), transcript variant 1, mRNA [NM_013401]	-	-	-	-	-
	ZNF280B	0.0953905	Homo sapiens zinc finger protein 280B (ZNF280B), mRNA [NM_080764]	-	-	-	-	-
	EIF2B3	0.0953794	Homo sapiens eukaryotic translation initiation factor 2B, subunit 3 gamma, 58kDa (EIF2B3), transcript variant 1, mRNA [NM_020365]	-	-	-	-	-
	GREB1	0.0952273	Homo sapiens growth regulation by estrogen in breast cancer 1 (GREB1), transcript variant c, mRNA [NM_148903]	-	-	-	-	-
	CEP128	0.0952172	Homo sapiens centrosomal protein 128kDa (CEP128), mRNA [NM_152446]	-	-	-	-	-
	UBXN2A	0.0952042	Homo sapiens UBX domain protein 2A (UBXN2A), mRNA [NM_181713]	-	-	-	-	-
	RNF165	0.0951982	ring finger protein 165 [Source:HGNC Symbol;Acc:31696] [ENST00000269439]	-	-	-	-	-
	PAFAH2	0.0951961	Homo sapiens platelet-activating factor acetylhydrolase 2, 40kDa (PAFAH2), mRNA [NM_000437]	-	-	-	-	-
	ALKBH6	0.0951775	Homo sapiens alkB, alkylation repair homolog 6 (E. coli) (ALKBH6), transcript variant 1, mRNA [NM_198867]	-	-	-	-	-
	TMEM145	0.0951162	Homo sapiens transmembrane protein 145 (TMEM145), mRNA [NM_173633]	-	-	-	-	-
	IL18R1	0.0950932	Homo sapiens interleukin 18 receptor 1 (IL18R1), transcript variant 1, mRNA [NM_003855]	-	-	-	-	-
	MMAB	0.0950687	Homo sapiens methylmalonic aciduria (cobalamin deficiency) cblB type (MMAB), transcript variant 1, mRNA [NM_052845]	-	-	-	-	-
	ATP5I	0.0950046	Homo sapiens ATP synthase, H+ transporting, mitochondrial Fo complex, subunit E (ATP5I), transcript variant 1, mRNA [NM_007100]	-	-	-	-	-
	ZNF83	0.0948997	Homo sapiens zinc finger protein 83 (ZNF83), transcript variant 5, mRNA [NM_018300]	-	-	-	-	-
	RNF8	0.0948535	Homo sapiens ring finger protein 8, E3 ubiquitin protein ligase (RNF8), transcript variant 1, mRNA [NM_003958]	-	-	-	-	-
	AARS	0.0948094	Homo sapiens alanyl-tRNA synthetase (AARS), mRNA [NM_001605]	-	-	-	-	-
	CLYBL	0.0947068	Homo sapiens citrate lyase beta like (CLYBL), transcript variant 1, mRNA [NM_206808]	-	-	-	-	-
	CENPO	0.0945563	Homo sapiens centromere protein O (CENPO), transcript variant 2, mRNA [NM_001199803]	-	-	-	-	-
	PIAS4	0.0945466	Homo sapiens protein inhibitor of activated STAT, 4 (PIAS4), mRNA [NM_015897]	-	-	-	-	-
	LAG3	0.0943852	Homo sapiens lymphocyte-activation gene 3 (LAG3), mRNA [NM_002286]	-	-	-	-	-
	GFOD2	0.0943804	Homo sapiens glucose-fructose oxidoreductase domain containing 2 (GFOD2), transcript variant 1, mRNA [NM_030819]	-	-	-	-	-
	SPRYD3	0.0943408	Homo sapiens SPRY domain containing 3 (SPRYD3), mRNA [NM_032840]	-	-	-	-	-
	QARS	0.0943339	Homo sapiens glutaminyl-tRNA synthetase (QARS), transcript variant 1, mRNA [NM_005051]	-	-	-	-	-
	SQLE	0.0943124	Homo sapiens squalene epoxidase (SQLE), mRNA [NM_003129]	-	-	-	-	-
	XPO7	0.0942488	Homo sapiens exportin 7 (XPO7), mRNA [NM_015024]	-	-	-	-	-
	HNRNPAB	0.0942333	Homo sapiens heterogeneous nuclear ribonucleoprotein A/B (HNRNPAB), transcript variant 2, mRNA [NM_004499]	-	-	-	-	-
	HCFC1	0.0941962	Homo sapiens host cell factor C1 (HCFC1), mRNA [NM_005334]	-	-	-	-	-
	MFI2-AS1	0.0941661	Homo sapiens MFI2 antisense RNA 1 (MFI2-AS1), long non-coding RNA [NR_038285]	-	-	-	-	-
	ST6GALNAC6	0.0941401	Homo sapiens ST6 (alpha-N-acetyl-neuraminyl-2,3-beta-galactosyl-1,3)-N-acetylgalactosaminide alpha-2,6-sialyltransferase 6 (ST6GALNAC6), transcript variant 1, mRNA [NM_013443]	-	-	-	-	-
	CYTH2	0.0940546	Homo sapiens cytohesin 2 (CYTH2), transcript variant 2, mRNA [NM_004228]	-	-	-	-	-
	SSX5	0.0940042	Homo sapiens synovial sarcoma, X breakpoint 5 (SSX5), transcript variant 1, mRNA [NM_021015]	-	-	-	-	-
	AHSP	0.0939015	Homo sapiens alpha hemoglobin stabilizing protein (AHSP), mRNA [NM_016633]	-	-	-	-	-
	DPY19L4	0.0938584	Homo sapiens dpy-19-like 4 (C. elegans) (DPY19L4), mRNA [NM_181787]	-	-	-	-	-
	FAM86C1	0.0938402	Homo sapiens family with sequence similarity 86, member C1 (FAM86C1), transcript variant 1, mRNA [NM_018172]	-	-	-	-	-
	NCALD	0.0938339	Homo sapiens neurocalcin delta (NCALD), transcript variant 7, mRNA [NM_001040630]	-	-	-	-	-
	NFYB	0.0936748	Homo sapiens nuclear transcription factor Y, beta (NFYB), mRNA [NM_006166]	-	-	-	-	-
	CNPPD1	0.0936569	Homo sapiens cyclin Pas1/PHO80 domain containing 1 (CNPPD1), mRNA [NM_015680]	-	-	-	-	-
	OSBPL3	0.0935378	Homo sapiens oxysterol binding protein-like 3 (OSBPL3), transcript variant 1, mRNA [NM_015550]	-	-	-	-	-
	SRGAP2B	0.0935332	Homo sapiens SLIT-ROBO Rho GTPase activating protein 2B (SRGAP2B), mRNA [NM_001271870]	-	-	-	-	-
	ALDH1A1	0.093252	Homo sapiens aldehyde dehydrogenase 1 family, member A1 (ALDH1A1), mRNA [NM_000689]	-	-	-	-	-
	ARHGAP32	0.0932232	Homo sapiens Rho GTPase activating protein 32 (ARHGAP32), transcript variant 2, mRNA [NM_014715]	-	-	-	-	-
	SPDYE2	0.0931908	Homo sapiens speedy/RINGO cell cycle regulator family member E2 (SPDYE2), mRNA [NM_001031618]	-	-	-	-	-
	SMKR1	0.0929993	Homo sapiens small lysine-rich protein 1 (SMKR1), mRNA [NM_001195243]	-	-	-	-	-
	IFNAR2	0.0928629	Homo sapiens interferon (alpha, beta and omega) receptor 2 (IFNAR2), transcript variant 1, mRNA [NM_207585]	-	-	-	-	-
	EXOC2	0.0928479	Homo sapiens exocyst complex component 2 (EXOC2), transcript variant 1, mRNA [NM_018303]	-	-	-	-	-
	E2F2	0.0928368	Homo sapiens E2F transcription factor 2 (E2F2), mRNA [NM_004091]	-	-	-	-	-
	TP63	0.0928264	Homo sapiens tumor protein p63 (TP63), transcript variant 1, mRNA [NM_003722]	-	-	-	-	-
	EGR2	0.092817	Homo sapiens early growth response 2 (EGR2), transcript variant 1, mRNA [NM_000399]	-	-	-	-	-
	MLH3	0.0927087	Homo sapiens mutL homolog 3 (MLH3), transcript variant 1, mRNA [NM_001040108]	-	-	-	-	-
	SLC1A4	0.0925778	Homo sapiens solute carrier family 1 (glutamate/neutral amino acid transporter), member 4 (SLC1A4), transcript variant 1, mRNA [NM_003038]	-	-	-	-	-
	RAB40AL	0.0925096	Homo sapiens RAB40A, member RAS oncogene family-like (RAB40AL), mRNA [NM_001031834]	-	-	-	-	-
	PCP4	0.0924609	Homo sapiens Purkinje cell protein 4 (PCP4), mRNA [NM_006198]	-	-	-	-	-
	PLOD1	0.0924371	Homo sapiens procollagen-lysine, 2-oxoglutarate 5-dioxygenase 1 (PLOD1), mRNA [NM_000302]	-	-	-	-	-
	SAMD10	0.092402	Homo sapiens sterile alpha motif domain containing 10 (SAMD10), mRNA [NM_080621]	-	-	-	-	-
	CYP26A1	0.0923433	Homo sapiens cytochrome P450, family 26, subfamily A, polypeptide 1 (CYP26A1), transcript variant 2, mRNA [NM_057157]	-	-	-	-	-
	KIAA1324L	0.0923409	Homo sapiens KIAA1324-like (KIAA1324L), transcript variant 2, mRNA [NM_152748]	-	-	-	-	-
	TTC25	0.0922542	Homo sapiens tetratricopeptide repeat domain 25 (TTC25), transcript variant 1, mRNA [NM_031421]	-	-	-	-	-
	IL2RB	0.0922316	Homo sapiens interleukin 2 receptor, beta (IL2RB), mRNA [NM_000878]	-	-	-	Yes	Yes
	UBE2NL	0.0921697	Homo sapiens ubiquitin-conjugating enzyme E2N-like (UBE2NL), transcript variant coding, mRNA [NM_001012989]	-	-	-	-	-
	RNASEH1	0.0921653	Homo sapiens ribonuclease H1 (RNASEH1), transcript variant 1, mRNA [NM_002936]	-	-	-	-	-
	TAF1B	0.0920932	Homo sapiens TATA box binding protein (TBP)-associated factor, RNA polymerase I, B, 63kDa (TAF1B), mRNA [NM_005680]	-	-	-	-	-
	ARFGAP2	0.0920797	Homo sapiens ADP-ribosylation factor GTPase activating protein 2 (ARFGAP2), transcript variant 1, mRNA [NM_032389]	-	-	-	-	-
	KANK3	0.0920613	Homo sapiens KN motif and ankyrin repeat domains 3 (KANK3), mRNA [NM_198471]	-	-	-	-	-
	CHST2	0.0919947	Homo sapiens carbohydrate (N-acetylglucosamine-6-O) sulfotransferase 2 (CHST2), mRNA [NM_004267]	-	-	-	-	Yes
	BET1L	0.09194	Homo sapiens Bet1 golgi vesicular membrane trafficking protein-like (BET1L), transcript variant 2, mRNA [NM_016526]	-	-	-	-	-
	CABLES2	0.0919234	Homo sapiens Cdk5 and Abl enzyme substrate 2 (CABLES2), mRNA [NM_031215]	-	-	-	-	-
	SLC6A8	0.0918885	Homo sapiens solute carrier family 6 (neurotransmitter transporter), member 8 (SLC6A8), transcript variant 1, mRNA [NM_005629]	-	-	-	-	-
	OTUD6B	0.0918881	Homo sapiens OTU domain containing 6B (OTUD6B), transcript variant 1, mRNA [NM_016023]	-	-	-	-	-
	IMMP1L	0.0918658	Homo sapiens IMP1 inner mitochondrial membrane peptidase-like (S. cerevisiae) (IMMP1L), mRNA [NM_144981]	-	-	-	-	-
	SLC1A7	0.0918396	Homo sapiens solute carrier family 1 (glutamate transporter), member 7 (SLC1A7), transcript variant 4, mRNA [NM_006671]	-	-	-	-	-
	BEX5	0.0917062	Homo sapiens brain expressed, X-linked 5 (BEX5), transcript variant 1, mRNA [NM_001012978]	-	-	-	-	-
	BCKDHB	0.0916514	Homo sapiens branched chain keto acid dehydrogenase E1, beta polypeptide (BCKDHB), transcript variant 2, mRNA [NM_000056]	-	-	-	-	-
	RAB40C	0.0916396	Homo sapiens RAB40C, member RAS oncogene family (RAB40C), transcript variant 2, mRNA [NM_021168]	-	-	-	-	-
	DOHH	0.091553	Homo sapiens deoxyhypusine hydroxylase/monooxygenase (DOHH), transcript variant 2, mRNA [NM_031304]	-	-	-	-	-
	DLG5	0.0915179	Homo sapiens discs, large homolog 5 (Drosophila) (DLG5), mRNA [NM_004747]	-	-	-	-	-
	ALDH3B2	0.0914792	Homo sapiens aldehyde dehydrogenase 3 family, member B2 (ALDH3B2), transcript variant 1, mRNA [NM_000695]	-	-	-	-	-
	LINC01405	0.0914707	Homo sapiens long intergenic non-protein coding RNA 1405 (LINC01405), long non-coding RNA [NR_036513]	-	-	-	-	-
	LOC101930277	0.0913708	PREDICTED: Homo sapiens putative speedy protein-like protein LOC442572-like (LOC101930277), mRNA [XM_005276001]	-	-	-	-	-
	EFCAB3	0.0913149	Homo sapiens EF-hand calcium binding domain 3 (EFCAB3), transcript variant 2, mRNA [NM_173503]	-	-	-	-	-
	FNIP2	0.0912303	Homo sapiens folliculin interacting protein 2 (FNIP2), mRNA [NM_020840]	-	-	-	-	-
	ZNF44	0.0911639	Homo sapiens zinc finger protein 44 (ZNF44), transcript variant 2, mRNA [NM_016264]	-	-	-	-	-
	RYK	0.0911437	Homo sapiens receptor-like tyrosine kinase (RYK), transcript variant 1, mRNA [NM_001005861]	-	-	-	-	-
	MRPS23	0.0910656	Homo sapiens mitochondrial ribosomal protein S23 (MRPS23), mRNA [NM_016070]	-	-	-	-	-
	ASCC2	0.0909825	Homo sapiens activating signal cointegrator 1 complex subunit 2 (ASCC2), transcript variant 1, mRNA [NM_032204]	-	-	-	-	-
	TNFSF9	0.0909737	Homo sapiens tumor necrosis factor (ligand) superfamily, member 9 (TNFSF9), mRNA [NM_003811]	-	-	-	-	-
	RAC3	0.090884	Homo sapiens ras-related C3 botulinum toxin substrate 3 (rho family, small GTP binding protein Rac3) (RAC3), mRNA [NM_005052]	-	-	-	-	-
	OBFC1	0.0908067	Homo sapiens oligonucleotide/oligosaccharide-binding fold containing 1 (OBFC1), mRNA [NM_024928]	-	-	-	-	-
	IKBKE	0.0907997	Homo sapiens inhibitor of kappa light polypeptide gene enhancer in B-cells, kinase epsilon (IKBKE), transcript variant 1, mRNA [NM_014002]	-	-	-	-	-
	MGC16142	0.0907445	Homo sapiens uncharacterized protein MGC16142 (MGC16142), long non-coding RNA [NR_026902]	-	-	-	-	-
	CDCA3	0.0907228	Homo sapiens cell division cycle associated 3 (CDCA3), mRNA [NM_031299]	-	-	-	-	-
	MAPK9	0.0907179	Homo sapiens mitogen-activated protein kinase 9 (MAPK9), transcript variant JNK2-a2, mRNA [NM_002752]	-	-	-	-	-
	SSX3	0.0906965	Homo sapiens synovial sarcoma, X breakpoint 3 (SSX3), mRNA [NM_021014]	-	-	-	-	-
	LOC554206	0.0906125	Homo sapiens leucine carboxyl methyltransferase 1 pseudogene (LOC554206), non-coding RNA [NR_038379]	-	-	-	-	-
	CSHL1	0.0905163	Homo sapiens chorionic somatomammotropin hormone-like 1 (CSHL1), transcript variant 2, mRNA [NM_022581]	-	-	-	-	-
	CYTH3	0.0905125	Homo sapiens cytohesin 3 (CYTH3), mRNA [NM_004227]	-	-	-	-	-
	CYP51A1	0.0904666	Homo sapiens cytochrome P450, family 51, subfamily A, polypeptide 1 (CYP51A1), transcript variant 1, mRNA [NM_000786]	-	-	-	-	-
	FRRS1L	0.0904613	Homo sapiens ferric-chelate reductase 1-like (FRRS1L), mRNA [NM_014334]	-	-	-	-	-
	FXYD7	0.0904378	Homo sapiens FXYD domain containing ion transport regulator 7 (FXYD7), mRNA [NM_022006]	-	-	-	-	-
	TSPAN18	0.0903747	Homo sapiens tetraspanin 18 (TSPAN18), mRNA [NM_130783]	-	-	-	-	-
	TNFAIP8L3	0.0901296	Homo sapiens tumor necrosis factor, alpha-induced protein 8-like 3 (TNFAIP8L3), mRNA [NM_207381]	-	-	-	-	-
	ASB10	0.0900895	Homo sapiens ankyrin repeat and SOCS box containing 10 (ASB10), transcript variant 3, mRNA [NM_080871]	-	-	-	-	-
	PRTN3	0.0900302	Homo sapiens proteinase 3 (PRTN3), mRNA [NM_002777]	-	-	-	-	-
	CACNA2D4	0.0900083	Homo sapiens calcium channel, voltage-dependent, alpha 2/delta subunit 4 (CACNA2D4), mRNA [NM_172364]	-	-	-	-	-
	RGS12	0.0899835	Homo sapiens regulator of G-protein signaling 12 (RGS12), transcript variant 2, mRNA [NM_002926]	-	-	-	-	-
	HIRIP3	0.0899027	Homo sapiens HIRA interacting protein 3 (HIRIP3), transcript variant 1, mRNA [NM_003609]	-	-	-	-	-
	SPATA20	0.0898906	Homo sapiens spermatogenesis associated 20 (SPATA20), transcript variant 1, mRNA [NM_022827]	-	-	-	-	-
	ACY1	0.0897636	Homo sapiens aminoacylase 1 (ACY1), transcript variant 1, mRNA [NM_000666]	-	-	-	-	-
	TOMM5	0.0895977	Homo sapiens translocase of outer mitochondrial membrane 5 homolog (yeast) (TOMM5), transcript variant 3, mRNA [NM_001134484]	-	-	-	-	-
	COL4A1	0.0895443	Homo sapiens collagen, type IV, alpha 1 (COL4A1), mRNA [NM_001845]	-	-	-	-	-
	CFDP1	0.0894471	Homo sapiens craniofacial development protein 1 (CFDP1), mRNA [NM_006324]	-	-	-	-	-
	UBE2Q1	0.0893152	Homo sapiens ubiquitin-conjugating enzyme E2Q family member 1 (UBE2Q1), mRNA [NM_017582]	-	-	-	-	-
	TMEM45A	0.0892852	Homo sapiens transmembrane protein 45A (TMEM45A), mRNA [NM_018004]	-	-	-	-	-
	DDX51	0.0892542	Homo sapiens DEAD (Asp-Glu-Ala-Asp) box polypeptide 51 (DDX51), mRNA [NM_175066]	-	-	-	-	-
	ZNF25	0.0892461	Homo sapiens zinc finger protein 25 (ZNF25), mRNA [NM_145011]	-	-	-	-	-
	ZNF737	0.0891877	Homo sapiens zinc finger protein 737 (ZNF737), mRNA [NM_001159293]	-	-	-	-	-
	CMC1	0.0890833	Homo sapiens C-x(9)-C motif containing 1 (CMC1), mRNA [NM_182523]	-	-	-	-	Yes
	MAP10	0.0890418	Homo sapiens microtubule-associated protein 10 (MAP10), mRNA [NM_019090]	-	-	-	-	-
	NNAT	0.0889804	Homo sapiens neuronatin (NNAT), transcript variant 1, mRNA [NM_005386]	-	-	-	-	-
	USP5	0.0889646	Homo sapiens ubiquitin specific peptidase 5 (isopeptidase T) (USP5), transcript variant 2, mRNA [NM_003481]	-	-	-	-	-
	CD244	0.0889298	Homo sapiens CD244 molecule, natural killer cell receptor 2B4 (CD244), transcript variant 1, mRNA [NM_016382]	-	-	-	-	-
	CEACAM8	0.0887772	Homo sapiens carcinoembryonic antigen-related cell adhesion molecule 8 (CEACAM8), mRNA [NM_001816]	-	-	-	-	-
	ANKRD35	0.0886834	Homo sapiens ankyrin repeat domain 35 (ANKRD35), transcript variant 1, mRNA [NM_144698]	-	-	-	-	-
	NIPSNAP3B	0.0886499	Homo sapiens nipsnap homolog 3B (C. elegans) (NIPSNAP3B), mRNA [NM_018376]	-	-	-	-	-
	CNKSR2	0.0885986	Homo sapiens connector enhancer of kinase suppressor of Ras 2 (CNKSR2), transcript variant 3, mRNA [NM_001168648]	-	-	-	-	-
	GNG13	0.0885977	Homo sapiens guanine nucleotide binding protein (G protein), gamma 13 (GNG13), mRNA [NM_016541]	-	-	-	-	-
	WDPCP	0.0885945	Homo sapiens WD repeat containing planar cell polarity effector (WDPCP), mRNA [NM_015910]	-	-	-	-	-
	PRPS1L1	0.0885518	Homo sapiens phosphoribosyl pyrophosphate synthetase 1-like 1 (PRPS1L1), mRNA [NM_175886]	-	-	-	-	-
	PIGW	0.088393	Homo sapiens phosphatidylinositol glycan anchor biosynthesis, class W (PIGW), mRNA [NM_178517]	-	-	-	-	-
	GABRR3	0.0883527	Homo sapiens gamma-aminobutyric acid (GABA) A receptor, rho 3 (GABRR3), transcript variant 1, mRNA [NM_001105580]	-	-	-	-	-
	EEF1E1	0.0882379	Homo sapiens eukaryotic translation elongation factor 1 epsilon 1 (EEF1E1), transcript variant 1, mRNA [NM_004280]	-	-	-	-	-
	UBE2V2	0.0882069	Homo sapiens ubiquitin-conjugating enzyme E2 variant 2 (UBE2V2), mRNA [NM_003350]	-	-	-	-	-
	PRADC1	0.0882018	Homo sapiens protease-associated domain containing 1 (PRADC1), mRNA [NM_032319]	-	-	-	-	-
	C1ORF52	0.0881925	Homo sapiens chromosome 1 open reading frame 52 (C1orf52), transcript variant 1, mRNA [NM_198077]	-	-	-	-	-
	SART3	0.0880707	Homo sapiens squamous cell carcinoma antigen recognized by T cells 3 (SART3), mRNA [NM_014706]	-	-	-	-	-
	STIP1	0.0879868	Homo sapiens stress-induced phosphoprotein 1 (STIP1), transcript variant 2, mRNA [NM_006819]	-	-	-	-	-
	CALHM2	0.0879577	Homo sapiens calcium homeostasis modulator 2 (CALHM2), transcript variant 1, mRNA [NM_015916]	-	-	-	-	-
	KPNA3	0.0878842	Homo sapiens karyopherin alpha 3 (importin alpha 4) (KPNA3), mRNA [NM_002267]	-	-	-	-	-
	ITGB3BP	0.0878825	Homo sapiens integrin beta 3 binding protein (beta3-endonexin) (ITGB3BP), transcript variant 2, mRNA [NM_014288]	-	-	-	-	-
	HEPACAM2	0.0878651	Homo sapiens HEPACAM family member 2 (HEPACAM2), transcript variant 1, mRNA [NM_001039372]	-	-	-	-	-
	HIPK1-AS1	0.0878201	Homo sapiens HIPK1 antisense RNA 1 (HIPK1-AS1), transcript variant 1, long non-coding RNA [NR_110725]	-	-	-	-	-
	LOC440292	0.0878198	PREDICTED: Homo sapiens uncharacterized LOC440292 (LOC440292), mRNA [XM_001714437]	-	-	-	-	-
	UBE2Q2P1	0.0878041	Homo sapiens ubiquitin-conjugating enzyme E2Q family member 2 pseudogene 1 (UBE2Q2P1), non-coding RNA [NR_003661]	-	-	-	-	-
	TTI2	0.087732	Homo sapiens TELO2 interacting protein 2 (TTI2), transcript variant 2, mRNA [NM_025115]	-	-	-	-	-
	RUNX3	0.0877092	Homo sapiens runt-related transcription factor 3 (RUNX3), transcript variant 1, mRNA [NM_001031680]	-	-	-	-	Yes
	TTC22	0.087578	tetratricopeptide repeat domain 22 [Source:HGNC Symbol;Acc:26067] [ENST00000371276]	-	-	-	-	-
	SEMA4F	0.0875699	Homo sapiens sema domain, immunoglobulin domain (Ig), transmembrane domain (TM) and short cytoplasmic domain, (semaphorin) 4F (SEMA4F), transcript variant 1, mRNA [NM_004263]	-	-	-	-	-
	SUCLA2	0.087557	Homo sapiens succinate-CoA ligase, ADP-forming, beta subunit (SUCLA2), mRNA [NM_003850]	-	-	-	-	-
	NAA60	0.0875083	Homo sapiens N(alpha)-acetyltransferase 60, NatF catalytic subunit (NAA60), transcript variant 2, mRNA [NM_024845]	-	-	-	-	-
	CHAC2	0.0874532	Homo sapiens ChaC, cation transport regulator homolog 2 (E. coli) (CHAC2), mRNA [NM_001008708]	-	-	-	-	-
	CRYZ	0.0873641	Homo sapiens crystallin, zeta (quinone reductase) (CRYZ), transcript variant 2, mRNA [NM_001889]	-	-	-	-	-
	LMAN1	0.0873464	Homo sapiens lectin, mannose-binding, 1 (LMAN1), mRNA [NM_005570]	-	-	-	-	-
	MAFB	0.087335	Homo sapiens v-maf avian musculoaponeurotic fibrosarcoma oncogene homolog B (MAFB), mRNA [NM_005461]	-	-	-	-	-
	GJC2	0.0872978	Homo sapiens gap junction protein, gamma 2, 47kDa (GJC2), mRNA [NM_020435]	-	-	-	-	-
	LOC102725377	0.0872056	PREDICTED: Homo sapiens uncharacterized LOC102725377 (LOC102725377), ncRNA [XR_426471]	-	-	-	-	-
	FCER1A	0.0872006	Homo sapiens Fc fragment of IgE, high affinity I, receptor for; alpha polypeptide (FCER1A), mRNA [NM_002001]	-	-	-	-	-
	C7ORF61	0.087114	Homo sapiens chromosome 7 open reading frame 61 (C7orf61), mRNA [NM_001004323]	-	-	-	-	-
	ANXA2P3	0.0869873	Homo sapiens annexin A2 pseudogene 3 (ANXA2P3), non-coding RNA [NR_001446]	-	-	-	-	-
	DSN1	0.0869819	Homo sapiens DSN1, MIS12 kinetochore complex component (DSN1), transcript variant 3, mRNA [NM_024918]	-	-	-	-	-
	SARNP	0.0869087	Homo sapiens SAP domain containing ribonucleoprotein (SARNP), transcript variant 1, mRNA [NM_033082]	-	-	-	-	-
	SAMD3	0.0867657	Homo sapiens sterile alpha motif domain containing 3 (SAMD3), transcript variant 1, mRNA [NM_001017373]	-	-	-	-	Yes
	CHRNB1	0.0867192	Homo sapiens cholinergic receptor, nicotinic, beta 1 (muscle) (CHRNB1), mRNA [NM_000747]	-	-	-	-	-
	ADPRM	0.086656	PREDICTED: Homo sapiens ADP-ribose/CDP-alcohol diphosphatase, manganese-dependent (ADPRM), transcript variant X1, mRNA [XM_005256738]	-	-	-	-	-
	LOC100132356	0.0866552	Homo sapiens uncharacterized LOC100132356 (LOC100132356), long non-coding RNA [NR_034127]	-	-	-	-	-
	LIMA1	0.0865805	Homo sapiens LIM domain and actin binding 1 (LIMA1), transcript variant 2, mRNA [NM_016357]	-	-	-	-	-
	METTL6	0.0865765	Homo sapiens methyltransferase like 6 (METTL6), mRNA [NM_152396]	-	-	-	-	-
	ZNF493	0.086526	Homo sapiens zinc finger protein 493 (ZNF493), transcript variant 3, mRNA [NM_001076678]	-	-	-	-	-
	COPS7A	0.0864351	Homo sapiens COP9 signalosome subunit 7A (COPS7A), transcript variant 4, mRNA [NM_016319]	-	-	-	-	-
	LOC101928879	0.086411	PREDICTED: Homo sapiens COMM domain-containing protein 5-like (LOC101928879), mRNA [XM_005265789]	-	-	-	-	-
	LOC643802	0.0863855	Homo sapiens u3 small nucleolar ribonucleoprotein protein MPP10-like (LOC643802), mRNA [NM_001207030]	-	-	-	-	-
	PHF5A	0.0863496	Homo sapiens PHD finger protein 5A (PHF5A), mRNA [NM_032758]	-	-	-	-	-
	SSH2	0.0862868	slingshot protein phosphatase 2 [Source:HGNC Symbol;Acc:30580] [ENST00000394848]	-	-	-	-	-
	RAD54B	0.0862229	Homo sapiens RAD54 homolog B (S. cerevisiae) (RAD54B), transcript variant 1, mRNA [NM_012415]	-	-	-	-	-
	SLC23A3	0.0861888	solute carrier family 23, member 3 [Source:HGNC Symbol;Acc:20601] [ENST00000497918]	-	-	-	-	-
	ZNF484	0.0861697	Homo sapiens zinc finger protein 484 (ZNF484), transcript variant 2, mRNA [NM_001007101]	-	-	-	-	-
	FDPSP2	0.0861687	Homo sapiens farnesyl diphosphate synthase pseudogene 2 (FDPSP2), non-coding RNA [NR_003262]	-	-	-	-	-
	CPOX	0.0861581	Homo sapiens coproporphyrinogen oxidase (CPOX), mRNA [NM_000097]	-	-	-	-	-
	MYCBPAP	0.0861476	Homo sapiens MYCBP associated protein (MYCBPAP), mRNA [NM_032133]	-	-	-	-	-
	MRPL22	0.0860532	Homo sapiens mitochondrial ribosomal protein L22 (MRPL22), transcript variant 2, mRNA [NM_001014990]	-	-	-	-	-
	LINC00029	0.0860248	Homo sapiens long intergenic non-protein coding RNA 29 (LINC00029), long non-coding RNA [NR_028295]	-	-	-	-	-
	PSMC5	0.0860227	Homo sapiens proteasome (prosome, macropain) 26S subunit, ATPase, 5 (PSMC5), transcript variant 1, mRNA [NM_002805]	-	Yes	-	-	-
	SGCB	0.0859974	Homo sapiens sarcoglycan, beta (43kDa dystrophin-associated glycoprotein) (SGCB), mRNA [NM_000232]	-	-	-	-	-
	ITGA9-AS1	0.0859535	Homo sapiens ITGA9 antisense RNA 1 (ITGA9-AS1), transcript variant 2, long non-coding RNA [NR_110532]	-	-	-	-	-
	AGPAT6	0.0859436	Homo sapiens 1-acylglycerol-3-phosphate O-acyltransferase 6 (AGPAT6), mRNA [NM_178819]	-	-	-	-	-
	RPL31	0.0857701	Homo sapiens ribosomal protein L31 (RPL31), transcript variant 1, mRNA [NM_000993]	-	-	-	-	-
	NDUFV3	0.0857649	Homo sapiens NADH dehydrogenase (ubiquinone) flavoprotein 3, 10kDa (NDUFV3), transcript variant 1, mRNA [NM_021075]	-	-	-	-	-
	SEPT10	0.0856801	Homo sapiens septin 10 (SEPT10), transcript variant 1, mRNA [NM_144710]	-	-	-	-	-
	FAM173A	0.0856456	Homo sapiens family with sequence similarity 173, member A (FAM173A), transcript variant 1, mRNA [NM_023933]	-	-	-	-	-
	GMPPB	0.0856069	Homo sapiens GDP-mannose pyrophosphorylase B (GMPPB), transcript variant 2, mRNA [NM_021971]	-	-	-	-	-
	FBXW4P1	0.0855216	Homo sapiens F-box protein Fbw3 (FBW3) mRNA, complete cds. [AF174606]	-	-	-	-	-
	KIAA1462	0.0854673	Homo sapiens KIAA1462 (KIAA1462), mRNA [NM_020848]	-	-	-	-	-
	ZNF571	0.0854063	Homo sapiens zinc finger protein 571 (ZNF571), transcript variant 2, mRNA [NM_016536]	-	-	-	-	-
	C1ORF115	0.0853975	Homo sapiens chromosome 1 open reading frame 115 (C1orf115), mRNA [NM_024709]	-	-	-	-	-
	METTL2A	0.0853829	Homo sapiens methyltransferase like 2A (METTL2A), mRNA [NM_181725]	-	-	-	-	-
	ARL4C	0.0853343	Homo sapiens ADP-ribosylation factor-like 4C (ARL4C), transcript variant 2, mRNA [NM_005737]	-	-	-	-	-
	VPS33B	0.0852909	Homo sapiens vacuolar protein sorting 33 homolog B (yeast) (VPS33B), transcript variant 1, mRNA [NM_018668]	-	-	-	-	-
	DNASE1L2	0.0852793	Homo sapiens deoxyribonuclease I-like 2 (DNASE1L2), mRNA [NM_001374]	-	-	-	-	-
	AMER2	0.0852472	Homo sapiens APC membrane recruitment protein 2 (AMER2), transcript variant 1, mRNA [NM_152704]	-	-	-	-	-
	XLOC_L2_015473	0.0852289	BROAD Institute lincRNA (XLOC_l2_015473), lincRNA [TCONS_l2_00030167]	-	-	-	-	-
	PRKCSH	0.0852179	Homo sapiens protein kinase C substrate 80K-H (PRKCSH), transcript variant 1, mRNA [NM_002743]	-	-	-	-	-
	FAM168B	0.0851081	Homo sapiens family with sequence similarity 168, member B (FAM168B), mRNA [NM_001009993]	-	-	-	-	-
	RAI2	0.0849939	Homo sapiens retinoic acid induced 2 (RAI2), transcript variant 2, mRNA [NM_021785]	-	-	-	-	-
	GYPE	0.0849893	Homo sapiens glycophorin E (MNS blood group) (GYPE), transcript variant 1, mRNA [NM_002102]	-	-	-	-	-
	ITGAD	0.0849505	Homo sapiens integrin, alpha D (ITGAD), mRNA [NM_005353]	-	-	-	-	-
	USP17L25	0.0849356	Homo sapiens ubiquitin specific peptidase 17-like family member 25 (USP17L25), mRNA [NM_001242326]	-	-	-	-	-
	GATAD1	0.0849036	Homo sapiens GATA zinc finger domain containing 1 (GATAD1), transcript variant 1, mRNA [NM_021167]	-	-	-	-	-
	LRR1	0.0848925	Homo sapiens leucine rich repeat protein 1 (LRR1), transcript variant 3, mRNA [NM_203467]	-	-	-	-	-
	GOLGA8K	0.0848734	Homo sapiens golgin A8 family, member K (GOLGA8K), mRNA [NM_001282493]	-	-	-	-	-
	HPCAL1	0.0847217	Homo sapiens hippocalcin-like 1 (HPCAL1), transcript variant 2, mRNA [NM_134421]	-	-	-	-	-
	LOC729603	0.0846674	Homo sapiens calcineurin-like EF-hand protein 1 pseudogene (LOC729603), non-coding RNA [NR_003288]	-	-	-	-	-
	RIOK2	0.084635	Homo sapiens RIO kinase 2 (RIOK2), transcript variant 1, mRNA [NM_018343]	-	-	-	-	-
	FGFBP2	0.0846148	Homo sapiens fibroblast growth factor binding protein 2 (FGFBP2), mRNA [NM_031950]	-	-	-	Yes	Yes
	USP19	0.0845543	Homo sapiens ubiquitin specific peptidase 19 (USP19), transcript variant 4, mRNA [NM_006677]	-	-	-	-	-
	GADD45G	0.0845503	Homo sapiens growth arrest and DNA-damage-inducible, gamma (GADD45G), mRNA [NM_006705]	-	-	-	-	-
	PRKAG1	0.08455	Homo sapiens protein kinase, AMP-activated, gamma 1 non-catalytic subunit (PRKAG1), transcript variant 4, mRNA [NM_001206710]	-	-	-	-	-
	TUBE1	0.0844322	Homo sapiens tubulin, epsilon 1 (TUBE1), mRNA [NM_016262]	-	-	-	-	-
	BBS9	0.0844169	Homo sapiens Bardet-Biedl syndrome 9 (BBS9), transcript variant 2, mRNA [NM_198428]	-	-	-	-	-
	FAM208B	0.0844141	Homo sapiens family with sequence similarity 208, member B (FAM208B), mRNA [NM_017782]	-	-	-	-	-
	LOC101060510	0.0843834	PREDICTED: Homo sapiens uncharacterized LOC101060510 (LOC101060510), ncRNA [XR_171907]	-	-	-	-	-
	TNFRSF4	0.0842925	Homo sapiens tumor necrosis factor receptor superfamily, member 4 (TNFRSF4), mRNA [NM_003327]	-	-	-	-	-
	MATN1	0.0841983	Homo sapiens matrilin 1, cartilage matrix protein (MATN1), mRNA [NM_002379]	-	-	-	-	-
	TRMT61A	0.0841941	Homo sapiens tRNA methyltransferase 61 homolog A (S. cerevisiae) (TRMT61A), mRNA [NM_152307]	-	-	-	-	-
	RARG	0.0841748	Homo sapiens retinoic acid receptor, gamma (RARG), transcript variant 1, mRNA [NM_000966]	-	-	-	-	-
	AXIN1	0.0841204	Homo sapiens axin 1 (AXIN1), transcript variant 1, mRNA [NM_003502]	-	-	-	-	-
	PPIE	0.0839931	Homo sapiens peptidylprolyl isomerase E (cyclophilin E) (PPIE), transcript variant 2, mRNA [NM_203456]	-	-	-	-	-
	ABCB8	0.0838681	Homo sapiens ATP-binding cassette, sub-family B (MDR/TAP), member 8 (ABCB8), transcript variant 2, mRNA [NM_007188]	-	-	-	-	-
	ARSD	0.0838335	Homo sapiens arylsulfatase D (ARSD), mRNA [NM_001669]	-	-	-	-	-
	TMEM66	0.083774	Homo sapiens transmembrane protein 66 (TMEM66), transcript variant 1, mRNA [NM_016127]	-	-	-	-	-
	PIP4K2C	0.0836792	Homo sapiens phosphatidylinositol-5-phosphate 4-kinase, type II, gamma (PIP4K2C), transcript variant 1, mRNA [NM_024779]	-	-	-	-	-
	NOP14	0.0836612	Homo sapiens NOP14 nucleolar protein (NOP14), transcript variant 2, mRNA [NM_003703]	-	-	-	-	-
	EPHA10	0.0834717	Homo sapiens EPH receptor A10 (EPHA10), transcript variant 2, mRNA [NM_173641]	-	-	-	-	-
	B9D1	0.0834067	Homo sapiens B9 protein domain 1 (B9D1), transcript variant 2, mRNA [NM_015681]	-	-	-	-	-
	C2ORF61	0.0833771	Homo sapiens chromosome 2 open reading frame 61 (C2orf61), transcript variant 2, mRNA [NM_173649]	-	-	-	-	-
	MRPL17	0.0833685	Homo sapiens mitochondrial ribosomal protein L17 (MRPL17), mRNA [NM_022061]	-	-	-	-	-
	FBXW2	0.0833555	Homo sapiens F-box and WD repeat domain containing 2 (FBXW2), mRNA [NM_012164]	-	-	-	-	-
	LILRB1	0.0833188	Homo sapiens leukocyte immunoglobulin-like receptor, subfamily B (with TM and ITIM domains), member 1 (LILRB1), transcript variant 1, mRNA [NM_006669]	-	-	-	-	-
	SKA2	0.0833115	Homo sapiens spindle and kinetochore associated complex subunit 2 (SKA2), transcript variant 1, mRNA [NM_182620]	-	-	-	-	-
	LRRC75A	0.0832754	Homo sapiens leucine rich repeat containing 75A (LRRC75A), transcript variant 2, mRNA [NM_207387]	-	-	-	-	-
	TMOD1	0.0832551	Homo sapiens tropomodulin 1 (TMOD1), transcript variant 1, mRNA [NM_003275]	-	-	-	-	-
	KLF4	0.0832287	Homo sapiens Kruppel-like factor 4 (gut) (KLF4), mRNA [NM_004235]	-	-	-	-	-
	VASH1	0.0832256	Homo sapiens vasohibin 1 (VASH1), mRNA [NM_014909]	-	-	-	-	-
	HYLS1	0.0832144	Homo sapiens hydrolethalus syndrome 1 (HYLS1), transcript variant 1, mRNA [NM_145014]	-	-	-	-	-
	PACSIN3	0.0832072	Homo sapiens protein kinase C and casein kinase substrate in neurons 3 (PACSIN3), transcript variant 2, mRNA [NM_016223]	-	-	-	-	-
	GSC	0.0831943	Homo sapiens goosecoid homeobox (GSC), mRNA [NM_173849]	-	-	-	-	-
	KCNJ2-AS1	0.0831917	Homo sapiens KCNJ2 antisense RNA 1 (head to head) (KCNJ2-AS1), long non-coding RNA [NR_036534]	-	-	-	-	-
	TCN1	0.0831291	Homo sapiens transcobalamin I (vitamin B12 binding protein, R binder family) (TCN1), mRNA [NM_001062]	-	-	-	-	-
	DGCR6	0.0830897	Homo sapiens DiGeorge syndrome critical region gene 6 (DGCR6), mRNA [NM_005675]	-	-	-	-	-
	BTNL3	0.0830631	Homo sapiens butyrophilin-like 3 (BTNL3), mRNA [NM_197975]	-	-	-	-	-
	IQCA1	0.083058	Homo sapiens IQ motif containing with AAA domain 1 (IQCA1), transcript variant 1, mRNA [NM_024726]	-	-	-	-	-
	POU4F2	0.0830076	Homo sapiens POU class 4 homeobox 2 (POU4F2), mRNA [NM_004575]	-	-	-	-	-
	CEP85	0.0829812	Homo sapiens centrosomal protein 85kDa (CEP85), transcript variant 1, mRNA [NM_022778]	-	-	-	-	-
	PPAN-P2RY11	0.0829408	Homo sapiens PPAN-P2RY11 readthrough (PPAN-P2RY11), transcript variant 1, mRNA [NM_001040664]	-	-	-	-	-
	IFT46	0.0829023	Homo sapiens intraflagellar transport 46 homolog (Chlamydomonas) (IFT46), transcript variant 1, mRNA [NM_020153]	-	-	-	-	-
	TNFRSF1B	0.082858	Homo sapiens tumor necrosis factor receptor superfamily, member 1B (TNFRSF1B), mRNA [NM_001066]	-	-	-	-	-
	MYO7A	0.0828178	Homo sapiens myosin VIIA (MYO7A), transcript variant 1, mRNA [NM_000260]	-	-	-	-	-
	COMMD2	0.0827493	Homo sapiens COMM domain containing 2 (COMMD2), mRNA [NM_016094]	-	-	-	-	-
	CNNM3	0.0827203	Homo sapiens cyclin M3 (CNNM3), transcript variant 1, mRNA [NM_017623]	-	-	-	-	-
	IL4	0.082717	Homo sapiens interleukin 4 (IL4), transcript variant 1, mRNA [NM_000589]	-	-	-	-	-
	TMED9	0.0826308	Homo sapiens transmembrane emp24 protein transport domain containing 9 (TMED9), mRNA [NM_017510]	-	-	-	-	-
	GPC4	0.082614	Homo sapiens glypican 4 (GPC4), mRNA [NM_001448]	-	-	-	-	-
	CCDC106	0.0825988	Homo sapiens coiled-coil domain containing 106 (CCDC106), mRNA [NM_013301]	-	-	-	-	-
	UBXN10	0.0825863	Homo sapiens UBX domain protein 10 (UBXN10), mRNA [NM_152376]	-	-	-	-	-
	TUT1	0.0825644	Homo sapiens terminal uridylyl transferase 1, U6 snRNA-specific (TUT1), mRNA [NM_022830]	-	-	-	-	-
	RAD51-AS1	0.0825436	Homo sapiens RAD51 antisense RNA 1 (head to head) (RAD51-AS1), long non-coding RNA [NR_040058]	-	-	-	-	-
	UBE3B	0.0824895	Homo sapiens ubiquitin protein ligase E3B (UBE3B), transcript variant 3, mRNA [NM_183415]	-	-	-	-	-
	TERT	0.0824748	Homo sapiens telomerase reverse transcriptase (TERT), transcript variant 1, mRNA [NM_198253]	-	-	-	-	-
	GIPC1	0.0824651	Homo sapiens GIPC PDZ domain containing family, member 1 (GIPC1), transcript variant 1, mRNA [NM_005716]	-	-	-	-	-
	DNMT1	0.0824478	Homo sapiens DNA (cytosine-5-)-methyltransferase 1 (DNMT1), transcript variant 2, mRNA [NM_001379]	-	-	-	-	-
	SLAMF6	0.0824219	Homo sapiens SLAM family member 6 (SLAMF6), transcript variant 2, mRNA [NM_052931]	-	-	-	-	-
	CTAGE10P	0.0823561	Homo sapiens CTAGE family, member 10, pseudogene (CTAGE10P), non-coding RNA [NR_003268]	-	-	-	-	-
	ELOF1	0.0821335	Homo sapiens elongation factor 1 homolog (S. cerevisiae) (ELOF1), mRNA [NM_032377]	-	-	-	-	-
	FECH	0.082105	Homo sapiens ferrochelatase (FECH), transcript variant 1, mRNA [NM_001012515]	-	-	-	-	-
	ENPP4	0.0821018	Homo sapiens ectonucleotide pyrophosphatase/phosphodiesterase 4 (putative) (ENPP4), mRNA [NM_014936]	-	-	-	-	Yes
	GPT	0.0820393	Homo sapiens glutamic-pyruvate transaminase (alanine aminotransferase) (GPT), mRNA [NM_005309]	-	-	-	-	-
	MYL7	0.0820101	Homo sapiens myosin, light chain 7, regulatory (MYL7), mRNA [NM_021223]	-	-	-	-	-
	PRKY	0.0820022	Homo sapiens protein kinase, Y-linked, pseudogene (PRKY), non-coding RNA [NR_028062]	-	-	-	-	-
	BAP1	0.081939	Homo sapiens BRCA1 associated protein-1 (ubiquitin carboxy-terminal hydrolase) (BAP1), mRNA [NM_004656]	-	-	-	-	-
	ZNF853	0.0819288	Homo sapiens zinc finger protein 853 (ZNF853), mRNA [NM_017560]	-	-	-	-	-
	PRPF19	0.0818905	Homo sapiens pre-mRNA processing factor 19 (PRPF19), mRNA [NM_014502]	-	-	-	-	-
	UGT2B15	0.0818581	Homo sapiens UDP glucuronosyltransferase 2 family, polypeptide B15 (UGT2B15), mRNA [NM_001076]	-	-	-	-	-
	AOC1	0.0817049	Homo sapiens amine oxidase, copper containing 1 (AOC1), transcript variant 2, mRNA [NM_001091]	-	-	-	-	-
	ANKRD50	0.0816957	Homo sapiens ankyrin repeat domain 50 (ANKRD50), transcript variant 1, mRNA [NM_020337]	-	-	-	-	-
	PEX2	0.0815719	Homo sapiens peroxisomal biogenesis factor 2 (PEX2), transcript variant 1, mRNA [NM_000318]	-	-	-	-	-
	POLR2M	0.0815087	Homo sapiens cDNA FLJ90286 fis, clone NT2RP1000740. [AK074767]	-	-	-	-	-
	GYPA	0.0814802	Homo sapiens glycophorin A (MNS blood group) (GYPA), mRNA [NM_002099]	-	-	-	-	-
	RPA4	0.0814203	Homo sapiens replication protein A4, 30kDa (RPA4), mRNA [NM_013347]	-	-	-	-	-
	DGCR6L	0.0814027	Homo sapiens DiGeorge syndrome critical region gene 6-like (DGCR6L), mRNA [NM_033257]	-	-	-	-	-
	ENTPD5	0.0813222	Homo sapiens ectonucleoside triphosphate diphosphohydrolase 5 (ENTPD5), mRNA [NM_001249]	-	-	-	-	-
	ABCC1	0.0812789	Homo sapiens ATP-binding cassette, sub-family C (CFTR/MRP), member 1 (ABCC1), mRNA [NM_004996]	-	-	-	-	-
	SLC10A7	0.0812571	Homo sapiens solute carrier family 10, member 7 (SLC10A7), transcript variant 2, mRNA [NM_001029998]	-	-	-	-	-
	PTPN4	0.0812151	Homo sapiens protein tyrosine phosphatase, non-receptor type 4 (megakaryocyte) (PTPN4), mRNA [NM_002830]	-	-	-	-	Yes
	NFRKB	0.0811525	Homo sapiens nuclear factor related to kappaB binding protein (NFRKB), transcript variant 2, mRNA [NM_006165]	-	-	-	-	-
	TOMM7	0.0810491	Homo sapiens translocase of outer mitochondrial membrane 7 homolog (yeast) (TOMM7), mRNA [NM_019059]	-	-	-	-	-
	DCAF17	0.0810409	Homo sapiens DDB1 and CUL4 associated factor 17 (DCAF17), transcript variant 1, mRNA [NM_025000]	-	-	-	-	-
	VWA8	0.0810376	Homo sapiens von Willebrand factor A domain containing 8 (VWA8), transcript variant 2, mRNA [NM_001009814]	-	-	-	-	-
	PEX11A	0.0810052	Homo sapiens peroxisomal biogenesis factor 11 alpha (PEX11A), transcript variant 1, mRNA [NM_003847]	-	-	-	-	-
	PSG2	0.0808675	Homo sapiens pregnancy specific beta-1-glycoprotein 2 (PSG2), mRNA [NM_031246]	-	-	-	-	-
	NKG7	0.0808482	Homo sapiens natural killer cell granule protein 7 (NKG7), mRNA [NM_005601]	-	-	-	-	Yes
	IL18BP	0.0808412	Homo sapiens interleukin 18 binding protein (IL18BP), transcript variant A, mRNA [NM_173042]	-	-	-	-	-
	MFSD3	0.0808387	Homo sapiens major facilitator superfamily domain containing 3 (MFSD3), mRNA [NM_138431]	-	-	-	-	-
	ZSCAN30	0.0807334	Homo sapiens zinc finger and SCAN domain containing 30 (ZSCAN30), transcript variant 1, mRNA [NM_001166012]	-	-	-	-	-
	SLC25A51	0.0807187	Homo sapiens solute carrier family 25, member 51 (SLC25A51), transcript variant 1, mRNA [NM_033412]	-	-	-	-	-
	LOC100132006	0.0806565	Homo sapiens cDNA FLJ35527 fis, clone SPLEN2001781. [AK092846]	-	-	-	-	-
	EPB42	0.0805998	Homo sapiens erythrocyte membrane protein band 4.2 (EPB42), transcript variant 1, mRNA [NM_000119]	-	-	-	-	-
	CD2BP2	0.0805755	Homo sapiens CD2 (cytoplasmic tail) binding protein 2 (CD2BP2), transcript variant 2, mRNA [NM_001243646]	-	-	-	-	-
	RIC8B	0.0805649	Homo sapiens RIC8 guanine nucleotide exchange factor B (RIC8B), mRNA [NM_018157]	-	-	-	-	-
	TNFSF13	0.0805361	Homo sapiens tumor necrosis factor (ligand) superfamily, member 13 (TNFSF13), transcript variant gamma, mRNA [NM_172088]	-	-	-	-	-
	ATG4D	0.0805239	Homo sapiens autophagy related 4D, cysteine peptidase (ATG4D), transcript variant 1, mRNA [NM_032885]	-	-	-	-	-
	SUV39H1	0.0805185	Homo sapiens suppressor of variegation 3-9 homolog 1 (Drosophila) (SUV39H1), transcript variant 2, mRNA [NM_003173]	-	-	-	-	-
	COX16	0.0804167	Homo sapiens COX16 cytochrome c oxidase assembly homolog (S. cerevisiae) (COX16), transcript variant 1, mRNA [NM_016468]	-	-	-	-	-
	GIMAP6	0.0803724	Homo sapiens GTPase, IMAP family member 6 (GIMAP6), transcript variant 1, mRNA [NM_024711]	-	-	-	-	-
	MAPK8IP1	0.0803617	Homo sapiens mitogen-activated protein kinase 8 interacting protein 1 (MAPK8IP1), mRNA [NM_005456]	-	-	-	-	-
	ABCG2	0.0802808	Homo sapiens ATP-binding cassette, sub-family G (WHITE), member 2 (ABCG2), transcript variant 1, mRNA [NM_004827]	-	-	-	-	-
	KHK	0.0802746	Homo sapiens ketohexokinase (fructokinase) (KHK), transcript variant a, mRNA [NM_000221]	-	-	-	-	-
	GBA2	0.0802376	Homo sapiens glucosidase, beta (bile acid) 2 (GBA2), mRNA [NM_020944]	-	-	-	-	-
	MCOLN2	0.0801906	Homo sapiens mucolipin 2 (MCOLN2), mRNA [NM_153259]	-	-	-	-	-
	ACTR1B	0.0801557	Homo sapiens ARP1 actin-related protein 1 homolog B, centractin beta (yeast) (ACTR1B), mRNA [NM_005735]	-	-	-	-	-
	PRDM8	0.0801259	Homo sapiens PR domain containing 8 (PRDM8), transcript variant 1, mRNA [NM_020226]	-	-	-	-	-
	MOCS2	0.0800036	Homo sapiens molybdenum cofactor synthesis 2 (MOCS2), transcript variant 3, mRNA [NM_004531]	-	-	-	-	-
	LOC389831	0.0799861	Homo sapiens uncharacterized LOC389831 (LOC389831), mRNA [NM_001242480]	-	-	-	-	-
	GDPD5	0.0799415	Homo sapiens glycerophosphodiester phosphodiesterase domain containing 5 (GDPD5), mRNA [NM_030792]	-	-	-	-	-
	MCM8	0.0798895	Homo sapiens minichromosome maintenance complex component 8 (MCM8), transcript variant 2, mRNA [NM_182802]	-	-	-	-	-
	KRT9	0.0798616	Homo sapiens keratin 9 (KRT9), mRNA [NM_000226]	-	-	-	-	-
	SLC6A10P	0.0797936	Homo sapiens solute carrier family 6 (neurotransmitter transporter), member 10, pseudogene (SLC6A10P), non-coding RNA [NR_003083]	-	-	-	-	-
	PTP4A3	0.0797602	Homo sapiens protein tyrosine phosphatase type IVA, member 3 (PTP4A3), transcript variant 1, mRNA [NM_032611]	-	-	-	-	-
	LOC644189	0.0797491	Homo sapiens acyl-CoA thioesterase 4 pseudogene (LOC644189), non-coding RNA [NR_033748]	-	-	-	-	-
	ZRANB3	0.0797138	Homo sapiens zinc finger, RAN-binding domain containing 3 (ZRANB3), transcript variant 1, mRNA [NM_032143]	-	-	-	-	-
	ATF5	0.0795695	Homo sapiens activating transcription factor 5 (ATF5), transcript variant 1, mRNA [NM_012068]	-	-	-	-	-
	TRMT61B	0.0794876	Homo sapiens tRNA methyltransferase 61 homolog B (S. cerevisiae) (TRMT61B), mRNA [NM_017910]	-	-	-	-	-
	ICMT	0.0794567	Homo sapiens isoprenylcysteine carboxyl methyltransferase (ICMT), mRNA [NM_012405]	-	-	-	-	-
	RBM15	0.0793831	Homo sapiens RNA binding motif protein 15 (RBM15), transcript variant 1, mRNA [NM_022768]	-	-	-	-	-
	SMAD5	0.079305	Homo sapiens SMAD family member 5 (SMAD5), transcript variant 2, mRNA [NM_001001419]	-	-	-	-	-
	RNF20	0.0792809	Homo sapiens ring finger protein 20, E3 ubiquitin protein ligase (RNF20), mRNA [NM_019592]	-	-	-	-	-
	LSM3	0.0791494	Homo sapiens LSM3 homolog, U6 small nuclear RNA associated (S. cerevisiae) (LSM3), mRNA [NM_014463]	-	-	-	-	-
	SYNE2	0.0791258	Homo sapiens spectrin repeat containing, nuclear envelope 2 (SYNE2), transcript variant 1, mRNA [NM_015180]	-	-	-	-	-
	JMJD6	0.0790974	Homo sapiens jumonji domain containing 6 (JMJD6), transcript variant 2, mRNA [NM_015167]	-	-	-	-	-
	TIGD6	0.0790964	Homo sapiens tigger transposable element derived 6 (TIGD6), transcript variant 1, mRNA [NM_030953]	-	-	-	-	-
	PPM1F	0.079079	Homo sapiens protein phosphatase, Mg2+/Mn2+ dependent, 1F (PPM1F), mRNA [NM_014634]	-	-	-	-	-
	CUTC	0.0790594	Homo sapiens cutC copper transporter (CUTC), mRNA [NM_015960]	-	-	-	-	-
	TIMM10B	0.0789775	Homo sapiens translocase of inner mitochondrial membrane 10 homolog B (yeast) (TIMM10B), mRNA [NM_012192]	-	-	-	-	-
	PRMT9	0.0788683	Homo sapiens protein arginine methyltransferase 9 (PRMT9), mRNA [NM_138364]	-	-	-	-	-
	LOC101927532	0.0788297	PREDICTED: Homo sapiens uncharacterized LOC101927532 (LOC101927532), ncRNA [XR_247092]	-	-	-	-	-
	DBR1	0.0787948	Homo sapiens debranching RNA lariats 1 (DBR1), mRNA [NM_016216]	-	-	-	-	-
	C8ORF31	0.0787633	Homo sapiens chromosome 8 open reading frame 31 (C8orf31), mRNA [NM_173687]	-	-	-	-	-
	CACNA2D2	0.0786427	Homo sapiens calcium channel, voltage-dependent, alpha 2/delta subunit 2 (CACNA2D2), transcript variant 1, mRNA [NM_001005505]	-	-	-	-	Yes
	VIPR1	0.0786229	Homo sapiens vasoactive intestinal peptide receptor 1 (VIPR1), transcript variant 1, mRNA [NM_004624]	-	-	-	-	-
	IVD	0.0786008	Homo sapiens isovaleryl-CoA dehydrogenase (IVD), transcript variant 2, mRNA [NM_001159508]	-	-	-	-	-
	FAM210A	0.0785691	Homo sapiens family with sequence similarity 210, member A (FAM210A), transcript variant 2, mRNA [NM_152352]	-	-	-	-	-
	ZNF20	0.0785609	Homo sapiens zinc finger protein 20 (ZNF20), transcript variant 1, mRNA [NM_021143]	-	-	-	-	-
	IKZF3	0.0785589	Homo sapiens IKAROS family zinc finger 3 (Aiolos) (IKZF3), transcript variant 14, mRNA [NM_001284514]	-	-	-	-	-
	GMDS	0.0785525	Homo sapiens GDP-mannose 4,6-dehydratase (GMDS), transcript variant 1, mRNA [NM_001500]	-	-	-	-	-
	ASCL2	0.0785167	Homo sapiens achaete-scute family bHLH transcription factor 2 (ASCL2), mRNA [NM_005170]	-	-	-	Yes	-
	LOC101927181	0.0784949	Homo sapiens mRNA for FLJ00049 protein, partial cds. [AK024457]	-	-	-	-	-
	TP73-AS1	0.0784303	Homo sapiens TP73 antisense RNA 1 (TP73-AS1), transcript variant 1, long non-coding RNA [NR_033711]	-	-	-	-	-
	RBM19	0.0784171	Homo sapiens RNA binding motif protein 19 (RBM19), transcript variant 2, mRNA [NM_016196]	-	-	-	-	-
	C1S	0.0784048	Homo sapiens complement component 1, s subcomponent (C1S), transcript variant 2, mRNA [NM_001734]	-	-	-	-	-
	RNF123	0.0783896	Homo sapiens ring finger protein 123 (RNF123), mRNA [NM_022064]	-	-	-	-	-
	RHOXF1	0.0783309	Homo sapiens Rhox homeobox family, member 1 (RHOXF1), mRNA [NM_139282]	-	-	-	-	-
	AFG3L2	0.078291	Homo sapiens AFG3-like AAA ATPase 2 (AFG3L2), mRNA [NM_006796]	-	-	-	-	-
	ZNF285	0.0782513	Homo sapiens zinc finger protein 285 (ZNF285), transcript variant 2, mRNA [NM_152354]	-	-	-	-	-
	PTGER2	0.0782155	Homo sapiens prostaglandin E receptor 2 (subtype EP2), 53kDa (PTGER2), mRNA [NM_000956]	-	-	-	-	-
	TNS1	0.0781734	Homo sapiens tensin 1 (TNS1), mRNA [NM_022648]	-	-	-	-	-
	C9ORF142	0.0780832	Homo sapiens chromosome 9 open reading frame 142 (C9orf142), mRNA [NM_183241]	-	-	-	-	-
	LTK	0.0780387	Homo sapiens leukocyte receptor tyrosine kinase (LTK), transcript variant 1, mRNA [NM_002344]	-	-	-	-	-
	SLC5A5	0.0780317	Homo sapiens solute carrier family 5 (sodium/iodide cotransporter), member 5 (SLC5A5), mRNA [NM_000453]	-	-	-	-	-
	RPL21P44	0.0780271	Homo sapiens ribosomal protein L21 pseudogene 44 (RPL21P44), non-coding RNA [NR_027153]	-	-	-	-	-
	SOCS5	0.0780185	Homo sapiens suppressor of cytokine signaling 5 (SOCS5), transcript variant 2, mRNA [NM_144949]	-	-	-	-	-
	INADL	0.0779169	Homo sapiens InaD-like (Drosophila) (INADL), mRNA [NM_176877]	-	-	-	-	-
	ACADM	0.0778591	Homo sapiens acyl-CoA dehydrogenase, C-4 to C-12 straight chain (ACADM), transcript variant 1, mRNA [NM_000016]	-	-	-	-	-
	HCCS	0.0778366	Homo sapiens holocytochrome c synthase (HCCS), transcript variant 1, mRNA [NM_005333]	-	-	-	-	-
	KCNA2	0.0777595	Homo sapiens potassium voltage-gated channel, shaker-related subfamily, member 2 (KCNA2), transcript variant 1, mRNA [NM_004974]	-	-	-	-	-
	TICRR	0.0775981	Homo sapiens TOPBP1-interacting checkpoint and replication regulator (TICRR), mRNA [NM_152259]	-	-	-	-	-
	TXK	0.0775049	Homo sapiens TXK tyrosine kinase (TXK), mRNA [NM_003328]	-	-	-	-	-
	DEFB1	0.0774932	Homo sapiens defensin, beta 1 (DEFB1), mRNA [NM_005218]	-	-	-	-	-
	AHSA1	0.0774665	Homo sapiens AHA1, activator of heat shock 90kDa protein ATPase homolog 1 (yeast) (AHSA1), mRNA [NM_012111]	-	-	-	-	-
	CHN1	0.0774343	Homo sapiens chimerin 1 (CHN1), transcript variant 1, mRNA [NM_001822]	-	-	-	-	-
	RPS24	0.0774336	Homo sapiens ribosomal protein S24 (RPS24), transcript variant c, mRNA [NM_001026]	-	-	-	-	-
	ZNF91	0.0774102	Homo sapiens zinc finger protein 91 (ZNF91), mRNA [NM_003430]	-	-	-	-	-
	CYP3A43	0.077409	Homo sapiens cytochrome P450, family 3, subfamily A, polypeptide 43 (CYP3A43), transcript variant 3, mRNA [NM_057096]	-	-	-	-	-
	MOAP1	0.0773718	Homo sapiens modulator of apoptosis 1 (MOAP1), mRNA [NM_022151]	-	-	-	-	-
	ESPN	0.0773701	Homo sapiens espin (ESPN), mRNA [NM_031475]	-	-	-	-	-
	ZNF714	0.0773415	Homo sapiens zinc finger protein 714 (ZNF714), transcript variant 1, mRNA [NM_182515]	-	-	-	-	-
	C20ORF27	0.0773321	Homo sapiens chromosome 20 open reading frame 27 (C20orf27), transcript variant 1, mRNA [NM_001039140]	-	-	-	-	-
	IGFN1	0.077326	Homo sapiens immunoglobulin-like and fibronectin type III domain containing 1 (IGFN1), mRNA [NM_001164586]	-	-	-	-	-
	C9ORF114	0.0773158	Homo sapiens chromosome 9 open reading frame 114 (C9orf114), mRNA [NM_016390]	-	-	-	-	-
	ZBTB38	0.0773088	Homo sapiens zinc finger and BTB domain containing 38 (ZBTB38), mRNA [NM_001080412]	-	-	-	-	-
	ABCC13	0.0772978	Homo sapiens ATP-binding cassette, sub-family C (CFTR/MRP), member 13, pseudogene (ABCC13), transcript variant A, non-coding RNA [NR_003087]	-	-	-	-	-
	CLEC10A	0.0772854	Homo sapiens C-type lectin domain family 10, member A (CLEC10A), transcript variant 1, mRNA [NM_182906]	-	-	-	-	-
	CTAGE1	0.0772447	Homo sapiens cutaneous T-cell lymphoma-associated antigen 1 (CTAGE1), mRNA [NM_172241]	-	-	-	-	-
	RAB40B	0.0772188	Homo sapiens RAB40B, member RAS oncogene family (RAB40B), mRNA [NM_006822]	-	-	-	-	-
	PPARGC1B	0.0771296	Homo sapiens peroxisome proliferator-activated receptor gamma, coactivator 1 beta (PPARGC1B), transcript variant 1, mRNA [NM_133263]	-	-	-	-	-
	HNMT	0.0770456	Homo sapiens histamine N-methyltransferase (HNMT), transcript variant 1, mRNA [NM_006895]	-	-	-	-	-
	TTLL1	0.0770151	Homo sapiens tubulin tyrosine ligase-like family, member 1 (TTLL1), transcript variant 1, mRNA [NM_012263]	-	-	-	-	-
	GTSF1	0.0769127	Homo sapiens gametocyte specific factor 1 (GTSF1), mRNA [NM_144594]	-	-	-	-	-
	GOLGA8I	0.0768087	Homo sapiens golgin A8 family, member I (GOLGA8I), non-coding RNA [NR_024074]	-	-	-	-	-
	P2RX7	0.0767692	Homo sapiens purinergic receptor P2X, ligand-gated ion channel, 7 (P2RX7), transcript variant 1, mRNA [NM_002562]	-	-	-	-	-
	ADSSL1	0.0767134	Homo sapiens adenylosuccinate synthase like 1 (ADSSL1), transcript variant 1, mRNA [NM_199165]	-	-	-	-	-
	OR1F2P	0.0766976	Homo sapiens olfactory receptor, family 1, subfamily F, member 2 (OR1F2P), non-coding RNA [NR_002169]	-	-	-	-	-
	GPN3	0.076653	Homo sapiens GPN-loop GTPase 3 (GPN3), transcript variant 1, mRNA [NM_016301]	-	-	-	-	-
	RCC1	0.0766328	Homo sapiens regulator of chromosome condensation 1 (RCC1), transcript variant 1, mRNA [NM_001048194]	-	-	-	-	-
	SKIV2L	0.0766139	Homo sapiens superkiller viralicidic activity 2-like (S. cerevisiae) (SKIV2L), mRNA [NM_006929]	-	-	-	-	-
	RPL7	0.076494	Homo sapiens ribosomal protein L7 (RPL7), mRNA [NM_000971]	-	-	-	-	-
	EPHX1	0.076486	Homo sapiens epoxide hydrolase 1, microsomal (xenobiotic) (EPHX1), transcript variant 1, mRNA [NM_000120]	-	-	-	-	-
	SMURF2	0.0763817	SMAD specific E3 ubiquitin protein ligase 2 [Source:HGNC Symbol;Acc:16809] [ENST00000577997]	-	-	-	-	-
	LINC00959	0.076358	Homo sapiens long intergenic non-protein coding RNA 959 (LINC00959), long non-coding RNA [NR_034125]	-	-	-	-	-
	KRTAP6-3	0.0763434	Homo sapiens keratin associated protein 6-3 (KRTAP6-3), mRNA [NM_181605]	-	-	-	-	-
	LOC100294145	0.0763419	Homo sapiens uncharacterized LOC100294145 (LOC100294145), transcript variant 1, long non-coding RNA [NR_037177]	-	-	-	-	-
	SLIRP	0.0762031	Homo sapiens SRA stem-loop interacting RNA binding protein (SLIRP), transcript variant 1, mRNA [NM_031210]	-	-	-	-	-
	SIGLEC6	0.0761368	Homo sapiens sialic acid binding Ig-like lectin 6 (SIGLEC6), transcript variant 1, mRNA [NM_001245]	-	-	-	-	-
	DAB1	0.0760576	Homo sapiens Dab, reelin signal transducer, homolog 1 (Drosophila) (DAB1), mRNA [NM_021080]	-	-	-	-	-
	TBCCD1	0.0759557	Homo sapiens TBCC domain containing 1 (TBCCD1), transcript variant 2, mRNA [NM_018138]	-	-	-	-	-
	LRRC6	0.0759256	Homo sapiens leucine rich repeat containing 6 (LRRC6), transcript variant 1, mRNA [NM_012472]	-	-	-	-	-
	C2	0.0758743	Homo sapiens complement component 2 (C2), transcript variant 1, mRNA [NM_000063]	-	-	-	-	-
	PDZD4	0.0758165	Homo sapiens PDZ domain containing 4 (PDZD4), mRNA [NM_032512]	-	-	-	Yes	-
	S100B	0.0757541	Homo sapiens S100 calcium binding protein B (S100B), mRNA [NM_006272]	-	-	-	-	-
	LDLR	0.075722	Homo sapiens low density lipoprotein receptor (LDLR), transcript variant 1, mRNA [NM_000527]	-	-	-	-	-
	CEPT1	0.0756921	Homo sapiens choline/ethanolamine phosphotransferase 1 (CEPT1), transcript variant 2, mRNA [NM_001007794]	-	-	-	-	-
	MAST2	0.0756776	Homo sapiens microtubule associated serine/threonine kinase 2 (MAST2), mRNA [NM_015112]	-	-	-	-	-
	SLC35C2	0.0756445	Homo sapiens solute carrier family 35 (GDP-fucose transporter), member C2 (SLC35C2), transcript variant 1, mRNA [NM_173179]	-	-	-	-	-
	TMED1	0.0756256	Homo sapiens transmembrane emp24 protein transport domain containing 1 (TMED1), transcript variant 1, mRNA [NM_006858]	-	-	-	-	-
	PLD6	0.0756128	Homo sapiens phospholipase D family, member 6 (PLD6), mRNA [NM_178836]	-	-	-	-	-
	TMCO1	0.0755542	Homo sapiens transmembrane and coiled-coil domains 1 (TMCO1), transcript variant 1, mRNA [NM_019026]	-	-	-	-	-
	GFAP	0.0755243	Homo sapiens glial fibrillary acidic protein (GFAP), transcript variant 1, mRNA [NM_002055]	-	-	-	-	-
	ALOXE3	0.0755165	Homo sapiens arachidonate lipoxygenase 3 (ALOXE3), transcript variant 2, mRNA [NM_021628]	-	-	-	-	-
	RPGRIP1L	0.0754981	Homo sapiens RPGRIP1-like (RPGRIP1L), transcript variant 1, mRNA [NM_015272]	-	-	-	-	-
	TNS4	0.0754617	Homo sapiens tensin 4 (TNS4), mRNA [NM_032865]	-	-	-	-	-
	ADM5	0.0754514	Homo sapiens adrenomedullin 5 (putative) (ADM5), mRNA [NM_001101340]	-	-	-	-	-
	XLOC_L2_005691	0.0753756	BROAD Institute lincRNA (XLOC_l2_005691), lincRNA [TCONS_l2_00010598]	-	-	-	-	-
	NOTUM	0.0753401	Homo sapiens notum pectinacetylesterase homolog (Drosophila) (NOTUM), mRNA [NM_178493]	-	-	-	-	-
	SCAF4	0.0752976	Homo sapiens SR-related CTD-associated factor 4 (SCAF4), transcript variant 1, mRNA [NM_020706]	-	-	-	-	-
	GPS2	0.0752782	Homo sapiens G protein pathway suppressor 2 (GPS2), mRNA [NM_004489]	-	-	-	-	-
	WDR61	0.0752667	Homo sapiens WD repeat domain 61 (WDR61), mRNA [NM_025234]	-	-	-	-	-
	SLC26A2	0.0752625	Homo sapiens solute carrier family 26 (anion exchanger), member 2 (SLC26A2), mRNA [NM_000112]	-	-	-	-	-
	GMEB2	0.0752578	Homo sapiens glucocorticoid modulatory element binding protein 2 (GMEB2), mRNA [NM_012384]	-	-	-	-	-
	LOC100289098	0.0752492	PREDICTED: Homo sapiens uncharacterized LOC100289098 (LOC100289098), transcript variant X4, ncRNA [XR_242285]	-	-	-	-	-
	COMMD6	0.0752321	Homo sapiens COMM domain containing 6 (COMMD6), transcript variant 1, mRNA [NM_203497]	-	-	-	-	-
	PAM	0.0752282	Homo sapiens peptidylglycine alpha-amidating monooxygenase (PAM), transcript variant 1, mRNA [NM_000919]	-	-	-	-	Yes
	MRPL36	0.0752146	Homo sapiens mitochondrial ribosomal protein L36 (MRPL36), mRNA [NM_032479]	-	-	-	-	-
	ANKRD39	0.0751914	Homo sapiens ankyrin repeat domain 39 (ANKRD39), mRNA [NM_016466]	-	-	-	-	-
	NUTM2D	0.0751673	Homo sapiens NUT family member 2D (NUTM2D), non-coding RNA [NR_075100]	-	-	-	-	-
	BANF1	0.0750914	Homo sapiens barrier to autointegration factor 1 (BANF1), transcript variant 1, mRNA [NM_003860]	-	-	-	-	-
	NANS	0.0750842	Homo sapiens N-acetylneuraminic acid synthase (NANS), mRNA [NM_018946]	-	-	-	-	-
	NCAPD2	0.0750452	Homo sapiens non-SMC condensin I complex, subunit D2 (NCAPD2), mRNA [NM_014865]	-	-	-	-	-
	GTF2E2	0.0750393	Homo sapiens general transcription factor IIE, polypeptide 2, beta 34kDa (GTF2E2), mRNA [NM_002095]	-	-	-	-	-
	LOC284933	0.0749924	Homo sapiens uncharacterized LOC284933 (LOC284933), long non-coding RNA [NR_038917]	-	-	-	-	-
	GSPT1	0.0749496	Homo sapiens G1 to S phase transition 1 (GSPT1), transcript variant 1, mRNA [NM_002094]	-	-	-	-	-
	PIK3R5	0.074853	Homo sapiens phosphoinositide-3-kinase, regulatory subunit 5 (PIK3R5), transcript variant 2, mRNA [NM_014308]	-	-	-	-	-
	NTN5	0.0748494	Homo sapiens netrin 5 (NTN5), mRNA [NM_145807]	-	-	-	-	-
	TMTC1	0.0748274	Homo sapiens transmembrane and tetratricopeptide repeat containing 1 (TMTC1), transcript variant 2, mRNA [NM_175861]	-	-	-	-	-
	FAM229B	0.074768	Homo sapiens family with sequence similarity 229, member B (FAM229B), mRNA [NM_001033564]	-	-	-	-	-
	CCDC170	0.074705	Homo sapiens coiled-coil domain containing 170 (CCDC170), mRNA [NM_025059]	-	-	-	-	-
	CLDN11	0.0746603	Homo sapiens claudin 11 (CLDN11), transcript variant 1, mRNA [NM_005602]	-	-	-	-	-
	TCF15	0.0745832	Homo sapiens transcription factor 15 (basic helix-loop-helix) (TCF15), mRNA [NM_004609]	-	-	-	-	-
	GZMB	0.0745612	Homo sapiens granzyme B (granzyme 2, cytotoxic T-lymphocyte-associated serine esterase 1) (GZMB), mRNA [NM_004131]	-	-	-	Yes	-
	SLC25A11	0.0745483	Homo sapiens solute carrier family 25 (mitochondrial carrier; oxoglutarate carrier), member 11 (SLC25A11), transcript variant 1, mRNA [NM_003562]	-	-	-	-	-
	SDHAP1	0.0745382	Homo sapiens succinate dehydrogenase complex, subunit A, flavoprotein pseudogene 1 (SDHAP1), non-coding RNA [NR_003264]	-	-	-	-	-
	ADRA2C	0.074498	Homo sapiens adrenoceptor alpha 2C (ADRA2C), mRNA [NM_000683]	-	-	-	-	-
	MFGE8	0.0744506	Homo sapiens milk fat globule-EGF factor 8 protein (MFGE8), transcript variant 1, mRNA [NM_005928]	-	-	-	-	-
	CNTLN	0.0743516	Homo sapiens centlein, centrosomal protein (CNTLN), transcript variant 1, mRNA [NM_017738]	-	-	-	-	-
	GSTM1	0.0743295	Homo sapiens glutathione S-transferase mu 1 (GSTM1), transcript variant 2, mRNA [NM_146421]	-	-	-	-	-
	HDAC3	0.0741812	Homo sapiens histone deacetylase 3 (HDAC3), mRNA [NM_003883]	-	-	-	-	-
	C17ORF89	0.0741613	Homo sapiens chromosome 17 open reading frame 89 (C17orf89), mRNA [NM_001086521]	-	-	-	-	-
	PRSS3	0.0740704	Homo sapiens protease, serine, 3 (PRSS3), transcript variant 2, mRNA [NM_002771]	-	-	-	-	-
	ZNF141	0.0740312	Homo sapiens zinc finger protein 141 (ZNF141), mRNA [NM_003441]	-	-	-	-	-
	PSMD10	0.0740291	Homo sapiens proteasome (prosome, macropain) 26S subunit, non-ATPase, 10 (PSMD10), transcript variant 1, mRNA [NM_002814]	-	Yes	-	-	-
	SV2A	0.0739803	Homo sapiens synaptic vesicle glycoprotein 2A (SV2A), transcript variant 1, mRNA [NM_014849]	-	-	-	-	-
	CCDC186	0.0739417	Homo sapiens coiled-coil domain containing 186 (CCDC186), mRNA [NM_018017]	-	-	-	-	-
	RGS16	0.073899	Homo sapiens regulator of G-protein signaling 16 (RGS16), mRNA [NM_002928]	-	-	-	-	-
	ZDBF2	0.0738791	Homo sapiens zinc finger, DBF-type containing 2 (ZDBF2), transcript variant 1, mRNA [NM_020923]	-	-	-	-	-
	NXPE3	0.0737602	Homo sapiens neurexophilin and PC-esterase domain family, member 3 (NXPE3), transcript variant 2, mRNA [NM_145037]	-	-	-	-	-
	NHEJ1	0.0737167	Homo sapiens nonhomologous end-joining factor 1 (NHEJ1), mRNA [NM_024782]	-	-	-	-	-
	OLFM4	0.0737139	Homo sapiens olfactomedin 4 (OLFM4), mRNA [NM_006418]	-	-	-	-	-
	ENPP7	0.0737106	Homo sapiens ectonucleotide pyrophosphatase/phosphodiesterase 7 (ENPP7), mRNA [NM_178543]	-	-	-	-	-
	GCSHP3	0.0734974	Homo sapiens glycine cleavage system protein H (aminomethyl carrier) pseudogene 3 (GCSHP3), non-coding RNA [NR_033248]	-	-	-	-	-
	EPB41L5	0.0734874	Homo sapiens erythrocyte membrane protein band 4.1 like 5 (EPB41L5), transcript variant 1, mRNA [NM_020909]	-	-	-	-	-
	FGFR1OP2	0.0733957	Homo sapiens FGFR1 oncogene partner 2 (FGFR1OP2), transcript variant 1, mRNA [NM_015633]	-	-	-	-	-
	RAD23A	0.0733705	Homo sapiens RAD23 homolog A (S. cerevisiae) (RAD23A), transcript variant 1, mRNA [NM_005053]	-	-	-	-	-
	SH2D3A	0.0732831	Homo sapiens SH2 domain containing 3A (SH2D3A), mRNA [NM_005490]	-	-	-	-	-
	RPS7	0.0732732	Homo sapiens ribosomal protein S7 (RPS7), mRNA [NM_001011]	-	-	-	-	-
	CRCT1	0.0731936	Homo sapiens cysteine-rich C-terminal 1 (CRCT1), mRNA [NM_019060]	-	-	-	-	-
	LOC100506504	0.0731934	PREDICTED: Homo sapiens uncharacterized LOC100506504 (LOC100506504), mRNA [XM_006710074]	-	-	-	-	-
	ZNF680	0.0731396	Homo sapiens zinc finger protein 680 (ZNF680), transcript variant 1, mRNA [NM_178558]	-	-	-	-	-
	SULT4A1	0.073136	Homo sapiens sulfotransferase family 4A, member 1 (SULT4A1), mRNA [NM_014351]	-	-	-	-	-
	PMS2P1	0.0731253	Homo sapiens postmeiotic segregation increased 2 pseudogene 1 (PMS2P1), non-coding RNA [NR_003613]	-	-	-	-	-
	EML2	0.0730762	Homo sapiens echinoderm microtubule associated protein like 2 (EML2), transcript variant 2, mRNA [NM_012155]	-	-	-	-	-
	SIRPB2	0.0730631	Homo sapiens signal-regulatory protein beta 2 (SIRPB2), transcript variant 1, mRNA [NM_001122962]	-	-	-	-	-
	ZNF578	0.0730605	Homo sapiens zinc finger protein 578 (ZNF578), mRNA [NM_001099694]	-	-	-	-	-
	YKT6	0.073038	Homo sapiens YKT6 v-SNARE homolog (S. cerevisiae) (YKT6), mRNA [NM_006555]	-	-	-	-	-
	ZNF727P	0.0728672	Homo sapiens zinc finger protein 727, pseudogene (ZNF727P), mRNA [NM_001159522]	-	-	-	-	-
	NOL4L	0.072863	chromosome 20 open reading frame 112 [Source:HGNC Symbol;Acc:16106] [ENST00000375678]	-	-	-	-	-
	KLHDC4	0.0728459	kelch domain containing 4 [Source:HGNC Symbol;Acc:25272] [ENST00000567298]	-	-	-	-	-
	VMO1	0.0727673	Homo sapiens vitelline membrane outer layer 1 homolog (chicken) (VMO1), transcript variant 1, mRNA [NM_182566]	-	-	-	-	-
	FOXRED2	0.0727364	Homo sapiens FAD-dependent oxidoreductase domain containing 2 (FOXRED2), transcript variant 1, mRNA [NM_024955]	-	-	-	-	-
	MORC1	0.0726627	Homo sapiens MORC family CW-type zinc finger 1 (MORC1), mRNA [NM_014429]	-	-	-	-	-
	HAUS1	0.0726515	Homo sapiens HAUS augmin-like complex, subunit 1 (HAUS1), transcript variant 1, mRNA [NM_138443]	-	-	-	-	-
	HERC2P4	0.0726435	Homo sapiens hect domain and RLD 2 pseudogene 4 (HERC2P4), non-coding RNA [NR_109773]	-	-	-	-	-
	COPS8	0.0726084	Homo sapiens COP9 signalosome subunit 8 (COPS8), transcript variant 2, mRNA [NM_198189]	-	-	-	-	-
	SLC25A38	0.0725477	Homo sapiens solute carrier family 25, member 38 (SLC25A38), mRNA [NM_017875]	-	-	-	-	-
	ADAMTSL5	0.0725424	Homo sapiens ADAMTS-like 5 (ADAMTSL5), mRNA [NM_213604]	-	-	-	-	-
	GSTA2	0.0725207	Homo sapiens glutathione S-transferase alpha 2 (GSTA2), mRNA [NM_000846]	-	-	-	-	-
	WBSCR22	0.072428	Homo sapiens Williams Beuren syndrome chromosome region 22 (WBSCR22), transcript variant 2, mRNA [NM_017528]	-	-	-	-	-
	CCDC169	0.072417	Homo sapiens coiled-coil domain containing 169 (CCDC169), transcript variant 7, mRNA [NM_001198908]	-	-	-	-	-
	AP4M1	0.0723576	Homo sapiens adaptor-related protein complex 4, mu 1 subunit (AP4M1), mRNA [NM_004722]	-	-	-	-	-
	PLA2G16	0.0723568	Homo sapiens phospholipase A2, group XVI (PLA2G16), transcript variant 1, mRNA [NM_007069]	-	-	-	-	-
	EDC4	0.0723534	Homo sapiens enhancer of mRNA decapping 4 (EDC4), mRNA [NM_014329]	-	-	-	-	-
	FBXL6	0.0721889	Homo sapiens F-box and leucine-rich repeat protein 6 (FBXL6), transcript variant 1, mRNA [NM_012162]	-	-	-	-	-
	NEFH	0.0720891	Homo sapiens neurofilament, heavy polypeptide (NEFH), mRNA [NM_021076]	-	-	-	-	-
	INPP1	0.0720539	Homo sapiens inositol polyphosphate-1-phosphatase (INPP1), transcript variant 2, mRNA [NM_002194]	-	-	-	-	-
	KLRC1	0.0720065	Homo sapiens killer cell lectin-like receptor subfamily C, member 1 (KLRC1), transcript variant 1, mRNA [NM_002259]	-	-	-	Yes	Yes
	ATG101	0.0719977	Homo sapiens autophagy related 101 (ATG101), transcript variant 1, mRNA [NM_021934]	-	-	-	-	-
	SUV39H2	0.0719919	Homo sapiens suppressor of variegation 3-9 homolog 2 (Drosophila) (SUV39H2), transcript variant 3, mRNA [NM_024670]	-	-	-	-	-
	GNB3	0.0719898	Homo sapiens guanine nucleotide binding protein (G protein), beta polypeptide 3 (GNB3), mRNA [NM_002075]	-	-	-	-	-
	SPN	0.0719496	Homo sapiens sialophorin (SPN), transcript variant 1, mRNA [NM_001030288]	-	-	-	-	-
	LOXL2	0.0719148	Homo sapiens lysyl oxidase-like 2 (LOXL2), mRNA [NM_002318]	-	-	-	-	-
	RPL22L1	0.0718299	Homo sapiens ribosomal protein L22-like 1 (RPL22L1), mRNA [NM_001099645]	-	-	-	-	-
	RABGGTA	0.0717587	Homo sapiens Rab geranylgeranyltransferase, alpha subunit (RABGGTA), transcript variant 2, mRNA [NM_004581]	-	-	-	-	-
	ZNF232	0.0717172	Homo sapiens zinc finger protein 232 (ZNF232), mRNA [NM_014519]	-	-	-	-	-
	BRD3	0.0716375	Homo sapiens bromodomain containing 3 (BRD3), mRNA [NM_007371]	-	-	-	-	-
	PIGQ	0.0716273	Homo sapiens phosphatidylinositol glycan anchor biosynthesis, class Q (PIGQ), transcript variant 2, mRNA [NM_004204]	-	-	-	-	-
	ETV7	0.0716141	Homo sapiens ets variant 7 (ETV7), transcript variant 1, mRNA [NM_016135]	-	-	-	-	-
	KCNG4	0.0715735	Homo sapiens potassium voltage-gated channel, subfamily G, member 4 (KCNG4), mRNA [NM_172347]	-	-	-	-	-
	PIK3R4	0.0715605	Homo sapiens phosphoinositide-3-kinase, regulatory subunit 4 (PIK3R4), mRNA [NM_014602]	-	-	-	-	-
	COA1	0.0715343	Homo sapiens cytochrome c oxidase assembly factor 1 homolog (S. cerevisiae) (COA1), transcript variant 1, mRNA [NM_018224]	-	-	-	-	-
	FLYWCH1	0.0715226	Homo sapiens FLYWCH-type zinc finger 1 (FLYWCH1), transcript variant 1, mRNA [NM_032296]	-	-	-	-	-
	KRT8P41	0.0715122	Homo sapiens keratin 8 pseudogene 41 (KRT8P41), non-coding RNA [NR_027713]	-	-	-	-	-
	GLO1	0.0714811	Homo sapiens glyoxalase I (GLO1), mRNA [NM_006708]	-	-	-	-	-
	USP30-AS1	0.0714515	Homo sapiens USP30 antisense RNA 1 (USP30-AS1), long non-coding RNA [NR_038996]	-	-	-	-	-
	COL9A1	0.0714408	Homo sapiens collagen, type IX, alpha 1 (COL9A1), transcript variant 1, mRNA [NM_001851]	-	-	-	-	-
	NPR2	0.0714183	Homo sapiens natriuretic peptide receptor 2 (NPR2), mRNA [NM_003995]	-	-	-	-	-
	DUSP7	0.0713946	Homo sapiens dual specificity phosphatase 7 (DUSP7), mRNA [NM_001947]	-	-	-	-	-
	ZNF420	0.071385	Homo sapiens zinc finger protein 420 (ZNF420), mRNA [NM_144689]	-	-	-	-	-
	HMBS	0.0713494	Homo sapiens hydroxymethylbilane synthase (HMBS), transcript variant 1, mRNA [NM_000190]	-	-	-	-	-
	PDCD1	0.0713372	Homo sapiens programmed cell death 1 (PDCD1), mRNA [NM_005018]	-	-	-	-	-
	CRIP2	0.0712993	Homo sapiens cysteine-rich protein 2 (CRIP2), transcript variant 1, mRNA [NM_001312]	-	-	-	-	-
	ROGDI	0.0712779	Homo sapiens rogdi homolog (Drosophila) (ROGDI), transcript variant 1, mRNA [NM_024589]	-	-	-	-	-
	LIPT1	0.0712678	Homo sapiens lipoyltransferase 1 (LIPT1), transcript variant 3, mRNA [NM_145197]	-	-	-	-	-
	TBX21	0.0712419	Homo sapiens T-box 21 (TBX21), mRNA [NM_013351]	-	-	-	-	Yes
	CLHC1	0.0712406	Homo sapiens clathrin heavy chain linker domain containing 1 (CLHC1), transcript variant 1, mRNA [NM_152385]	-	-	-	-	-
	C12ORF66	0.0712296	PREDICTED: Homo sapiens chromosome 12 open reading frame 66 (C12orf66), transcript variant X1, mRNA [XM_005268677]	-	-	-	-	-
	GK5	0.0712118	Homo sapiens glycerol kinase 5 (putative) (GK5), transcript variant 1, mRNA [NM_001039547]	-	-	-	Yes	Yes
	IWS1	0.0712041	Homo sapiens IWS1 homolog (S. cerevisiae) (IWS1), mRNA [NM_017969]	-	-	-	-	-
	CX3CR1	0.0711507	Homo sapiens chemokine (C-X3-C motif) receptor 1 (CX3CR1), transcript variant 4, mRNA [NM_001337]	-	-	-	Yes	Yes
	DOCK2	0.071137	Homo sapiens dedicator of cytokinesis 2 (DOCK2), mRNA [NM_004946]	-	-	-	-	-
	APBB1	0.0711046	Homo sapiens amyloid beta (A4) precursor protein-binding, family B, member 1 (Fe65) (APBB1), transcript variant 1, mRNA [NM_001164]	-	-	-	-	-
	ZNF716	0.071097	Homo sapiens zinc finger protein 716 (ZNF716), mRNA [NM_001159279]	-	-	-	-	-
	COX7C	0.0710822	Homo sapiens cytochrome c oxidase subunit VIIc (COX7C), mRNA [NM_001867]	-	-	-	-	-
	MOB2	0.0710735	Homo sapiens MOB kinase activator 2 (MOB2), transcript variant 2, mRNA [NM_053005]	-	-	-	-	-
	HAUS2	0.0710199	Homo sapiens HAUS augmin-like complex, subunit 2 (HAUS2), transcript variant 1, mRNA [NM_018097]	-	-	-	-	-
	AK6	0.0710112	Homo sapiens adenylate kinase 6 (AK6), transcript variant 3, mRNA [NM_001015891]	-	-	-	-	-
	PER1	0.07101	Homo sapiens period circadian clock 1 (PER1), mRNA [NM_002616]	-	-	-	-	-
	AGPAT9	0.0709017	Homo sapiens 1-acylglycerol-3-phosphate O-acyltransferase 9 (AGPAT9), transcript variant 1, mRNA [NM_032717]	-	-	-	-	-
	TSC22D3	0.0708516	Homo sapiens TSC22 domain family, member 3 (TSC22D3), transcript variant 2, mRNA [NM_004089]	-	-	-	-	-
	NUBP2	0.070717	Homo sapiens nucleotide binding protein 2 (NUBP2), transcript variant 1, mRNA [NM_012225]	-	-	-	-	-
	SEMA4D	0.0706919	Homo sapiens sema domain, immunoglobulin domain (Ig), transmembrane domain (TM) and short cytoplasmic domain, (semaphorin) 4D (SEMA4D), transcript variant 2, mRNA [NM_001142287]	-	-	-	-	-
	CEACAM7	0.0706293	Homo sapiens carcinoembryonic antigen-related cell adhesion molecule 7 (CEACAM7), transcript variant 1, mRNA [NM_006890]	-	-	-	-	-
	DPYSL3	0.0705991	Homo sapiens dihydropyrimidinase-like 3 (DPYSL3), transcript variant 2, mRNA [NM_001387]	-	-	-	-	-
	RARRES3	0.0705627	Homo sapiens retinoic acid receptor responder (tazarotene induced) 3 (RARRES3), mRNA [NM_004585]	-	-	-	-	-
	MTG2	0.0705162	Homo sapiens mitochondrial ribosome-associated GTPase 2 (MTG2), mRNA [NM_015666]	-	-	-	-	-
	RPP25	0.0704884	Homo sapiens ribonuclease P/MRP 25kDa subunit (RPP25), mRNA [NM_017793]	-	-	-	-	-
	ERO1L	0.0703851	Homo sapiens ERO1-like (S. cerevisiae) (ERO1L), mRNA [NM_014584]	-	-	-	-	-
	TAF11	0.070372	Homo sapiens TAF11 RNA polymerase II, TATA box binding protein (TBP)-associated factor, 28kDa (TAF11), transcript variant 1, mRNA [NM_005643]	-	-	-	-	-
	GALNT12	0.0703475	Homo sapiens polypeptide N-acetylgalactosaminyltransferase 12 (GALNT12), mRNA [NM_024642]	-	-	-	-	-
	ARHGEF3	0.070344	Homo sapiens Rho guanine nucleotide exchange factor (GEF) 3 (ARHGEF3), transcript variant 3, mRNA [NM_019555]	-	-	-	-	-
	ERICH6-AS1	0.0703133	PREDICTED: Homo sapiens uncharacterized LOC101928085 (LOC101928085), transcript variant X1, ncRNA [XR_241596]	-	-	-	-	-
	NAT1	0.0702803	Homo sapiens N-acetyltransferase 1 (arylamine N-acetyltransferase) (NAT1), transcript variant 5, mRNA [NM_000662]	-	-	-	-	-
	HSD3B2	0.0702587	Homo sapiens hydroxy-delta-5-steroid dehydrogenase, 3 beta- and steroid delta-isomerase 2 (HSD3B2), transcript variant 1, mRNA [NM_000198]	-	-	-	-	-
	FOXD2-AS1	0.0702052	Homo sapiens FOXD2 antisense RNA 1 (head to head) (FOXD2-AS1), long non-coding RNA [NR_026878]	-	-	-	-	-
	GNPTAB	0.0701855	Homo sapiens N-acetylglucosamine-1-phosphate transferase, alpha and beta subunits (GNPTAB), mRNA [NM_024312]	-	-	-	-	Yes
	ZNF137P	0.0701834	Homo sapiens zinc finger protein 137, pseudogene (ZNF137P), non-coding RNA [NR_023311]	-	-	-	-	-
	SESN2	0.0701599	Homo sapiens sestrin 2 (SESN2), mRNA [NM_031459]	-	-	-	-	-
	HLA-DPB1	0.0701378	Homo sapiens major histocompatibility complex, class II, DP beta 1 (HLA-DPB1), mRNA [NM_002121]	-	-	-	-	-
	KIF5B	0.0701315	Homo sapiens kinesin family member 5B (KIF5B), mRNA [NM_004521]	-	-	-	-	-
	C5ORF30	0.0701098	Homo sapiens chromosome 5 open reading frame 30 (C5orf30), mRNA [NM_033211]	-	-	-	-	-
	SNURF	0.0700344	Homo sapiens SNRPN upstream reading frame (SNURF), transcript variant 2, mRNA [NM_022804]	-	-	-	-	-
	RPUSD3	0.0700179	Homo sapiens RNA pseudouridylate synthase domain containing 3 (RPUSD3), transcript variant 1, mRNA [NM_173659]	-	-	-	-	-
	NAP1L4	0.0700137	Homo sapiens nucleosome assembly protein 1-like 4 (NAP1L4), mRNA [NM_005969]	-	-	-	-	-
	INPP5B	0.0698711	Homo sapiens inositol polyphosphate-5-phosphatase, 75kDa (INPP5B), mRNA [NM_005540]	-	-	-	-	-
	XLOC_010709	0.0698529	BROAD Institute lincRNA (XLOC_010709), lincRNA [TCONS_00022099]	-	-	-	-	-
	UFC1	0.0698195	Homo sapiens ubiquitin-fold modifier conjugating enzyme 1 (UFC1), mRNA [NM_016406]	-	-	-	-	-
	GATA3	0.0698157	Homo sapiens GATA binding protein 3 (GATA3), transcript variant 1, mRNA [NM_001002295]	-	-	-	-	-
	KIF5C	0.0697677	Homo sapiens kinesin family member 5C (KIF5C), transcript variant 1, mRNA [NM_004522]	-	-	-	-	-
	FXR2	0.0697133	Homo sapiens fragile X mental retardation, autosomal homolog 2 (FXR2), mRNA [NM_004860]	-	-	-	-	-
	RPL41	0.0697117	Homo sapiens ribosomal protein L41 (RPL41), transcript variant 2, mRNA [NM_001035267]	-	-	-	-	-
	HSP90AB1	0.0696189	Homo sapiens heat shock protein 90kDa alpha (cytosolic), class B member 1 (HSP90AB1), transcript variant 2, mRNA [NM_007355]	-	-	-	-	-
	MCCD1	0.0695637	Homo sapiens mitochondrial coiled-coil domain 1 (MCCD1), mRNA [NM_001011700]	-	-	-	-	-
	PPIH	0.0695335	Homo sapiens peptidylprolyl isomerase H (cyclophilin H) (PPIH), mRNA [NM_006347]	-	-	-	-	-
	COLCA1	0.0695123	Homo sapiens colorectal cancer associated 1 (COLCA1), long non-coding RNA [NR_034154]	-	-	-	-	-
	RPL9	0.0695018	Homo sapiens ribosomal protein L9 (RPL9), transcript variant 2, mRNA [NM_001024921]	-	-	-	-	-
	FEM1B	0.069449	Homo sapiens fem-1 homolog b (C. elegans) (FEM1B), mRNA [NM_015322]	-	-	-	-	-
	FBF1	0.069446	Fas (TNFRSF6) binding factor 1 [Source:HGNC Symbol;Acc:24674] [ENST00000585990]	-	-	-	-	-
	GPR75	0.0694441	Homo sapiens G protein-coupled receptor 75 (GPR75), mRNA [NM_006794]	-	-	-	-	-
	SASH1	0.0692384	Homo sapiens SAM and SH3 domain containing 1 (SASH1), mRNA [NM_015278]	-	-	-	-	-
	EPS8L1	0.0692135	Homo sapiens EPS8-like 1 (EPS8L1), transcript variant 1, mRNA [NM_133180]	-	-	-	-	-
	MAGEC1	0.0691782	Homo sapiens melanoma antigen family C, 1 (MAGEC1), mRNA [NM_005462]	-	-	-	-	-
	RHEBL1	0.0690546	Homo sapiens Ras homolog enriched in brain like 1 (RHEBL1), mRNA [NM_144593]	-	-	-	-	-
	LOC100130071	0.0690255	Homo sapiens clone DNA147310 GSQS6193 (UNQ6193) mRNA, complete cds. [AY358179]	-	-	-	-	-
	ACTR5	0.0690007	Homo sapiens ARP5 actin-related protein 5 homolog (yeast) (ACTR5), mRNA [NM_024855]	-	-	-	-	-
	TDRD10	0.0689912	Homo sapiens tudor domain containing 10 (TDRD10), transcript variant 2, mRNA [NM_182499]	-	-	-	-	-
	LPA	0.068972	Homo sapiens lipoprotein, Lp(a) (LPA), mRNA [NM_005577]	-	-	-	-	-
	RIN1	0.0689682	Homo sapiens Ras and Rab interactor 1 (RIN1), mRNA [NM_004292]	-	-	-	-	-
	ODF4	0.068934	Homo sapiens outer dense fiber of sperm tails 4 (ODF4), mRNA [NM_153007]	-	-	-	-	-
	PRRT1	0.0688869	Homo sapiens proline-rich transmembrane protein 1 (PRRT1), mRNA [NM_030651]	-	-	-	-	-
	URI1	0.0688305	Homo sapiens URI1, prefoldin-like chaperone (URI1), transcript variant 1, mRNA [NM_003796]	-	-	-	-	-
	MAN2C1	0.0688019	Homo sapiens mannosidase, alpha, class 2C, member 1 (MAN2C1), transcript variant 1, mRNA [NM_006715]	-	-	-	-	-
	UBE2Q2	0.0687653	Homo sapiens ubiquitin-conjugating enzyme E2Q family member 2 (UBE2Q2), transcript variant 1, mRNA [NM_173469]	-	-	-	-	-
	YBEY	0.0687312	Homo sapiens ybeY metallopeptidase (putative) (YBEY), transcript variant 1, mRNA [NM_058181]	-	-	-	-	-
	TSPAN32	0.0686987	Homo sapiens tetraspanin 32 (TSPAN32), mRNA [NM_139022]	-	-	-	-	-
	NUP93	0.0686853	Homo sapiens nucleoporin 93kDa (NUP93), transcript variant 1, mRNA [NM_014669]	-	-	-	-	-
	STOML2	0.0686492	Homo sapiens stomatin (EPB72)-like 2 (STOML2), transcript variant 1, mRNA [NM_013442]	-	-	-	-	-
	MMP1	0.0686349	Homo sapiens matrix metallopeptidase 1 (interstitial collagenase) (MMP1), transcript variant 1, mRNA [NM_002421]	-	-	-	-	-
	DCLRE1A	0.0686098	Homo sapiens DNA cross-link repair 1A (DCLRE1A), transcript variant 2, mRNA [NM_014881]	-	-	-	-	-
	RPL17	0.0685514	Homo sapiens ribosomal protein L17 (RPL17), transcript variant 1, mRNA [NM_000985]	-	-	-	-	-
	ZNF549	0.0685471	Homo sapiens zinc finger protein 549 (ZNF549), transcript variant 2, mRNA [NM_153263]	-	-	-	-	-
	NUDCD3	0.0685196	Homo sapiens NudC domain containing 3 (NUDCD3), mRNA [NM_015332]	-	-	-	-	-
	CDKL1	0.0684587	Homo sapiens cyclin-dependent kinase-like 1 (CDC2-related kinase) (CDKL1), transcript variant 1, mRNA [NM_004196]	-	-	-	-	-
	MAFF	0.0684417	Homo sapiens v-maf avian musculoaponeurotic fibrosarcoma oncogene homolog F (MAFF), transcript variant 1, mRNA [NM_012323]	-	-	-	-	-
	RAD50	0.068369	Homo sapiens RAD50 homolog (S. cerevisiae) (RAD50), mRNA [NM_005732]	-	-	-	-	-
	SMG9	0.0683639	Homo sapiens SMG9 nonsense mediated mRNA decay factor (SMG9), mRNA [NM_019108]	-	-	-	-	-
	PLVAP	0.0683546	Homo sapiens plasmalemma vesicle associated protein (PLVAP), mRNA [NM_031310]	-	-	-	-	-
	HSP90AB3P	0.0683447	Homo sapiens heat shock protein 90Bc (HSP90Bc) mRNA, complete cds. [AY956764]	-	-	-	-	-
	FBXL18	0.0683271	Homo sapiens F-box and leucine-rich repeat protein 18 (FBXL18), mRNA [NM_024963]	-	-	-	-	-
	FLCN	0.0683089	Homo sapiens folliculin (FLCN), transcript variant 2, mRNA [NM_144606]	-	-	-	-	-
	FARSA	0.0682664	Homo sapiens phenylalanyl-tRNA synthetase, alpha subunit (FARSA), mRNA [NM_004461]	-	-	-	-	-
	CRTAM	0.0682451	Homo sapiens cytotoxic and regulatory T cell molecule (CRTAM), mRNA [NM_019604]	-	-	-	-	-
	LGALS7	0.0682443	Homo sapiens lectin, galactoside-binding, soluble, 7 (LGALS7), mRNA [NM_002307]	-	-	-	-	-
	DIP2A	0.0682365	Homo sapiens DIP2 disco-interacting protein 2 homolog A (Drosophila) (DIP2A), transcript variant 3, mRNA [NM_206890]	-	-	-	-	-
	POMGNT1	0.0681913	Homo sapiens protein O-linked mannose N-acetylglucosaminyltransferase 1 (beta 1,2-) (POMGNT1), transcript variant 1, mRNA [NM_017739]	-	-	-	-	-
	FAM69A	0.0681772	Homo sapiens family with sequence similarity 69, member A (FAM69A), transcript variant 4, mRNA [NM_001252271]	-	-	-	-	-
	C14ORF2	0.0681755	Homo sapiens chromosome 14 open reading frame 2 (C14orf2), transcript variant 1, mRNA [NM_004894]	-	-	-	-	-
	EIF2AK1	0.0681601	Homo sapiens eukaryotic translation initiation factor 2-alpha kinase 1 (EIF2AK1), transcript variant 1, mRNA [NM_014413]	-	-	-	-	-
	MARCH8	0.0681116	Homo sapiens membrane-associated ring finger (C3HC4) 8, E3 ubiquitin protein ligase (MARCH8), transcript variant 4, mRNA [NM_001282866]	-	-	-	-	-
	ZNF146	0.0681026	Homo sapiens zinc finger protein 146 (ZNF146), transcript variant 1, mRNA [NM_007145]	-	-	-	-	-
	ATPAF1	0.0680905	Homo sapiens ATP synthase mitochondrial F1 complex assembly factor 1 (ATPAF1), transcript variant 1, mRNA [NM_022745]	-	-	-	-	-
	CELSR3	0.0679652	Homo sapiens cadherin, EGF LAG seven-pass G-type receptor 3 (CELSR3), mRNA [NM_001407]	-	-	-	-	-
	HEG1	0.0679267	Homo sapiens heart development protein with EGF-like domains 1 (HEG1), mRNA [NM_020733]	-	-	-	-	-
	GPR174	0.0678374	Homo sapiens G protein-coupled receptor 174 (GPR174), mRNA [NM_032553]	-	-	-	-	-
	GPR34	0.0678171	Homo sapiens G protein-coupled receptor 34 (GPR34), transcript variant 4, mRNA [NM_001097579]	-	-	-	-	-
	OPN1MW	0.0678008	Homo sapiens opsin 1 (cone pigments), medium-wave-sensitive (OPN1MW), mRNA [NM_000513]	-	-	-	-	-
	SGCE	0.0677423	Homo sapiens sarcoglycan, epsilon (SGCE), transcript variant 2, mRNA [NM_003919]	-	-	-	-	-
	SLC5A3	0.0677319	Homo sapiens solute carrier family 5 (sodium/myo-inositol cotransporter), member 3 (SLC5A3), mRNA [NM_006933]	-	-	-	-	-
	IFI27	0.0677216	Homo sapiens interferon, alpha-inducible protein 27 (IFI27), transcript variant 2, mRNA [NM_005532]	-	-	-	-	-
	GLMN	0.0676856	Homo sapiens glomulin, FKBP associated protein (GLMN), mRNA [NM_053274]	-	-	-	-	-
	ERAL1	0.0676333	Homo sapiens Era-like 12S mitochondrial rRNA chaperone 1 (ERAL1), mRNA [NM_005702]	-	-	-	-	-
	DBI	0.0676038	Homo sapiens diazepam binding inhibitor (GABA receptor modulator, acyl-CoA binding protein) (DBI), transcript variant 1, mRNA [NM_020548]	-	-	-	-	-
	FAM41C	0.067602	Homo sapiens family with sequence similarity 41, member C (FAM41C), long non-coding RNA [NR_027055]	-	-	-	-	-
	ADSL	0.0675605	Homo sapiens adenylosuccinate lyase (ADSL), transcript variant 1, mRNA [NM_000026]	-	-	-	-	-
	STK19	0.0675324	Homo sapiens serine/threonine kinase 19 (STK19), transcript variant 2, mRNA [NM_032454]	-	-	-	-	-
	MGMT	0.0674919	Homo sapiens O-6-methylguanine-DNA methyltransferase (MGMT), mRNA [NM_002412]	-	-	-	-	-
	LINGO4	0.0674872	Homo sapiens leucine rich repeat and Ig domain containing 4 (LINGO4), mRNA [NM_001004432]	-	-	-	-	-
	RETNLB	0.0674795	Homo sapiens resistin like beta (RETNLB), mRNA [NM_032579]	-	-	-	-	-
	HSPB11	0.0674619	Homo sapiens heat shock protein family B (small), member 11 (HSPB11), mRNA [NM_016126]	-	-	-	-	-
	JHDM1D-AS1	0.06742	Homo sapiens JHDM1D antisense RNA 1 (head to head) (JHDM1D-AS1), long non-coding RNA [NR_024451]	-	-	-	-	-
	MRFAP1	0.0673718	Homo sapiens Morf4 family associated protein 1 (MRFAP1), transcript variant 1, mRNA [NM_033296]	-	-	-	-	-
	G6PC3	0.0673668	Homo sapiens glucose 6 phosphatase, catalytic, 3 (G6PC3), transcript variant 1, mRNA [NM_138387]	-	-	-	-	-
	MRPL3	0.0673658	Homo sapiens mitochondrial ribosomal protein L3 (MRPL3), mRNA [NM_007208]	-	-	-	-	-
	VPS39	0.0672871	Homo sapiens vacuolar protein sorting 39 homolog (S. cerevisiae) (VPS39), mRNA [NM_015289]	-	-	-	-	-
	TRIM21	0.0672246	Homo sapiens tripartite motif containing 21 (TRIM21), mRNA [NM_003141]	-	-	-	-	-
	THTPA	0.0671976	Homo sapiens thiamine triphosphatase (THTPA), transcript variant 1, mRNA [NM_024328]	-	-	-	-	-
	LOC101927841	0.0671959	PREDICTED: Homo sapiens uncharacterized LOC101927841 (LOC101927841), transcript variant X4, ncRNA [XR_428109]	-	-	-	-	-
	PRDM5	0.0671866	Homo sapiens PR domain containing 5 (PRDM5), mRNA [NM_018699]	-	-	-	-	-
	IGF2-AS	0.0671017	Homo sapiens IGF2 antisense RNA (IGF2-AS), transcript variant 1, long non-coding RNA [NR_028044]	-	-	-	-	-
	RPS3A	0.0670323	Homo sapiens ribosomal protein S3A (RPS3A), transcript variant 1, mRNA [NM_001006]	-	-	-	-	-
	RAB29	0.0670214	Homo sapiens RAB29, member RAS oncogene family (RAB29), transcript variant 1, mRNA [NM_003929]	-	-	-	-	-
	GZMK	0.0669972	Homo sapiens granzyme K (granzyme 3; tryptase II) (GZMK), mRNA [NM_002104]	-	-	-	-	-
	ABCC10	0.0669755	Homo sapiens ATP-binding cassette, sub-family C (CFTR/MRP), member 10 (ABCC10), transcript variant MRP7A, mRNA [NM_033450]	-	-	-	-	-
	ZNF333	0.0669708	Homo sapiens zinc finger protein 333 (ZNF333), mRNA [NM_032433]	-	-	-	-	-
	KDM1A	0.0669062	Homo sapiens lysine (K)-specific demethylase 1A (KDM1A), transcript variant 2, mRNA [NM_015013]	-	-	-	-	-
	DIRC1	0.0668949	Homo sapiens disrupted in renal carcinoma 1 (DIRC1), mRNA [NM_052952]	-	-	-	-	-
	LOC100132831	0.0668809	Homo sapiens A20-binding inhibitor of NF-kappaB activation 2 pseudogene (LOC100132831), non-coding RNA [NR_027761]	-	-	-	-	-
	TTC14	0.0668644	Homo sapiens tetratricopeptide repeat domain 14 (TTC14), transcript variant 2, mRNA [NM_001042601]	-	-	-	-	-
	SLC22A10	0.0668308	Homo sapiens solute carrier family 22, member 10 (SLC22A10), mRNA [NM_001039752]	-	-	-	-	-
	RCSD1	0.066826	Homo sapiens RCSD domain containing 1 (RCSD1), mRNA [NM_052862]	-	-	-	-	-
	ACAT1	0.0667938	Homo sapiens acetyl-CoA acetyltransferase 1 (ACAT1), mRNA [NM_000019]	-	-	-	-	-
	OR1L3	0.0667809	Homo sapiens olfactory receptor, family 1, subfamily L, member 3 (OR1L3), mRNA [NM_001005234]	-	-	-	-	-
	GLUD2	0.0667434	Homo sapiens glutamate dehydrogenase 2 (GLUD2), mRNA [NM_012084]	-	-	-	-	-
	PPFIBP2	0.0667433	Homo sapiens PTPRF interacting protein, binding protein 2 (liprin beta 2) (PPFIBP2), transcript variant 1, mRNA [NM_003621]	-	-	-	-	-
	GPR39	0.0667283	Homo sapiens G protein-coupled receptor 39 (GPR39), mRNA [NM_001508]	-	-	-	-	-
	KCTD11	0.0667182	Homo sapiens potassium channel tetramerization domain containing 11 (KCTD11), mRNA [NM_001002914]	-	-	-	-	-
	L1TD1	0.0667114	Homo sapiens LINE-1 type transposase domain containing 1 (L1TD1), transcript variant 2, mRNA [NM_019079]	-	-	-	-	-
	C8ORF4	0.0667062	Homo sapiens chromosome 8 open reading frame 4 (C8orf4), mRNA [NM_020130]	-	-	-	-	-
	POLR2J	0.0666958	Homo sapiens polymerase (RNA) II (DNA directed) polypeptide J, 13.3kDa (POLR2J), mRNA [NM_006234]	Yes	-	Yes	-	-
	QTRT1	0.0666881	Homo sapiens queuine tRNA-ribosyltransferase 1 (QTRT1), mRNA [NM_031209]	-	-	-	-	-
	ALS2	0.0666843	Homo sapiens amyotrophic lateral sclerosis 2 (juvenile) (ALS2), transcript variant 1, mRNA [NM_020919]	-	-	-	-	-
	TIMM8B	0.0666744	Homo sapiens translocase of inner mitochondrial membrane 8 homolog B (yeast) (TIMM8B), transcript variant 1, mRNA [NM_012459]	-	-	-	-	-
	TMPRSS6	0.066618	Homo sapiens transmembrane protease, serine 6 (TMPRSS6), transcript variant 2, mRNA [NM_153609]	-	-	-	-	-
	LARS2	0.0665998	Homo sapiens leucyl-tRNA synthetase 2, mitochondrial (LARS2), mRNA [NM_015340]	-	-	-	-	-
	PTPLA	0.0665416	Homo sapiens protein tyrosine phosphatase-like (proline instead of catalytic arginine), member A (PTPLA), mRNA [NM_014241]	-	-	-	-	-
	ZNF263	0.0664947	Homo sapiens zinc finger protein 263 (ZNF263), mRNA [NM_005741]	-	-	-	-	-
	TAF1L	0.0664503	Homo sapiens TAF1 RNA polymerase II, TATA box binding protein (TBP)-associated factor, 210kDa-like (TAF1L), mRNA [NM_153809]	-	-	-	-	-
	DDHD1	0.0664071	Homo sapiens DDHD domain containing 1 (DDHD1), transcript variant 3, mRNA [NM_001160148]	-	-	-	-	-
	CD69	0.0663939	Homo sapiens CD69 molecule (CD69), mRNA [NM_001781]	-	-	-	-	-
	NDUFA10	0.0663833	Homo sapiens NADH dehydrogenase (ubiquinone) 1 alpha subcomplex, 10, 42kDa (NDUFA10), mRNA [NM_004544]	-	-	-	-	-
	LOC643733	0.0663253	Homo sapiens caspase 4, apoptosis-related cysteine peptidase pseudogene (LOC643733), transcript variant 1, non-coding RNA [NR_034078]	-	-	-	-	-
	PRPF40B	0.0663237	Homo sapiens PRP40 pre-mRNA processing factor 40 homolog B (S. cerevisiae) (PRPF40B), transcript variant 1, mRNA [NM_001031698]	-	-	-	-	-
	DHPS	0.0663171	Homo sapiens deoxyhypusine synthase (DHPS), transcript variant 2, mRNA [NM_013406]	-	-	-	-	-
	B4GALT4	0.066307	Homo sapiens UDP-Gal:betaGlcNAc beta 1,4- galactosyltransferase, polypeptide 4 (B4GALT4), transcript variant 1, mRNA [NM_212543]	-	-	-	-	-
	MCAT	0.0662837	Homo sapiens malonyl CoA:ACP acyltransferase (mitochondrial) (MCAT), transcript variant 2, mRNA [NM_014507]	-	-	-	-	-
	MGC16025	0.0662652	Homo sapiens uncharacterized LOC85009 (MGC16025), long non-coding RNA [NR_026664]	-	-	-	-	-
	HLA-DQB2	0.0662567	Homo sapiens major histocompatibility complex, class II, DQ beta 2 (HLA-DQB2), mRNA [NM_001198858]	-	-	-	-	-
	NSMCE2	0.0662429	Homo sapiens non-SMC element 2, MMS21 homolog (S. cerevisiae) (NSMCE2), mRNA [NM_173685]	-	-	-	-	-
	OR10C1	0.0661888	Homo sapiens olfactory receptor, family 10, subfamily C, member 1 (OR10C1), mRNA [NM_013941]	-	-	-	-	-
	ASL	0.0661616	Homo sapiens argininosuccinate lyase (ASL), transcript variant 1, mRNA [NM_001024943]	-	-	-	-	-
	GALNT6	0.0660749	Homo sapiens polypeptide N-acetylgalactosaminyltransferase 6 (GALNT6), mRNA [NM_007210]	-	-	-	-	-
	DTX2P1-UPK3BP1-PMS2P	0.0660673	Homo sapiens DTX2P1-UPK3BP1-PMS2P11 readthrough transcribed pseudogene (DTX2P1-UPK3BP1-PMS2P11), non-coding RNA [NR_023383]	-	-	-	-	-
	EIF5A2	0.0660542	Homo sapiens eukaryotic translation initiation factor 5A2 (EIF5A2), mRNA [NM_020390]	-	-	-	-	-
	YPEL1	0.0660466	Homo sapiens yippee-like 1 (Drosophila) (YPEL1), mRNA [NM_013313]	-	-	-	-	-
	GOLM1	0.0660444	Homo sapiens golgi membrane protein 1 (GOLM1), transcript variant 1, mRNA [NM_016548]	-	-	-	-	-
	ANKRD2	0.0659472	Homo sapiens ankyrin repeat domain 2 (stretch responsive muscle) (ANKRD2), transcript variant 1, mRNA [NM_020349]	-	-	-	-	-
	PPAPDC3	0.0659378	Homo sapiens phosphatidic acid phosphatase type 2 domain containing 3 (PPAPDC3), mRNA [NM_032728]	-	-	-	-	-
	SVILP1	0.0659306	Homo sapiens supervillin pseudogene 1 (SVILP1), non-coding RNA [NR_036438]	-	-	-	-	-
	SFTPB	0.0659303	Homo sapiens surfactant protein B (SFTPB), transcript variant 1, mRNA [NM_000542]	-	-	-	-	-
	OAT	0.0658995	Homo sapiens ornithine aminotransferase (OAT), transcript variant 1, mRNA [NM_000274]	-	-	-	-	-
	TEX264	0.0658526	Homo sapiens testis expressed 264 (TEX264), transcript variant 1, mRNA [NM_015926]	-	-	-	-	-
	CALHM1	0.0658329	Homo sapiens calcium homeostasis modulator 1 (CALHM1), mRNA [NM_001001412]	-	-	-	-	-
	DDX55	0.0658281	Homo sapiens DEAD (Asp-Glu-Ala-Asp) box polypeptide 55 (DDX55), mRNA [NM_020936]	-	-	-	-	-
	TGM2	0.0658222	Homo sapiens transglutaminase 2 (TGM2), transcript variant 2, mRNA [NM_198951]	-	-	-	-	-
	MUL1	0.0658204	Homo sapiens mitochondrial E3 ubiquitin protein ligase 1 (MUL1), mRNA [NM_024544]	-	-	-	-	-
	CDT1	0.0657377	Homo sapiens chromatin licensing and DNA replication factor 1 (CDT1), mRNA [NM_030928]	-	-	-	-	-
	MKRN7P	0.0656733	Homo sapiens makorin ring finger protein 7, pseudogene (MKRN7P), non-coding RNA [NR_026640]	-	-	-	-	-
	ANKZF1	0.0655368	Homo sapiens ankyrin repeat and zinc finger domain containing 1 (ANKZF1), transcript variant 1, mRNA [NM_018089]	-	-	-	-	-
	DMXL2	0.0654728	Homo sapiens Dmx-like 2 (DMXL2), transcript variant 2, mRNA [NM_015263]	-	-	-	-	-
	PANK4	0.0654509	Homo sapiens pantothenate kinase 4 (PANK4), mRNA [NM_018216]	-	-	-	-	-
	COASY	0.0654461	Homo sapiens CoA synthase (COASY), transcript variant 1, mRNA [NM_025233]	-	-	-	-	-
	SAMD4A	0.0653902	Homo sapiens sterile alpha motif domain containing 4A (SAMD4A), transcript variant 1, mRNA [NM_015589]	-	-	-	-	-
	SGPP1	0.0652623	Homo sapiens sphingosine-1-phosphate phosphatase 1 (SGPP1), mRNA [NM_030791]	-	-	-	-	-
	NELFB	0.0652369	Homo sapiens negative elongation factor complex member B (NELFB), mRNA [NM_015456]	-	-	-	-	-
	LOC101059954	0.0652276	PREDICTED: Homo sapiens uncharacterized LOC101059954 (LOC101059954), ncRNA [XR_172435]	-	-	-	-	-
	ARCN1	0.0651289	Homo sapiens archain 1 (ARCN1), transcript variant 1, mRNA [NM_001655]	-	-	-	-	-
	HAT1	0.0651102	Homo sapiens histone acetyltransferase 1 (HAT1), transcript variant 1, mRNA [NM_003642]	-	-	-	-	-
	GFOD1	0.0650754	Homo sapiens glucose-fructose oxidoreductase domain containing 1 (GFOD1), transcript variant 1, mRNA [NM_018988]	-	-	-	-	-
	TACO1	0.0650439	Homo sapiens translational activator of mitochondrially encoded cytochrome c oxidase I (TACO1), mRNA [NM_016360]	-	-	-	-	-
	SYNJ2	0.0650141	Homo sapiens synaptojanin 2 (SYNJ2), transcript variant 1, mRNA [NM_003898]	-	-	-	-	-
	CRBN	0.0650017	Homo sapiens cereblon (CRBN), transcript variant 1, mRNA [NM_016302]	-	-	-	-	-
	CMAS	0.0649323	Homo sapiens cytidine monophosphate N-acetylneuraminic acid synthetase (CMAS), mRNA [NM_018686]	-	-	-	-	-
	RFC2	0.0648892	Homo sapiens replication factor C (activator 1) 2, 40kDa (RFC2), transcript variant 1, mRNA [NM_181471]	-	-	-	-	-
	CDYL2	0.0647947	chromodomain protein, Y-like 2 [Source:HGNC Symbol;Acc:23030] [ENST00000570137]	-	-	-	-	-
	NDUFB2	0.064698	Homo sapiens NADH dehydrogenase (ubiquinone) 1 beta subcomplex, 2, 8kDa (NDUFB2), mRNA [NM_004546]	-	-	-	-	-
	ASB6	0.0646949	Homo sapiens ankyrin repeat and SOCS box containing 6 (ASB6), transcript variant 1, mRNA [NM_017873]	-	-	-	-	-
	EME1	0.0646555	Homo sapiens essential meiotic structure-specific endonuclease 1 (EME1), transcript variant 2, mRNA [NM_152463]	-	-	-	-	-
	ZBTB11-AS1	0.0646355	Homo sapiens ZBTB11 antisense RNA 1 (ZBTB11-AS1), long non-coding RNA [NR_024407]	-	-	-	-	-
	TRPV5	0.0646268	Homo sapiens transient receptor potential cation channel, subfamily V, member 5 (TRPV5), mRNA [NM_019841]	-	-	-	-	-
	LGALS4	0.0646085	Homo sapiens lectin, galactoside-binding, soluble, 4 (LGALS4), mRNA [NM_006149]	-	-	-	-	-
	RNASEH2B	0.0645965	Homo sapiens ribonuclease H2, subunit B (RNASEH2B), transcript variant 1, mRNA [NM_024570]	-	-	-	-	-
	ZDHHC22	0.0645867	Homo sapiens zinc finger, DHHC-type containing 22 (ZDHHC22), mRNA [NM_174976]	-	-	-	-	-
	MARCO	0.0645715	Homo sapiens macrophage receptor with collagenous structure (MARCO), mRNA [NM_006770]	-	-	-	-	-
	RAP1GAP2	0.0645546	Homo sapiens RAP1 GTPase activating protein 2 (RAP1GAP2), transcript variant 1, mRNA [NM_015085]	-	-	-	-	-
	PRPF18	0.0645115	Homo sapiens pre-mRNA processing factor 18 (PRPF18), mRNA [NM_003675]	-	-	-	-	-
	NFATC2IP	0.0645033	Homo sapiens nuclear factor of activated T-cells, cytoplasmic, calcineurin-dependent 2 interacting protein (NFATC2IP), mRNA [NM_032815]	-	-	-	-	-
	TCTE3	0.0644234	Homo sapiens t-complex-associated-testis-expressed 3 (TCTE3), mRNA [NM_174910]	-	-	-	-	-
	CD247	0.0643999	Homo sapiens CD247 molecule (CD247), transcript variant 1, mRNA [NM_198053]	-	-	-	No	No
	KCTD21	0.0643047	Homo sapiens potassium channel tetramerization domain containing 21 (KCTD21), mRNA [NM_001029859]	-	-	-	-	-
	SLC5A6	0.0643025	Homo sapiens solute carrier family 5 (sodium/multivitamin and iodide cotransporter), member 6 (SLC5A6), transcript variant 1, mRNA [NM_021095]	-	-	-	-	-
	HOXB7	0.06418	Homo sapiens homeobox B7 (HOXB7), mRNA [NM_004502]	-	-	-	-	-
	ZNF619	0.0641352	Homo sapiens zinc finger protein 619 (ZNF619), transcript variant 5, mRNA [NM_001145083]	-	-	-	-	-
	RIOK1	0.0640759	Homo sapiens RIO kinase 1 (RIOK1), transcript variant 2, mRNA [NM_153005]	-	-	-	-	-
	ANK1	0.064049	Homo sapiens ankyrin 1, erythrocytic (ANK1), transcript variant 3, mRNA [NM_000037]	-	-	-	-	-
	KMT2D	0.0640281	Homo sapiens lysine (K)-specific methyltransferase 2D (KMT2D), mRNA [NM_003482]	-	-	-	-	-
	PDAP1	0.0640028	Homo sapiens PDGFA associated protein 1 (PDAP1), mRNA [NM_014891]	-	-	-	-	-
	CLDN15	0.0639564	Homo sapiens claudin 15 (CLDN15), transcript variant 2, mRNA [NM_014343]	-	-	-	-	-
	RPL26L1	0.063921	Homo sapiens ribosomal protein L26-like 1 (RPL26L1), mRNA [NM_016093]	-	-	-	-	-
	C2ORF49	0.0638565	Homo sapiens chromosome 2 open reading frame 49 (C2orf49), transcript variant 1, mRNA [NM_024093]	-	-	-	-	-
	CPT1B	0.0638425	Homo sapiens carnitine palmitoyltransferase 1B (muscle) (CPT1B), transcript variant 3, mRNA [NM_152246]	-	-	-	-	-
	TIPIN	0.0638343	TIMELESS interacting protein [Source:HGNC Symbol;Acc:30750] [ENST00000561773]	-	-	-	-	-
	LOC102724782	0.063759	PREDICTED: Homo sapiens uncharacterized LOC102724782 (LOC102724782), transcript variant X3, ncRNA [XR_432862]	-	-	-	-	-
	PSD4	0.0637457	Homo sapiens pleckstrin and Sec7 domain containing 4 (PSD4), mRNA [NM_012455]	-	-	-	-	-
	RPN2	0.0637407	Homo sapiens ribophorin II (RPN2), transcript variant 1, mRNA [NM_002951]	-	-	-	-	-
	GRAMD1B	0.0637131	Homo sapiens GRAM domain containing 1B (GRAMD1B), transcript variant 1, mRNA [NM_001286563]	-	-	-	-	-
	TMEM52	0.0636875	Homo sapiens transmembrane protein 52 (TMEM52), mRNA [NM_178545]	-	-	-	-	-
	ADRB2	0.063677	Homo sapiens adrenoceptor beta 2, surface (ADRB2), mRNA [NM_000024]	-	-	-	-	No
	C9ORF139	0.0636638	Homo sapiens chromosome 9 open reading frame 139 (C9orf139), mRNA [NM_207511]	-	-	-	-	-
	SPSB2	0.0636561	Homo sapiens splA/ryanodine receptor domain and SOCS box containing 2 (SPSB2), transcript variant 1, mRNA [NM_032641]	-	-	-	-	-
	CPVL	0.0636219	Homo sapiens carboxypeptidase, vitellogenic-like (CPVL), transcript variant 2, mRNA [NM_019029]	-	-	-	-	-
	EPS8L2	0.0635944	Homo sapiens EPS8-like 2 (EPS8L2), mRNA [NM_022772]	-	-	-	-	-
	CSTA	0.0635922	Homo sapiens cystatin A (stefin A) (CSTA), mRNA [NM_005213]	-	-	-	-	-
	IPP	0.0635431	Homo sapiens intracisternal A particle-promoted polypeptide (IPP), transcript variant 1, mRNA [NM_005897]	-	-	-	-	-
	LINC01137	0.0635195	Homo sapiens long intergenic non-protein coding RNA 1137 (LINC01137), long non-coding RNA [NR_038842]	-	-	-	-	-
	ZNF507	0.0635072	Homo sapiens zinc finger protein 507 (ZNF507), transcript variant 2, mRNA [NM_014910]	-	-	-	-	-
	SLC25A26	0.0633724	Homo sapiens solute carrier family 25 (S-adenosylmethionine carrier), member 26 (SLC25A26), transcript variant 1, mRNA [NM_173471]	-	-	-	-	-
	TRMT2A	0.0633688	Homo sapiens tRNA methyltransferase 2 homolog A (S. cerevisiae) (TRMT2A), transcript variant 1, mRNA [NM_022727]	-	-	-	-	-
	CLEC4E	0.0633643	Homo sapiens C-type lectin domain family 4, member E (CLEC4E), mRNA [NM_014358]	-	-	-	-	-
	EWSR1	0.0633401	Homo sapiens EWS RNA-binding protein 1 (EWSR1), transcript variant 1, mRNA [NM_013986]	-	-	-	-	-
	AKAP10	0.0633326	Homo sapiens A kinase (PRKA) anchor protein 10 (AKAP10), mRNA [NM_007202]	-	-	-	-	-
	FAM203A	0.0632876	Homo sapiens family with sequence similarity 203, member A (FAM203A), mRNA [NM_016458]	-	-	-	-	-
	TMEM41A	0.0632612	Homo sapiens transmembrane protein 41A (TMEM41A), mRNA [NM_080652]	-	-	-	-	-
	LOC727751	0.0632486	Homo sapiens golgin A2 pseudogene (LOC727751), transcript variant 1, non-coding RNA [NR_102747]	-	-	-	-	-
	FUNDC2	0.0632085	Homo sapiens FUN14 domain containing 2 (FUNDC2), mRNA [NM_023934]	-	-	-	-	-
	ZNF738	0.0631852	Homo sapiens zinc finger protein 738 (ZNF738), non-coding RNA [NR_027130]	-	-	-	-	-
	FLNA	0.063125	Homo sapiens filamin A, alpha (FLNA), transcript variant 1, mRNA [NM_001456]	-	-	-	-	-
	NUDT2	0.0631225	Homo sapiens nudix (nucleoside diphosphate linked moiety X)-type motif 2 (NUDT2), transcript variant 1, mRNA [NM_001161]	-	-	-	-	-
	C9ORF69	0.063093	Homo sapiens chromosome 9 open reading frame 69 (C9orf69), transcript variant 2, mRNA [NM_001256526]	-	-	-	-	-
	G3BP1	0.0630584	Homo sapiens GTPase activating protein (SH3 domain) binding protein 1 (G3BP1), transcript variant 1, mRNA [NM_005754]	-	-	-	-	-
	NEUROD2	0.0630176	Homo sapiens neuronal differentiation 2 (NEUROD2), mRNA [NM_006160]	-	-	-	-	-
	TMED10P1	0.0630026	Homo sapiens transmembrane emp24-like trafficking protein 10 (yeast) pseudogene 1 (TMED10P1), non-coding RNA [NR_002807]	-	-	-	-	-
	FLJ32255	0.0629944	Homo sapiens uncharacterized LOC643977 (FLJ32255), long non-coding RNA [NR_104643]	-	-	-	-	-
	XRCC4	0.062989	Homo sapiens X-ray repair complementing defective repair in Chinese hamster cells 4 (XRCC4), transcript variant 3, mRNA [NM_022550]	-	-	-	-	-
	LINC00894	0.0629475	Homo sapiens clone 161455 breast expressed mRNA from chromosome X. [U66046]	-	-	-	-	-
	GPRC5C	0.0629467	Homo sapiens G protein-coupled receptor, class C, group 5, member C (GPRC5C), transcript variant 1, mRNA [NM_022036]	-	-	-	-	-
	LRRC20	0.0629454	Homo sapiens leucine rich repeat containing 20 (LRRC20), transcript variant 3, mRNA [NM_018205]	-	-	-	-	-
	SUFU	0.0629428	Homo sapiens suppressor of fused homolog (Drosophila) (SUFU), transcript variant 1, mRNA [NM_016169]	-	-	-	-	-
	TMF1	0.0629278	Homo sapiens TATA element modulatory factor 1 (TMF1), mRNA [NM_007114]	-	-	-	-	-
	SRRD	0.0629251	Homo sapiens SRR1 domain containing (SRRD), mRNA [NM_001013694]	-	-	-	-	-
	MFSD10	0.0629221	Homo sapiens major facilitator superfamily domain containing 10 (MFSD10), transcript variant 1, mRNA [NM_001120]	-	-	-	-	-
	MAN1B1-AS1	0.0629217	Homo sapiens MAN1B1 antisense RNA 1 (head to head) (MAN1B1-AS1), long non-coding RNA [NR_027447]	-	-	-	-	-
	TRIP10	0.0629074	Homo sapiens thyroid hormone receptor interactor 10 (TRIP10), transcript variant 2, mRNA [NM_004240]	-	-	-	-	-
	PROKR2	0.0628816	Homo sapiens prokineticin receptor 2 (PROKR2), mRNA [NM_144773]	-	-	-	-	-
	RASL12	0.0628622	Homo sapiens RAS-like, family 12 (RASL12), mRNA [NM_016563]	-	-	-	-	-
	TRNP1	0.0628138	Homo sapiens TMF1-regulated nuclear protein 1 (TRNP1), mRNA [NM_001013642]	-	-	-	-	-
	HERC2P2	0.0628096	Homo sapiens hect domain and RLD 2 pseudogene 2 (HERC2P2), non-coding RNA [NR_002824]	-	-	-	-	-
	VENTX	0.0628049	Homo sapiens VENT homeobox (VENTX), mRNA [NM_014468]	-	-	-	-	-
	STT3B	0.0627566	Homo sapiens STT3B, subunit of the oligosaccharyltransferase complex (catalytic) (STT3B), mRNA [NM_178862]	-	-	-	-	-
	RSRC1	0.062717	Homo sapiens arginine/serine-rich coiled-coil 1 (RSRC1), transcript variant 2, mRNA [NM_016625]	-	-	-	-	-
	ZNF175	0.0626766	Homo sapiens zinc finger protein 175 (ZNF175), mRNA [NM_007147]	-	-	-	-	-
	RRP9	0.0625735	Homo sapiens ribosomal RNA processing 9, small subunit (SSU) processome component, homolog (yeast) (RRP9), mRNA [NM_004704]	-	-	-	-	-
	LOC101927596	0.0624651	PREDICTED: Homo sapiens uncharacterized LOC101927596 (LOC101927596), transcript variant X1, ncRNA [XR_241378]	-	-	-	-	-
	BUB1	0.0624391	Homo sapiens BUB1 mitotic checkpoint serine/threonine kinase (BUB1), transcript variant 1, mRNA [NM_004336]	-	-	-	-	-
	TPT1P8	0.062423	Homo sapiens apoptosis inhibitor (FKSG2) mRNA, complete cds. [AF300871]	-	-	-	-	-
	MPND	0.0624142	Homo sapiens MPN domain containing (MPND), transcript variant 2, mRNA [NM_001159846]	-	-	-	-	-
	HEATR6	0.0623967	Homo sapiens HEAT repeat containing 6 (HEATR6), mRNA [NM_022070]	-	-	-	-	-
	CERS5	0.0623585	Homo sapiens ceramide synthase 5 (CERS5), transcript variant 1, mRNA [NM_147190]	-	-	-	-	-
	COX6C	0.0623546	Homo sapiens cytochrome c oxidase subunit VIc (COX6C), mRNA [NM_004374]	-	-	-	-	-
	PISD	0.0623004	Homo sapiens phosphatidylserine decarboxylase (PISD), mRNA [NM_014338]	-	-	-	-	-
	KIAA1328	0.062241	Homo sapiens KIAA1328 (KIAA1328), mRNA [NM_020776]	-	-	-	-	-
	TREM1	0.062125	Homo sapiens triggering receptor expressed on myeloid cells 1 (TREM1), transcript variant 1, mRNA [NM_018643]	-	-	-	-	-
	TARSL2	0.0621131	Homo sapiens threonyl-tRNA synthetase-like 2 (TARSL2), mRNA [NM_152334]	-	-	-	-	-
	INSIG1	0.0620998	Homo sapiens insulin induced gene 1 (INSIG1), transcript variant 2, mRNA [NM_198336]	-	-	-	-	-
	LOC441455	0.0620563	Homo sapiens makorin ring finger protein 1 pseudogene (LOC441455), non-coding RNA [NR_026792]	-	-	-	-	-
	DMPK	0.062011	Homo sapiens dystrophia myotonica-protein kinase (DMPK), transcript variant 2, mRNA [NM_004409]	-	-	-	-	-
	ZDHHC11	0.0620048	Homo sapiens zinc finger, DHHC-type containing 11 (ZDHHC11), mRNA [NM_024786]	-	-	-	-	-
	SOX13	0.0620002	Homo sapiens SRY (sex determining region Y)-box 13 (SOX13), mRNA [NM_005686]	-	-	-	-	-
	ELOVL1	0.0619462	Homo sapiens ELOVL fatty acid elongase 1 (ELOVL1), transcript variant 1, mRNA [NM_022821]	-	-	-	-	-
	ZNF76	0.0619255	Homo sapiens zinc finger protein 76 (ZNF76), transcript variant 1, mRNA [NM_003427]	-	-	-	-	-
	BCRP2	0.0618584	Homo sapiens breakpoint cluster region pseudogene 2 (BCRP2), non-coding RNA [NR_037566]	-	-	-	-	-
	SERPINH1	0.0618493	Homo sapiens serpin peptidase inhibitor, clade H (heat shock protein 47), member 1, (collagen binding protein 1) (SERPINH1), transcript variant 2, mRNA [NM_001235]	-	-	-	-	-
	MCOLN1	0.0618154	Homo sapiens mucolipin 1 (MCOLN1), mRNA [NM_020533]	-	-	-	-	-
	RPTOR	0.0618081	Homo sapiens regulatory associated protein of MTOR, complex 1 (RPTOR), transcript variant 1, mRNA [NM_020761]	-	-	-	-	-
	TBC1D31	0.0618065	Homo sapiens TBC1 domain family, member 31 (TBC1D31), transcript variant 1, mRNA [NM_145647]	-	-	-	-	-
	LOC100507654	0.0617878	Homo sapiens cDNA clone IMAGE:4825100. [BC034289]	-	-	-	-	-
	TSGA10	0.0617814	Homo sapiens testis specific, 10 (TSGA10), transcript variant 1, mRNA [NM_025244]	-	-	-	-	-
	VPS18	0.0617562	Homo sapiens vacuolar protein sorting 18 homolog (S. cerevisiae) (VPS18), mRNA [NM_020857]	-	-	-	-	-
	SPTBN4	0.0617416	Homo sapiens spectrin, beta, non-erythrocytic 4 (SPTBN4), transcript variant sigma1, mRNA [NM_020971]	-	-	-	-	-
	CAPNS2	0.061739	Homo sapiens calpain, small subunit 2 (CAPNS2), mRNA [NM_032330]	-	-	-	-	-
	TTC1	0.0617303	Homo sapiens tetratricopeptide repeat domain 1 (TTC1), transcript variant 1, mRNA [NM_003314]	-	-	-	-	-
	MUSTN1	0.0617116	Homo sapiens musculoskeletal, embryonic nuclear protein 1 (MUSTN1), mRNA [NM_205853]	-	-	-	-	-
	EHD2	0.0616937	Homo sapiens EH-domain containing 2 (EHD2), mRNA [NM_014601]	-	-	-	-	-
	VPS11	0.0616485	Homo sapiens vacuolar protein sorting 11 homolog (S. cerevisiae) (VPS11), transcript variant 1, mRNA [NM_021729]	-	-	-	-	-
	SNRPD2	0.0616225	Homo sapiens small nuclear ribonucleoprotein D2 polypeptide 16.5kDa (SNRPD2), transcript variant 2, mRNA [NM_177542]	-	-	-	-	-
	XLOC_L2_005188	0.0615848	BROAD Institute lincRNA (XLOC_l2_005188), lincRNA [TCONS_l2_00009689]	-	-	-	-	-
	PLG	0.0615771	Homo sapiens plasminogen (PLG), transcript variant 1, mRNA [NM_000301]	-	-	-	-	-
	CPSF3L	0.061544	Homo sapiens cleavage and polyadenylation specific factor 3-like (CPSF3L), transcript variant 2, mRNA [NM_017871]	-	-	-	-	-
	HTRA2	0.0615293	Homo sapiens HtrA serine peptidase 2 (HTRA2), transcript variant 2, mRNA [NM_145074]	-	-	-	-	-
	CDK2	0.0614623	Homo sapiens cyclin-dependent kinase 2 (CDK2), transcript variant 1, mRNA [NM_001798]	-	-	-	-	-
	DCTN6	0.0614577	Homo sapiens dynactin 6 (DCTN6), mRNA [NM_006571]	-	-	-	-	-
	USP49	0.0614401	Homo sapiens ubiquitin specific peptidase 49 (USP49), transcript variant 1, mRNA [NM_001286554]	-	-	-	-	-
	PHC1	0.0613268	Homo sapiens polyhomeotic homolog 1 (Drosophila) (PHC1), mRNA [NM_004426]	-	-	-	-	-
	SMARCD2	0.0612983	Homo sapiens SWI/SNF related, matrix associated, actin dependent regulator of chromatin, subfamily d, member 2 (SMARCD2), mRNA [NM_001098426]	-	-	-	-	-
	BRICD5	0.0612898	Homo sapiens BRICHOS domain containing 5 (BRICD5), mRNA [NM_182563]	-	-	-	-	-
	TFAP2E	0.061278	Homo sapiens transcription factor AP-2 epsilon (activating enhancer binding protein 2 epsilon) (TFAP2E), mRNA [NM_178548]	-	-	-	-	-
	RDH16	0.0612461	Homo sapiens retinol dehydrogenase 16 (all-trans) (RDH16), mRNA [NM_003708]	-	-	-	-	-
	PKN1	0.061214	Homo sapiens protein kinase N1 (PKN1), transcript variant 2, mRNA [NM_002741]	-	-	-	-	-
	TSR3	0.0611404	Homo sapiens TSR3, 20S rRNA accumulation, homolog (S. cerevisiae) (TSR3), mRNA [NM_001001410]	-	-	-	-	-
	ZNF665	0.0611342	Homo sapiens zinc finger protein 665 (ZNF665), mRNA [NM_024733]	-	-	-	-	-
	FAM163B	0.0610882	PREDICTED: Homo sapiens family with sequence similarity 163, member B (FAM163B), transcript variant X1, mRNA [XM_005272203]	-	-	-	-	-
	KIRREL3	0.0610827	Homo sapiens kin of IRRE like 3 (Drosophila) (KIRREL3), transcript variant 1, mRNA [NM_032531]	-	-	-	-	-
	IL20RB	0.0610701	Homo sapiens interleukin 20 receptor beta (IL20RB), mRNA [NM_144717]	-	-	-	-	-
	HAUS3	0.0610405	Homo sapiens HAUS augmin-like complex, subunit 3 (HAUS3), mRNA [NM_024511]	-	-	-	-	-
	TTLL12	0.0610398	Homo sapiens tubulin tyrosine ligase-like family, member 12 (TTLL12), mRNA [NM_015140]	-	-	-	-	-
	SLC25A47	0.0610027	Homo sapiens solute carrier family 25, member 47 (SLC25A47), mRNA [NM_207117]	-	-	-	-	-
	SNTB2	0.0609309	Homo sapiens syntrophin, beta 2 (dystrophin-associated protein A1, 59kDa, basic component 2) (SNTB2), mRNA [NM_006750]	-	-	-	-	-
	LRRC16B	0.0608949	Homo sapiens leucine rich repeat containing 16B (LRRC16B), mRNA [NM_138360]	-	-	-	-	-
	CDK5RAP1	0.0608776	Homo sapiens CDK5 regulatory subunit associated protein 1 (CDK5RAP1), transcript variant 2, mRNA [NM_016082]	-	-	-	-	-
	TRIAP1	0.0608556	Homo sapiens TP53 regulated inhibitor of apoptosis 1 (TRIAP1), mRNA [NM_016399]	-	-	-	-	-
	TMEM114	0.0608353	Homo sapiens transmembrane protein 114 (TMEM114), transcript variant 1, mRNA [NM_001146336]	-	-	-	-	-
	KCNMA1	0.0608336	Homo sapiens potassium large conductance calcium-activated channel, subfamily M, alpha member 1 (KCNMA1), transcript variant 2, mRNA [NM_002247]	-	-	-	-	-
	OPN4	0.0607919	Homo sapiens opsin 4 (OPN4), transcript variant 2, mRNA [NM_001030015]	-	-	-	-	-
	PRORSD1P	0.0607908	Homo sapiens prolyl-tRNA synthetase associated domain containing 1, pseudogene (PRORSD1P), non-coding RNA [NR_027258]	-	-	-	-	-
	CTNNBL1	0.060734	Homo sapiens catenin, beta like 1 (CTNNBL1), transcript variant 1, mRNA [NM_030877]	-	-	-	-	-
	ZFP41	0.0607257	Homo sapiens ZFP41 zinc finger protein (ZFP41), transcript variant 1, mRNA [NM_173832]	-	-	-	-	-
	SH3BP1	0.0607231	Homo sapiens SH3-domain binding protein 1 (SH3BP1), mRNA [NM_018957]	-	-	-	-	-
	VAMP5	0.0606344	Homo sapiens vesicle-associated membrane protein 5 (VAMP5), mRNA [NM_006634]	-	-	-	-	-
	TMEM57	0.0606221	Homo sapiens transmembrane protein 57 (TMEM57), transcript variant 1, mRNA [NM_018202]	-	-	-	-	-
	CHTF8	0.0606079	Homo sapiens CTF8, chromosome transmission fidelity factor 8 homolog (S. cerevisiae) (CHTF8), transcript variant 1, mRNA [NM_001039690]	-	-	-	-	-
	MRPS33	0.0605796	Homo sapiens mitochondrial ribosomal protein S33 (MRPS33), transcript variant 1, mRNA [NM_016071]	-	-	-	-	-
	OR4C15	0.0605703	Homo sapiens olfactory receptor, family 4, subfamily C, member 15 (OR4C15), mRNA [NM_001001920]	-	-	-	-	-
	RAPGEF1	0.0605579	Homo sapiens Rap guanine nucleotide exchange factor (GEF) 1 (RAPGEF1), transcript variant 2, mRNA [NM_198679]	-	-	-	-	-
	CREB3	0.0604886	Homo sapiens cAMP responsive element binding protein 3 (CREB3), mRNA [NM_006368]	-	-	-	-	-
	ADAT1	0.0604668	Homo sapiens adenosine deaminase, tRNA-specific 1 (ADAT1), transcript variant 1, mRNA [NM_012091]	-	-	-	-	-
	DTX3	0.0604647	Homo sapiens deltex 3, E3 ubiquitin ligase (DTX3), transcript variant 1, mRNA [NM_178502]	-	-	-	-	-
	FOXN1	0.0604476	Homo sapiens forkhead box N1 (FOXN1), mRNA [NM_003593]	-	-	-	-	-
	ABCA3	0.0604357	Homo sapiens ATP-binding cassette, sub-family A (ABC1), member 3 (ABCA3), mRNA [NM_001089]	-	-	-	-	-
	SLC46A3	0.060433	Homo sapiens solute carrier family 46, member 3 (SLC46A3), transcript variant 1, mRNA [NM_181785]	-	-	-	-	-
	UQCRQ	0.06034	Homo sapiens ubiquinol-cytochrome c reductase, complex III subunit VII, 9.5kDa (UQCRQ), mRNA [NM_014402]	-	-	-	-	-
	ZNF225	0.0603301	Homo sapiens zinc finger protein 225 (ZNF225), mRNA [NM_013362]	-	-	-	-	-
	VAMP4	0.0603158	Homo sapiens vesicle-associated membrane protein 4 (VAMP4), transcript variant 1, mRNA [NM_003762]	-	-	-	-	-
	NPDC1	0.0602915	Homo sapiens neural proliferation, differentiation and control, 1 (NPDC1), mRNA [NM_015392]	-	-	-	-	-
	PREB	0.0602698	Homo sapiens prolactin regulatory element binding (PREB), mRNA [NM_013388]	-	-	-	-	-
	PSMA2	0.0602627	Homo sapiens proteasome (prosome, macropain) subunit, alpha type, 2 (PSMA2), mRNA [NM_002787]	-	Yes	-	-	-
	ALKBH3	0.060183	Homo sapiens alkB, alkylation repair homolog 3 (E. coli) (ALKBH3), mRNA [NM_139178]	-	-	-	-	-
	FLJ38576	0.060179	Homo sapiens uncharacterized LOC651430 (FLJ38576), long non-coding RNA [NR_046264]	-	-	-	-	-
	FAM32A	0.060143	Homo sapiens family with sequence similarity 32, member A (FAM32A), mRNA [NM_014077]	-	-	-	-	-
	CC2D2B	0.0601335	Homo sapiens coiled-coil and C2 domain containing 2B (CC2D2B), transcript variant 2, mRNA [NM_001001732]	-	-	-	-	-
	MRE11A	0.0600967	Homo sapiens MRE11 meiotic recombination 11 homolog A (S. cerevisiae) (MRE11A), transcript variant 2, mRNA [NM_005590]	-	-	-	-	-
	SCARB2	0.0600935	Homo sapiens scavenger receptor class B, member 2 (SCARB2), transcript variant 1, mRNA [NM_005506]	-	-	-	-	-
	GIMAP5	0.0600519	Homo sapiens GTPase, IMAP family member 5 (GIMAP5), mRNA [NM_018384]	-	-	-	-	-
	TSPAN4	0.0600259	Homo sapiens tetraspanin 4 (TSPAN4), transcript variant 1, mRNA [NM_001025237]	-	-	-	-	-
	SMOC1	0.0600232	Homo sapiens SPARC related modular calcium binding 1 (SMOC1), transcript variant 1, mRNA [NM_001034852]	-	-	-	-	-
	ECE2	0.0599333	Homo sapiens endothelin converting enzyme 2 (ECE2), transcript variant 3, mRNA [NM_032331]	-	-	-	-	-
	MAN1B1	0.0599094	Homo sapiens mannosidase, alpha, class 1B, member 1 (MAN1B1), transcript variant 1, mRNA [NM_016219]	-	-	-	-	-
	CYP4F62P	0.0598964	Homo sapiens cytochrome P450, family 4, subfamily F, polypeptide 62, pseudogene (CYP4F62P), non-coding RNA [NR_103761]	-	-	-	-	-
	ZNF766	0.0598953	Homo sapiens zinc finger protein 766 (ZNF766), mRNA [NM_001010851]	-	-	-	-	-
	P4HA1	0.0598895	Homo sapiens prolyl 4-hydroxylase, alpha polypeptide I (P4HA1), transcript variant 1, mRNA [NM_000917]	-	-	-	-	-
	PMS2P5	0.0598783	Homo sapiens postmeiotic segregation increased 2 pseudogene 5 (PMS2P5), transcript variant 2, non-coding RNA [NR_027776]	-	-	-	-	-
	SARS2	0.0598617	Homo sapiens seryl-tRNA synthetase 2, mitochondrial (SARS2), transcript variant 2, mRNA [NM_017827]	-	-	-	-	-
	CLPSL2	0.0598405	Homo sapiens colipase-like 2 (CLPSL2), transcript variant 1, mRNA [NM_001286550]	-	-	-	-	-
	CCND3	0.0598312	Homo sapiens cyclin D3 (CCND3), transcript variant 2, mRNA [NM_001760]	-	-	-	-	-
	RUVBL2	0.0597975	Homo sapiens RuvB-like AAA ATPase 2 (RUVBL2), mRNA [NM_006666]	-	-	-	-	-
	C3ORF22	0.0597159	Homo sapiens chromosome 3 open reading frame 22 (C3orf22), mRNA [NM_152533]	-	-	-	-	-
	UNC50	0.059624	Homo sapiens unc-50 homolog (C. elegans) (UNC50), mRNA [NM_014044]	-	-	-	-	-
	C1ORF189	0.0595808	Homo sapiens chromosome 1 open reading frame 189 (C1orf189), mRNA [NM_001010979]	-	-	-	-	-
	EIF4G1	0.0595792	Homo sapiens eukaryotic translation initiation factor 4 gamma, 1 (EIF4G1), transcript variant 1, mRNA [NM_182917]	-	-	-	-	-
	HLA-DRB3	0.0595679	Homo sapiens major histocompatibility complex, class II, DR beta 3 (HLA-DRB3), mRNA [NM_022555]	-	-	-	-	-
	GPR132	0.0595602	Homo sapiens G protein-coupled receptor 132 (GPR132), transcript variant 2, mRNA [NM_013345]	-	-	-	-	-
	MVB12B	0.0595574	Homo sapiens multivesicular body subunit 12B (MVB12B), transcript variant 1, mRNA [NM_033446]	-	-	-	-	-
	GLE1	0.0595528	Homo sapiens GLE1 RNA export mediator (GLE1), transcript variant 2, mRNA [NM_001499]	-	-	-	-	-
	ZNF254	0.0595079	Homo sapiens zinc finger protein 254 (ZNF254), transcript variant 4, mRNA [NM_203282]	-	-	-	-	-
	FXYD2	0.0594173	Homo sapiens FXYD domain containing ion transport regulator 2 (FXYD2), transcript variant b, mRNA [NM_021603]	-	-	-	-	-
	NUDT16	0.0593578	Homo sapiens nudix (nucleoside diphosphate linked moiety X)-type motif 16 (NUDT16), transcript variant 2, mRNA [NM_152395]	-	-	-	-	-
	C2CD2	0.0593385	Homo sapiens C2 calcium-dependent domain containing 2 (C2CD2), transcript variant 1, mRNA [NM_015500]	-	-	-	-	-
	CEP89	0.0593367	Homo sapiens centrosomal protein 89kDa (CEP89), mRNA [NM_032816]	-	-	-	-	-
	LIAS	0.0592674	Homo sapiens lipoic acid synthetase (LIAS), transcript variant 1, mRNA [NM_006859]	-	-	-	-	-
	ARHGAP12	0.0592594	Homo sapiens Rho GTPase activating protein 12 (ARHGAP12), transcript variant 1, mRNA [NM_018287]	-	-	-	-	-
	C2ORF43	0.0592574	Homo sapiens chromosome 2 open reading frame 43 (C2orf43), transcript variant 1, mRNA [NM_021925]	-	-	-	-	-
[truncated: 12,724 more rows]
